# Supplementary material for: Sulforaphane acutely activates multiple starvation response pathways
Source: Front Nutr. 2025 Jan 6;11:1485466. doi: 10.3389/fnut.2024.1485466 (PMC11758633; doi:10.3389/fnut.2024.1485466)
Supplement: Supplementary Table S1 — List of chemicals, reagents, and antibodies, companies, catalog numbers, and concentrations/dilutions used in these studies. [file Table_1.xlsx]

## Sheet: Sheet1
ANTIBODY	COMPANY	CATALOG#	DILUTION	MW (kDa)		CHEMICAL	COMPANY	CONCENTRATION
Actin-HRP	ProteinTech	HRP-60008	1:10000	45		2-deoxyglucose (2DG)	Sigma	5 mM
AKT pT308	Cell Signaling	9275	1:1000	60		Actinomycin D (ActD)	Sigma	1 uM
AKT pS473	Cell Signaling	9271	1:1000	60		AZD8055 (AZD)	LC Laboratories	250 nM
MLX	Cell Signaling	85570	1:1000	33		Carbonyl cyanide 4-trifluoromethoxy phenylhydrazone (FCCP)	Sigma	5 uM
MLXIP (MondoA)	ProteinTech	13614-1-AP	1:1000	101		Copanlisib (Cop)	Cayman	250 nM
PDH1 pS293	Calbiochem	AP1062	1:250	42		GSK2334470 (GSK233)	Medchem	1 uM
pPRAS	Cell Signaling	13175	1:1000	40		Ipatasertib (GDC-0068)	Cayman	5 uM
S6	Cell Signaling	2217	1:1000	32		LysoTracker Red DND-99 (LTR)	Invitrogen	50 nM
pS6	Cell Signaling	4856	1:1000	32		MG-132	Selleck Chemicals	5 uM
Sestrin2	ProteinTech	10795-1-AP	1:1000	54		MitoTracker Green FM (MTG)	Invitrogen	200 nM
Sin pT86	Cell Signaling	14716	1:1000	74/78		Rapamycin (Rapa)	Sigma	10 nM
TSC2 pT1462	Cell Signaling	3611	1:1000	200		Sulforaphane (SFN)	Sigma	25 uM
TXNIP	Cell Signaling	14715	1:1000	55		Tetramethylrhodamine ethyl ester (TMRE)	Invitrogen	5 nM
						Bafilomycin A (Baf)	Sigma	160 uM
						Hydrogen Peroxide (H2O2)	Sigma	5 mM
						Tert-butylhydroquinone (tBHQ)	Sigma	5 uM
						Glucosamine	Sigma	5-20 mM
						6-diazo-5-oxo-L-norleucine (DON)	Cayman	100 uM
						Azaserine (AZA)	Cayman	2.5 uM
