# Supplementary material for: Sulforaphane acutely activates multiple starvation response pathways
Source: Front Nutr. 2025 Jan 6;11:1485466. doi: 10.3389/fnut.2024.1485466 (PMC11758633; doi:10.3389/fnut.2024.1485466)
Supplement: Supplementary Table S2 — List of qPCR primers used in these studies. [file Table_2.xlsx]

## Sheet: Sheet1
Gene	Forward primer (5'-->3')	Reverse primer (5'-->3')
TXNIP	GTCATCAGTCAGAGGCAATC	GATCCAGGAACGCTAACATAG
GUSB	GTTTTTGATCCAGACCCAGATG	GCCCATTATTCAGAGCGAGTA
ATP6V1H	CCCTACTTTCTGCCAATGTTG	TTAAGTCACTGCCTTCCATCAG
LAMP1	GCTGCCTTCTCAGTGAACTAC	TCCAAAAGCAATCACGAGACT
TFEB	GCAGAAGAAAGACAATCACAACT	GATGGTGCCCTTGTTCCAG
CTSA	GGAACAGGCTTTGGTCTTCT	GATTGTAGATGTTGAGGCCAGA
MCOLN1	CATGAGTCCCTGCGACAAG	AGCTGATTACTGAGCCCAAAC
ARRDC4	AATCCCACCTGTTACTCCATC	ACTAATGGCAGTTCGAGCATC
XBP1	CTGGAACAGCAAGTGGTAGA	CGCTGTCTTAACTCCTGGTTC
ATF4	GTCAGTCCCTCCAACAACAG	GCATCCAAGTCGAACTCCTT
Nrf2	AAACCAGTGGATCTGCCAAC	GCAATGAAGACTGGGCTCTC
