# Supplementary material for: Sulforaphane acutely activates multiple starvation response pathways
Source: Front Nutr. 2025 Jan 6;11:1485466. doi: 10.3389/fnut.2024.1485466 (PMC11758633; doi:10.3389/fnut.2024.1485466)
Supplement: Supplementary Table S3 — List of DEGs (ranked by p- value) with a p-value ≤ 0.05 derived from RNA-seq of RPE-1 cells treated with either DMSO (vehicle) or SFN for 4 h (n= 5 samples/treatment). Yellow highlighting of gene symbols (Column H) marks individual DEGs discussed in the text. [file Table_3.xlsx]

## Sheet: dSFN
dSFN_lfc	dSFN_t	dSFN_pvl	dSFN_qvl	ENSEMBL	ENTREZID	gene_biotype	SYMBOL	GENENAME	chrom	txStart	txEnd	strand	DMSO_1_S37_count	DMSO_2_S38_count	DMSO_3_S39_count	DMSO_4_S40_count	DMSO_5_S41_count	SFN_1_S42_count	SFN_2_S43_count	SFN_3_S44_count	SFN_4_S45_count	SFN_5_S46_count	DMSO_1_S37_lExp	DMSO_2_S38_lExp	DMSO_3_S39_lExp	DMSO_4_S40_lExp	DMSO_5_S41_lExp	SFN_1_S42_lExp	SFN_2_S43_lExp	SFN_3_S44_lExp	SFN_4_S45_lExp	SFN_5_S46_lExp	DMSO_avglExp	SFN_avglExp
4.293	43.743	4.5e-14	1.3e-09	ENSG00000204388	3304	protein_coding	HSPA1B	heat shock protein family A (Hsp70) member 1B	6	31827735	31830255	+	489	636	392	416	467	8914	6427	7604	8136	7258	4.975	4.817	4.414	4.599	4.753	8.963	9.005	9.061	9.055	8.959	4.715	9.008
2.422	37.533	2.5e-13	3.6e-09	ENSG00000151929	9531	protein_coding	BAG3	BCL2 associated athanogene 3	10	119651370	119677819	+	1963	2696	2085	1911	1894	11689	8142	9138	10032	8649	6.909	6.996	6.929	6.87	6.847	9.371	9.276	9.357	9.378	9.282	6.911	9.333
3.777	35.053	5.5e-13	5.2e-09	ENSG00000204389	3303	protein_coding	HSPA1A	heat shock protein family A (Hsp70) member 1A	6	31815464	31817946	+	1048	1036	1015	811	767	12678	10193	9960	11370	9031	6.066	5.564	5.835	5.599	5.49	9.498	9.59	9.488	9.534	9.338	5.713	9.49
4.23	24.845	2.7e-11	1.7e-07	ENSG00000120738	1958	protein_coding	EGR1	early growth response 1	5	138465490	138469315	+	36	57	40	53	49	783	592	715	736	514	1.014	1.309	1.152	1.616	1.498	5.533	5.689	5.725	5.621	5.193	1.323	5.553
1.689	23.484	5e-11	2.2e-07	ENSG00000013441	1195	protein_coding	CLK1	CDC like kinase 1	2	200853009	200864744	-	1180	1497	1241	1276	1221	4246	2964	3325	3361	3318	6.251	6.106	6.128	6.256	6.182	7.935	7.93	7.893	7.801	7.806	6.184	7.873
-2.007	-23.125	6e-11	2.2e-07	ENSG00000186834	10614	protein_coding	HEXIM1	HEXIM P-TEFb complex subunit 1	17	45148502	45152101	+	1263	1641	1472	1239	1227	308	206	247	312	263	6.347	6.246	6.384	6.22	6.188	4.25	4.168	4.243	4.41	4.269	6.277	4.27
3.652	22.767	7.1e-11	2.2e-07	ENSG00000130766	83667	protein_coding	SESN2	sestrin 2	1	28259527	28282491	+	49	86	102	58	80	773	644	610	745	661	1.458	1.856	2.412	1.751	2.152	5.519	5.815	5.518	5.641	5.509	1.947	5.599
-4.216	-9.495	1.6e-05	0.00087	ENSG00000261786	NA	lincRNA	AC006058.1	novel transcript	3	44117299	44122365	+	193	495	427	441	567	25	3	9	23	27	3.547	4.431	4.543	4.695	5.036	0.696	-2.068	-0.511	0.701	1.066	4.467	0.251
4.694	20.961	1.8e-10	5e-07	ENSG00000076944	6813	protein_coding	STXBP2	syntaxin binding protein 2	19	7636881	7647873	+	0	0	0	0	0	11	13	8	10	14	-4.984	-4.984	-4.984	-4.984	-4.984	-0.5	0.059	-0.663	-0.524	0.12	-4.984	-0.29
-4.102	-7.546	9.9e-05	0.003	ENSG00000213057	400798	lincRNA	C1orf220	chromosome 1 open reading frame 220 (putative)	1	178542752	178548889	+	1	22	16	5	10	0	0	2	0	0	-3.399	0.079	-0.017	-1.432	-0.648	-4.984	-4.984	-2.565	-4.984	-4.984	-0.678	-4.78
1.614	20.796	2e-10	5e-07	ENSG00000153879	1054	protein_coding	CEBPG	CCAAT enhancer binding protein gamma	19	33373330	33382686	+	521	801	637	619	601	1970	1184	1466	1694	1493	5.065	5.162	5.136	5.193	5.118	6.844	6.67	6.744	6.818	6.659	5.135	6.749
2.739	19.337	4.4e-10	1e-06	ENSG00000173451	83591	protein_coding	THAP2	THAP domain containing 2	12	71663009	71680639	+	60	99	51	54	61	388	220	325	308	342	1.76	2.058	1.484	1.642	1.781	4.557	4.266	4.625	4.39	4.625	1.757	4.496
5.452	19.195	4.8e-10	1e-06	ENSG00000136383	57538	protein_coding	ALPK3	alpha kinase 3	15	84816680	84873482	+	0	2	0	0	0	27	21	16	18	21	-4.984	-3.104	-4.984	-4.984	-4.984	0.821	0.811	0.324	0.324	0.701	-4.828	0.624
6.851	19.013	5.3e-10	1.1e-06	ENSG00000128965	79094	protein_coding	CHAC1	ChaC glutathione specific gamma-glutamylcyclotransferase 1	15	40952962	40956519	+	1	2	4	3	1	255	252	224	259	200	-3.399	-3.104	-1.756	-2.104	-3.558	3.994	4.457	4.097	4.16	3.9	-2.727	4.124
1.47	18.646	6.6e-10	1.2e-06	ENSG00000086061	3301	protein_coding	DNAJA1	DnaJ heat shock protein family (Hsp40) member A1	9	33025211	33039907	+	9175	11325	7782	8730	8101	26389	17380	20546	22966	20362	8.902	9.165	8.884	9.172	9.1	10.572	10.392	10.551	10.584	10.478	9.046	10.517
1.96	17.857	1.1e-09	1.9e-06	ENSG00000128590	4189	protein_coding	DNAJB9	DnaJ heat shock protein family (Hsp40) member B9	7	108569568	108574850	+	280	323	233	282	283	1019	631	846	930	795	4.14	3.802	3.625	4.031	3.997	5.91	5.786	5.963	5.955	5.775	3.919	5.879
2.698	16.43	2.7e-09	3.8e-06	ENSG00000065621	119391	protein_coding	GSTO2	glutathione S-transferase omega 2	10	104268873	104304945	+	23	29	20	18	21	135	74	91	129	110	0.345	0.414	0.269	0.167	0.34	3.108	2.723	2.876	3.204	3.072	0.31	3.008
3.388	16.31	2.9e-09	3.8e-06	ENSG00000059728	4084	protein_coding	MXD1	MAX dimerization protein 1	2	69897688	69942945	+	36	115	88	92	90	713	457	622	619	790	1.014	2.278	2.197	2.387	2.322	5.401	5.315	5.547	5.385	5.766	2.1	5.487
6.225	32.075	3e-09	3.8e-06	ENSG00000173110	3310	protein_coding	HSPA6	heat shock protein family A (Hsp70) member 6	1	161524540	161526910	+	10	18	7	8	8	791	667	578	596	497	-0.81	-0.188	-1.087	-0.861	-0.904	5.549	5.866	5.446	5.335	5.144	-0.757	5.468
-3.789	-9.437	1.5e-05	0.00087	ENSG00000271857	NA	antisense	AL096865.1	novel transcript, antisense to RUNX2	6	45421079	45422005	-	26	11	15	8	5	4	0	0	1	0	0.557	-0.828	-0.102	-0.861	-1.534	-1.93	-4.984	-4.984	-3.558	-4.984	-0.517	-4.306
-3.78	-6.863	0.00017	0.0045	ENSG00000273084	NA	lincRNA	AC092171.5	novel transcript	7	5428731	5429672	+	30	8	15	2	5	0	0	1	0	1	0.754	-1.272	-0.102	-2.614	-1.534	-4.984	-4.984	-3.399	-4.984	-3.558	-0.714	-4.493
2.975	16.236	3e-09	3.8e-06	ENSG00000051108	9709	protein_coding	HERPUD1	homocysteine inducible ER protein with ubiquitin like domain 1	16	56932048	56944863	+	513	470	285	261	339	2569	2249	2179	2317	2088	5.039	4.361	3.933	3.912	4.269	7.208	7.56	7.305	7.253	7.155	4.32	7.294
3.126	16.122	3.3e-09	3.8e-06	ENSG00000162772	467	protein_coding	ATF3	activating transcription factor 3	1	212565334	212620777	+	17	32	11	18	13	144	103	97	124	121	-0.075	0.557	-0.5	0.167	-0.265	3.227	3.185	2.963	3.149	3.196	0.024	3.15
1.511	16.093	3.3e-09	3.8e-06	ENSG00000116285	54206	protein_coding	ERRFI1	ERBB receptor feedback inhibitor 1	1	8004404	8026308	-	819	1402	1178	1108	1104	3274	1904	2344	2803	2892	5.719	6.011	6.049	6.06	6.042	7.544	7.323	7.407	7.545	7.614	5.978	7.489
-3.665	-9.436	9.9e-07	0.00013	ENSG00000266402	105376843	lincRNA	SNHG25	small nucleolar RNA host gene 25	17	64145970	64146476	+	10	12	4	6	7	0	0	0	2	0	-0.81	-0.717	-1.756	-1.228	-1.087	-4.984	-4.984	-4.984	-2.662	-4.984	-1.098	-4.763
3.708	16.096	3.3e-09	3.8e-06	ENSG00000167984	197358	protein_coding	NLRC3	NLR family CARD domain containing 3	16	3539033	3577400	-	0	0	0	0	0	6	6	5	4	7	-4.984	-4.984	-4.984	-4.984	-4.984	-1.339	-1.087	-1.339	-1.756	-0.904	-4.984	-1.276
3.812	16.03	3.5e-09	3.8e-06	ENSG00000186628	123722	protein_coding	FSD2	fibronectin type III and SPRY domain containing 2	15	82755362	82806070	-	0	0	0	0	0	10	6	5	5	5	-4.984	-4.984	-4.984	-4.984	-4.984	-0.64	-1.087	-1.339	-1.534	-1.411	-4.984	-1.172
-3.633	-5.155	0.00028	0.0062	ENSG00000278112	NA	sense_intronic	AC145423.3	novel transcript, sense intronic to RILPL1	12	123519390	123519856	-	2	13	18	9	19	3	0	3	0	0	-2.736	-0.632	0.137	-0.717	0.209	-2.274	-4.984	-2.068	-4.984	-4.984	-0.596	-4.229
3.713	15.775	4.2e-09	4.4e-06	ENSG00000116761	1491	protein_coding	CTH	cystathionine gamma-lyase	1	70411218	70439851	+	11	16	19	20	28	220	149	148	239	187	-0.688	-0.366	0.2	0.324	0.712	3.798	3.73	3.542	4.043	3.802	0.078	3.791
-2.131	-15.664	4.5e-09	4.4e-06	ENSG00000179041	23212	protein_coding	RRS1	ribosome biogenesis regulator homolog	8	66429028	66430733	+	2782	2410	1949	1807	1707	407	325	367	432	368	7.362	6.82	6.824	6.793	6.681	4.629	4.815	4.794	4.878	4.727	6.898	4.766
-1.82	-15.635	4.6e-09	4.4e-06	ENSG00000137124	219	protein_coding	ALDH1B1	aldehyde dehydrogenase 1 family member B1	9	38392664	38398661	+	659	1196	971	829	841	244	171	184	216	153	5.397	5.769	5.782	5.63	5.636	3.936	3.92	3.832	3.902	3.524	5.646	3.826
-3.564	-6.579	0.00018	0.0046	ENSG00000199753	692227	snoRNA	SNORD104	small nucleolar RNA, C/D box 104	17	64146083	64146152	+	61	32	16	16	13	3	1	0	3	4	1.795	0.557	-0.017	0.01	-0.265	-2.274	-3.252	-4.984	-2.104	-1.703	0.454	-3.11
-2.003	-15.585	4.7e-09	4.4e-06	ENSG00000123095	79365	protein_coding	BHLHE41	basic helix-loop-helix family member e41	12	26120026	26125127	-	710	861	759	737	751	143	107	158	128	184	5.502	5.28	5.416	5.452	5.46	3.218	3.234	3.626	3.193	3.784	5.421	3.419
3.017	15.574	4.8e-09	4.4e-06	ENSG00000101255	57761	protein_coding	TRIB3	tribbles pseudokinase 3	20	362835	397559	+	116	102	91	67	81	615	617	530	535	424	2.771	2.105	2.235	1.97	2.17	5.202	5.754	5.319	5.176	4.924	2.258	5.276
-3.473	-6.094	6.6e-05	0.0023	ENSG00000279347	NA	TEC	AC021945.1	TEC	8	119838736	119840385	-	21	18	12	9	6	2	0	0	3	2	0.209	-0.188	-0.375	-0.717	-1.296	-2.736	-4.984	-4.984	-2.104	-2.614	-0.453	-3.926
5.86	15.513	5e-09	4.4e-06	ENSG00000136881	570	protein_coding	BAAT	bile acid-CoA:amino acid N-acyltransferase	9	101360417	101383519	-	0	1	0	2	1	55	33	26	44	38	-4.984	-3.874	-4.984	-2.614	-3.558	1.854	1.543	1.07	1.684	1.568	-4.28	1.58
-3.456	-7.117	0.00018	0.0046	ENSG00000260400	NA	sense_overlapping	AL513534.2	novel transcript, overlapping to TET1	10	68698500	68700794	+	4	5	9	8	5	0	0	0	4	0	-2.068	-1.829	-0.73	-0.861	-1.534	-4.984	-4.984	-4.984	-1.756	-4.984	-1.278	-4.734
1.145	15.479	5.1e-09	4.4e-06	ENSG00000111011	65117	protein_coding	RSRC2	arginine and serine rich coiled-coil 2	12	122503458	122527000	-	2650	3330	2830	2538	2236	6416	4303	4484	5168	4941	7.295	7.326	7.383	7.313	7.105	8.517	8.439	8.344	8.429	8.419	7.286	8.431
-3.447	-5.214	0.00026	0.0058	ENSG00000251179	103752589	antisense	TMEM92-AS1	TMEM92 antisense RNA 1	17	50281577	50287855	-	6	18	18	17	18	5	0	3	2	0	-1.534	-0.188	0.137	0.096	0.145	-1.592	-4.984	-2.068	-2.662	-4.984	-0.262	-3.709
-2.968	-15.332	5.7e-09	4.7e-06	ENSG00000090447	7023	protein_coding	TFAP4	transcription factor AP-4	16	4257186	4273075	-	222	250	233	193	242	25	13	17	31	21	3.773	3.425	3.625	3.465	3.765	0.696	0.059	0.411	1.136	0.701	3.611	0.643
1.842	15.293	5.8e-09	4.7e-06	ENSG00000138764	901	protein_coding	CCNG2	cyclin G2	4	77157151	77433388	+	180	317	273	203	252	759	449	643	801	680	3.451	3.77	3.86	3.538	3.832	5.493	5.289	5.582	5.75	5.553	3.695	5.537
-2.365	-15.135	6.5e-09	5e-06	ENSG00000187210	2650	protein_coding	GCNT1	glucosaminyl (N-acetyl) transferase 1	9	76419850	76651203	+	478	879	735	640	698	109	60	78	130	115	4.943	5.31	5.357	5.237	5.342	2.83	2.422	2.655	3.217	3.129	5.241	2.876
-3.407	-5.843	9.7e-05	0.003	ENSG00000221539	692212	snoRNA	SNORD99	small nucleolar RNA, C/D box 99	1	28578749	28578822	-	13	12	26	4	6	1	0	0	3	1	-0.462	-0.717	0.594	-1.727	-1.296	-3.558	-4.984	-4.984	-2.104	-3.558	-0.721	-4.127
1.787	15.128	6.6e-09	5e-06	ENSG00000074935	51175	protein_coding	TUBE1	tubulin epsilon 1	6	112070777	112087529	-	173	230	153	171	183	523	341	488	454	547	3.392	3.307	3.013	3.287	3.347	4.986	4.878	5.191	4.95	5.271	3.27	5.057
-3.371	-5.198	0.00082	0.013	ENSG00000275437	NA	sense_intronic	AL121832.3	novel transcript, sense intronic to CABLES2	20	62402236	62405935	-	0	10	18	12	8	0	0	2	0	1	-4.984	-0.94	0.137	-0.366	-0.904	-4.984	-4.984	-2.565	-4.984	-3.558	-1.045	-4.416
1.821	15.064	6.9e-09	5e-06	ENSG00000153714	286343	protein_coding	LURAP1L	leucine rich adaptor protein 1 like	9	12775021	12822131	+	95	121	82	103	103	262	214	262	263	271	2.466	2.34	2.107	2.546	2.497	4.031	4.223	4.328	4.176	4.314	2.391	4.212
-1.373	-15.013	7.1e-09	5.1e-06	ENSG00000136807	1025	protein_coding	CDK9	cyclin dependent kinase 9	9	127785679	127790787	+	483	650	569	520	561	174	141	144	185	152	4.959	4.848	4.967	4.931	5.022	3.494	3.653	3.501	3.699	3.515	4.944	3.571
1.368	14.862	8e-09	5.5e-06	ENSG00000135069	29968	protein_coding	PSAT1	phosphoserine aminotransferase 1	9	78297143	78330093	+	854	1257	884	1017	1044	2646	1911	2008	2276	1922	5.775	5.845	5.641	5.93	5.956	7.252	7.328	7.171	7.229	7.007	5.83	7.197
1.177	14.696	9e-09	6.1e-06	ENSG00000148339	114789	protein_coding	SLC25A25	solute carrier family 25 member 25	9	128068201	128109245	+	363	511	410	373	398	829	626	687	782	693	4.556	4.483	4.483	4.441	4.509	5.618	5.774	5.675	5.71	5.585	4.494	5.672
-2.308	-14.389	1.1e-08	7.5e-06	ENSG00000138231	51163	protein_coding	DBR1	debranching RNA lariats 1	3	138161012	138174949	-	299	474	380	385	414	80	30	55	63	57	4.238	4.373	4.365	4.482	4.568	2.396	1.396	2.141	2.181	2.166	4.405	2.098
-1.531	-14.283	1.2e-08	7.7e-06	ENSG00000176887	6664	protein_coding	SOX11	SRY-box 11	2	5692667	5701385	+	936	971	850	778	823	250	190	232	265	230	5.904	5.466	5.58	5.537	5.6	3.971	4.064	4.143	4.189	4.07	5.617	4.086
-1.852	-14.22	1.3e-08	7.7e-06	ENSG00000189057	374393	protein_coding	FAM111B	family with sequence similarity 111 member B	11	59107185	59127410	+	1672	3000	2387	2527	2505	718	386	516	518	629	6.718	7.157	7.137	7.305	7.282	5.413	5.074	5.274	5.131	5.441	7.123	5.27
-6.17	-14.065	1.5e-08	8.4e-06	ENSG00000138336	80312	protein_coding	TET1	tet methylcytosine dioxygenase 1	10	68560656	68694482	+	30	48	76	45	58	0	0	0	0	5	0.754	1.093	2.002	1.384	1.708	-4.984	-4.984	-4.984	-4.984	-1.411	1.474	-4.696
-3.268	-7.073	1.7e-05	0.00091	ENSG00000269959	102238594	lincRNA	SPACA6P-AS	SPACA6P antisense RNA	19	51685363	51693456	-	2	10	5	6	4	0	0	0	3	0	-2.736	-0.94	-1.534	-1.228	-1.756	-4.984	-4.984	-4.984	-2.104	-4.984	-1.507	-4.775
-1.487	-13.952	1.6e-08	9e-06	ENSG00000101040	23613	protein_coding	ZMYND8	zinc finger MYND-type containing 8	20	47209214	47356889	-	809	992	758	748	690	264	152	201	248	233	5.698	5.492	5.414	5.477	5.325	4.039	3.756	3.963	4.099	4.089	5.482	3.995
-1.304	-13.907	1.6e-08	9e-06	ENSG00000151612	152485	protein_coding	ZNF827	zinc finger protein 827	4	145757627	145938635	-	522	737	650	573	629	224	161	158	226	180	5.068	5.038	5.168	5.081	5.187	3.826	3.833	3.626	3.966	3.755	5.108	3.804
-3.245	-9.113	2.7e-05	0.0012	ENSG00000255100	101928837	antisense	LOC101928837	uncharacterized LOC101928837	11	76782581	76783062	-	16	9	2	6	8	2	0	0	0	1	-0.159	-1.087	-2.614	-1.228	-0.904	-2.736	-4.984	-4.984	-4.984	-3.558	-1.151	-4.395
-3.227	-9.515	9e-07	0.00012	ENSG00000268499	NA	sense_intronic	AC011479.2	novel transcript, sense intronic to SIPA1L3	19	38199836	38200934	+	4	9	4	4	6	1	0	0	0	0	-2.068	-1.087	-1.756	-1.727	-1.296	-3.558	-4.984	-4.984	-4.984	-4.984	-1.575	-4.802
3.798	13.885	1.7e-08	9e-06	ENSG00000109758	3083	protein_coding	HGFAC	HGF activator	4	3441887	3449495	+	0	0	0	0	0	4	7	4	9	7	-4.984	-4.984	-4.984	-4.984	-4.984	-1.93	-0.904	-1.674	-0.688	-0.904	-4.984	-1.186
1.093	13.741	1.9e-08	9.6e-06	ENSG00000164284	134266	protein_coding	GRPEL2	GrpE like 2, mitochondrial	5	149345430	149354583	+	308	452	347	336	356	690	492	589	601	577	4.287	4.313	4.227	4.287	4.335	5.359	5.415	5.47	5.345	5.329	4.29	5.383
-3.176	-6.793	2.5e-05	0.0011	ENSG00000267474	NA	sense_intronic	AC008569.2	novel transcript, sense intronic to PKN1	19	14458401	14459366	+	13	6	5	3	3	0	0	0	2	0	-0.462	-1.592	-1.534	-2.104	-2.104	-4.984	-4.984	-4.984	-2.662	-4.984	-1.544	-4.72
-3.171	-6.998	1.9e-05	0.00096	ENSG00000261054	NA	antisense	AC036108.2	novel transcript, antisense to SYNM	15	99128832	99131806	-	8	1	4	6	6	1	0	0	0	0	-1.087	-3.874	-1.756	-1.228	-1.296	-3.558	-4.984	-4.984	-4.984	-4.984	-1.68	-4.851
-3.166	-6.584	3.3e-05	0.0014	ENSG00000215417	407975	processed_transcript	MIR17HG	miR-17-92a-1 cluster host gene	13	91347820	91354579	+	83	45	25	33	44	2	2	4	7	4	2.274	1.014	0.563	0.979	1.348	-2.736	-2.516	-1.674	-1.069	-1.703	1.249	-1.918
-2.593	-13.714	1.9e-08	9.7e-06	ENSG00000100105	23598	protein_coding	PATZ1	POZ/BTB and AT hook containing zinc finger 1	22	31325804	31346232	-	257	307	281	201	276	28	24	28	47	31	4.007	3.722	3.909	3.523	3.96	0.877	1.014	1.163	1.783	1.248	3.822	1.229
4.683	26.301	2.1e-08	1e-05	ENSG00000168209	54541	protein_coding	DDIT4	DNA damage inducible transcript 4	10	72273920	72276036	+	91	77	77	59	67	1747	1250	1486	1785	1049	2.41	1.709	2.017	1.783	1.906	6.672	6.741	6.766	6.893	6.16	1.966	6.649
4.009	13.592	2.1e-08	1e-05	ENSG00000158815	8822	protein_coding	FGF17	fibroblast growth factor 17	8	22042398	22048809	+	0	1	0	0	0	11	7	4	9	8	-4.984	-3.874	-4.984	-4.984	-4.984	-0.5	-0.904	-1.674	-0.688	-0.717	-4.862	-0.853
-1.347	-13.556	2.2e-08	1e-05	ENSG00000180340	2535	protein_coding	FZD2	frizzled class receptor 2	17	44557459	44559570	+	457	720	587	524	527	182	135	134	202	169	4.88	5.005	5.01	4.944	4.932	3.554	3.582	3.396	3.819	3.67	4.955	3.608
-3.137	-4.806	0.00049	0.0094	ENSG00000279670	NA	TEC	AL359922.3	TEC	9	21892188	21893857	+	18	13	11	7	14	4	0	0	4	4	0.01	-0.632	-0.5	-1.048	-0.171	-1.93	-4.984	-4.984	-1.756	-1.703	-0.418	-3.555
-3.132	-5.02	0.00035	0.0073	ENSG00000229372	100873952	antisense	SZT2-AS1	SZT2 antisense RNA 1	1	43447776	43448644	-	7	5	12	17	14	2	3	0	1	0	-1.296	-1.829	-0.375	0.096	-0.171	-2.736	-2.068	-4.984	-3.558	-4.984	-0.778	-3.909
3.916	13.555	2.2e-08	1e-05	ENSG00000111679	5777	protein_coding	PTPN6	protein tyrosine phosphatase, non-receptor type 6	12	6946468	6961316	+	0	0	0	0	0	6	8	9	3	7	-4.984	-4.984	-4.984	-4.984	-4.984	-1.339	-0.688	-0.511	-2.104	-0.904	-4.984	-1.068
-2.053	-13.472	2.3e-08	1.1e-05	ENSG00000175305	9134	protein_coding	CCNE2	cyclin E2	8	94879770	94896678	-	497	974	665	787	792	176	88	130	128	145	4.994	5.469	5.203	5.555	5.54	3.509	2.958	3.356	3.193	3.446	5.355	3.303
2.066	24.526	2.4e-08	1.1e-05	ENSG00000100219	7494	protein_coding	XBP1	X-box binding protein 1	22	28794555	28800597	-	1010	1658	1247	1188	1117	5406	3850	4179	4374	3784	6.014	6.259	6.139	6.162	6.059	8.268	8.281	8.241	8.185	7.988	6.128	8.194
3.772	13.229	2.8e-08	1.3e-05	ENSG00000166569	339302	protein_coding	CPLX4	complexin 4	18	59275156	59318649	-	0	0	0	0	0	4	9	6	4	7	-4.984	-4.984	-4.984	-4.984	-4.984	-1.93	-0.511	-1.087	-1.756	-0.904	-4.984	-1.212
3.168	13.11	3.1e-08	1.3e-05	ENSG00000168314	4336	protein_coding	MOBP	myelin-associated oligodendrocyte basic protein	3	39467198	39529479	+	0	0	0	0	0	4	3	5	3	4	-4.984	-4.984	-4.984	-4.984	-4.984	-1.93	-2.068	-1.339	-2.104	-1.703	-4.984	-1.816
-3.088	-5.01	0.001	0.015	ENSG00000225511	158314	transcribed_unprocessed_pseudogene	LINC00475	long intergenic non-protein coding RNA 475	9	92141298	92160114	+	32	8	8	2	9	1	3	3	0	0	0.845	-1.272	-0.904	-2.614	-0.776	-3.558	-2.068	-2.068	-4.984	-4.984	-0.82	-3.908
2.07	23.811	3.1e-08	1.3e-05	ENSG00000168003	6520	protein_coding	SLC3A2	solute carrier family 3 member 2	11	62856102	62888875	+	2808	3059	2238	2326	1986	10852	8019	9052	9283	7199	7.371	7.194	7.045	7.17	6.927	9.238	9.27	9.34	9.268	8.945	7.142	9.212
-1.512	-12.92	3.6e-08	1.5e-05	ENSG00000164002	64789	protein_coding	EXO5	exonuclease 5	1	40508741	40516556	+	310	426	297	286	318	92	74	88	74	78	4.296	4.223	3.995	4.048	4.173	2.599	2.723	2.819	2.425	2.624	4.149	2.637
1.78	12.932	3.6e-08	1.5e-05	ENSG00000174529	388730	protein_coding	TMEM81	transmembrane protein 81	1	205083129	205084460	-	38	40	41	30	35	95	78	88	107	85	1.099	0.857	1.183	0.84	1.049	2.64	2.802	2.819	2.923	2.748	1.005	2.784
-1.146	-12.905	3.7e-08	1.5e-05	ENSG00000144136	6574	protein_coding	SLC20A1	solute carrier family 20 member 1	2	112645857	112663827	+	9381	8012	6808	6268	6602	3322	2565	2830	2896	2504	8.929	8.623	8.688	8.674	8.789	7.562	7.754	7.673	7.59	7.394	8.74	7.593
-3.014	-7.875	5e-05	0.0018	ENSG00000266088	NA	lincRNA	AC004585.1	novel transcript	17	40517026	40527002	+	8	11	5	7	4	1	1	0	0	1	-1.087	-0.828	-1.534	-1.048	-1.756	-3.558	-3.252	-4.984	-4.984	-3.558	-1.24	-4.253
-3.012	-8.985	1.6e-06	0.00018	ENSG00000232445	NA	antisense	AC006329.1	novel transcript	7	101308346	101310985	+	131	122	91	85	107	10	11	10	16	3	2.961	2.359	2.235	2.278	2.544	-0.64	-0.204	-0.366	0.145	-2.104	2.471	-0.542
1.466	12.896	3.7e-08	1.5e-05	ENSG00000131652	79228	protein_coding	THOC6	THO complex 6	16	3024027	3027755	+	274	328	263	217	202	609	447	516	569	524	4.108	3.825	3.805	3.634	3.489	5.191	5.282	5.274	5.26	5.217	3.778	5.244
5.098	21.702	3.8e-08	1.5e-05	ENSG00000250673	345051	protein_coding	REELD1	reeler domain containing 1	4	146214515	146230878	+	0	0	0	0	0	12	15	15	12	20	-4.984	-4.984	-4.984	-4.984	-4.984	-0.366	0.299	0.219	-0.252	0.621	-4.982	0.116
-2.978	-3.382	0.0058	0.051	ENSG00000281207	100507178	antisense	SLFNL1-AS1	SLFNL1 antisense RNA 1	1	41014590	41043890	+	0	15	20	25	5	2	0	0	3	1	-4.984	-0.41	0.269	0.601	-1.534	-2.736	-4.984	-4.984	-2.104	-3.558	-0.598	-3.577
3.91	12.673	4.5e-08	1.7e-05	ENSG00000111644	84519	protein_coding	ACRBP	acrosin binding protein	12	6638075	6647460	-	0	0	0	0	0	5	13	5	6	5	-4.984	-4.984	-4.984	-4.984	-4.984	-1.592	0.059	-1.339	-1.296	-1.411	-4.984	-1.074
-2.961	-6.716	2.7e-05	0.0012	ENSG00000259658	100128108	transcribed_unprocessed_pseudogene	AC027559.1	putative ubiquitin-conjugating enzyme E2Q2-like protein	15	101732201	101746870	-	13	10	7	11	13	0	3	1	1	1	-0.462	-0.94	-1.087	-0.5	-0.265	-4.984	-2.068	-3.399	-3.558	-3.558	-0.676	-3.637
-2.96	-10.665	2.8e-07	5.6e-05	ENSG00000251666	NA	sense_intronic	ZNF346-IT1	ZNF346 intronic transcript 1	5	177051714	177052963	+	7	3	4	2	3	0	0	0	0	0	-1.296	-2.516	-1.756	-2.614	-2.104	-4.984	-4.984	-4.984	-4.984	-4.984	-2.024	-4.984
-2.955	-4.691	0.0014	0.019	ENSG00000249669	728264	lincRNA	CARMN	cardiac mesoderm enhancer-associated non-coding RNA	5	149406689	149432835	+	16	10	6	6	6	9	0	0	4	0	-0.159	-0.94	-1.296	-1.228	-1.296	-0.81	-4.984	-4.984	-1.756	-4.984	-0.989	-3.944
-2.951	-4.055	0.0018	0.023	ENSG00000284060	NA	transcribed_unprocessed_pseudogene	AC002472.2	pseudogene similar to part of tubulin, alpha 3c (TUBA3C)	22	21002895	21009453	-	23	3	4	7	1	0	0	0	0	2	0.345	-2.516	-1.756	-1.048	-3.558	-4.984	-4.984	-4.984	-4.984	-2.614	-1.544	-4.495
1.426	12.559	4.9e-08	1.8e-05	ENSG00000213918	1773	protein_coding	DNASE1	deoxyribonuclease 1	16	3611728	3680143	+	108	153	147	114	128	291	213	205	261	285	2.658	2.695	2.945	2.695	2.816	4.183	4.216	3.984	4.169	4.382	2.762	4.188
1.124	12.562	4.9e-08	1.8e-05	ENSG00000144597	85403	protein_coding	EAF1	ELL associated factor 1	3	15427355	15450635	+	614	707	591	594	583	1251	865	1116	1063	1067	5.306	4.975	5.019	5.136	5.076	6.204	6.226	6.364	6.152	6.185	5.101	6.226
3.046	12.562	4.9e-08	1.8e-05	ENSG00000181016	286006	protein_coding	LSMEM1	leucine rich single-pass membrane protein 1	7	112480853	112491062	+	7	10	5	5	11	65	40	55	42	49	-1.296	-0.94	-1.534	-1.432	-0.511	2.107	1.823	2.141	1.613	1.948	-1.11	1.936
-2.93	-5.403	0.00019	0.0047	ENSG00000209042	26765	snoRNA	SNORD12C	small nucleolar RNA, C/D box 12C	20	49278940	49279028	+	7	8	3	4	6	2	0	0	4	0	-1.296	-1.272	-2.104	-1.727	-1.296	-2.736	-4.984	-4.984	-1.756	-4.984	-1.523	-4.453
-2.922	-7.589	7.2e-05	0.0024	ENSG00000248367	NA	antisense	AC008610.1	novel transcript	5	180293245	180295253	+	57	13	18	16	15	5	3	1	2	1	1.678	-0.632	0.137	0.01	-0.092	-1.592	-2.068	-3.399	-2.662	-3.558	0.243	-2.679
1.799	21.825	5.3e-08	1.9e-05	ENSG00000070495	23210	protein_coding	JMJD6	jumonji domain containing 6, arginine demethylase and lysine hydroxylase	17	76712832	76726799	-	758	993	767	748	671	2848	1909	2069	2361	2027	5.608	5.493	5.433	5.477	5.282	7.353	7.326	7.224	7.282	7.106	5.459	7.258
-2.888	-4.915	0.00041	0.0083	ENSG00000206337	10866	sense_overlapping	HCP5	HLA complex P5	6	31400702	31477506	+	16	32	23	15	22	1	5	0	6	4	-0.159	0.557	0.44	-0.075	0.401	-3.558	-1.339	-4.984	-1.296	-1.703	0.27	-2.617
-1.873	-12.459	5.4e-08	1.9e-05	ENSG00000126705	27245	protein_coding	AHDC1	AT-hook DNA binding motif containing 1	1	27534035	27604431	-	398	598	482	404	387	110	49	89	96	110	4.685	4.721	4.721	4.554	4.466	2.844	2.125	2.838	2.767	3.072	4.63	2.757
5.919	12.432	5.5e-08	1.9e-05	ENSG00000131471	8639	protein_coding	AOC3	amine oxidase, copper containing 3	17	42851184	42858130	+	0	0	3	0	2	69	34	30	40	41	-4.984	-4.984	-2.104	-4.984	-2.662	2.181	1.585	1.26	1.53	1.678	-4.287	1.632
-2.87	-4.666	0.0018	0.023	ENSG00000242338	NA	transcribed_unprocessed_pseudogene	BMS1P4	BMS1, ribosome biogenesis factor pseudogene 4	10	73715843	73730469	-	21	18	25	17	9	6	0	4	1	4	0.209	-0.188	0.563	0.096	-0.776	-1.339	-4.984	-1.674	-3.558	-1.703	0.027	-2.843
-2.265	-12.421	5.5e-08	1.9e-05	ENSG00000171316	55636	protein_coding	CHD7	chromodomain helicase DNA binding protein 7	8	60678778	60868028	+	448	793	698	564	553	145	53	63	110	106	4.846	5.145	5.28	5.06	5	3.237	2.229	2.342	2.961	3.026	5.065	2.8
-2.854	-4.465	0.00087	0.014	ENSG00000253553	NA	antisense	AC090578.1	novel transcript, antisense to MMP16	8	88326836	88887323	+	5	8	1	14	4	3	0	0	0	2	-1.756	-1.272	-3.558	-0.159	-1.756	-2.274	-4.984	-4.984	-4.984	-2.614	-1.563	-4.417
-2.849	-4.331	0.0029	0.031	ENSG00000260206	NA	antisense	AC105020.2	novel transcript, antisense to IMP3	15	75636139	75639239	+	24	7	2	2	1	0	1	0	1	0	0.421	-1.432	-2.614	-2.614	-3.558	-4.984	-3.252	-4.984	-3.558	-4.984	-1.636	-4.485
-2.845	-4.507	0.0018	0.023	ENSG00000256006	NA	sense_intronic	AC084117.1	novel transcript	11	18405609	18406731	+	35	4	5	4	5	4	6	0	0	0	0.976	-2.104	-1.534	-1.727	-1.534	-1.93	-1.087	-4.984	-4.984	-4.984	-1.156	-4.001
5.076	21.295	6e-08	2e-05	ENSG00000010379	6540	protein_coding	SLC6A13	solute carrier family 6 member 13	12	220621	262873	-	0	0	0	0	0	11	13	20	14	15	-4.984	-4.984	-4.984	-4.984	-4.984	-0.5	0.059	0.673	-0.046	0.209	-4.983	0.094
-2.836	-5.903	8.8e-05	0.0028	ENSG00000271737	NA	lincRNA	AC008608.2	novel transcript	5	134005147	134005562	+	12	2	3	2	4	0	0	1	0	0	-0.537	-3.104	-2.104	-2.614	-1.756	-4.984	-4.984	-3.399	-4.984	-4.984	-1.917	-4.754
-2.829	-5.105	0.0003	0.0066	ENSG00000267293	NA	processed_pseudogene	AC012569.1	U3 small nucleolar RNA-associated protein 18 homolog, pseudogene	18	46028306	46029829	+	0	10	2	3	7	0	0	0	0	0	-4.984	-0.94	-2.614	-2.104	-1.087	-4.984	-4.984	-4.984	-4.984	-4.984	-2.155	-4.984
-2.82	-5.977	7.9e-05	0.0026	ENSG00000272236	NA	lincRNA	AL645939.4	novel transcript	6	29751965	29752207	-	4	5	3	9	1	0	0	1	0	0	-2.068	-1.829	-2.104	-0.717	-3.558	-4.984	-4.984	-3.399	-4.984	-4.984	-1.936	-4.756
2.472	12.313	6.1e-08	2e-05	ENSG00000204248	1302	protein_coding	COL11A2	collagen type XI alpha 2 chain	6	33162681	33192499	-	24	61	51	31	47	197	113	158	201	180	0.421	1.396	1.484	0.88	1.448	3.655	3.319	3.626	3.813	3.755	1.168	3.64
-2.814	-3.778	0.005	0.045	ENSG00000207954	406929	miRNA	MIR138-1	microRNA 138-1	3	44114212	44114310	+	0	23	7	14	9	0	0	1	1	4	-4.984	0.145	-1.087	-0.159	-0.776	-4.984	-4.984	-3.399	-3.558	-1.703	-1.113	-3.927
-2.802	-5.571	0.00015	0.004	ENSG00000284977	NA	lincRNA	AL160272.1	novel transcript	9	117759455	117879988	+	4	4	2	9	3	0	2	0	0	0	-2.068	-2.104	-2.614	-0.717	-2.104	-4.984	-2.516	-4.984	-4.984	-4.984	-1.886	-4.688
2.122	20.831	6.8e-08	2.2e-05	ENSG00000141682	5366	protein_coding	PMAIP1	phorbol-12-myristate-13-acetate-induced protein 1	18	59899948	59904306	+	858	938	713	712	684	3574	1996	2799	3119	2530	5.784	5.412	5.311	5.405	5.311	7.678	7.394	7.659	7.7	7.405	5.446	7.569
-1.936	-12.12	7.2e-08	2.3e-05	ENSG00000179841	9495	protein_coding	AKAP5	A-kinase anchoring protein 5	14	64465499	64474503	+	116	176	152	145	139	32	25	26	20	31	2.771	2.904	3.002	3.052	2.958	1.07	1.079	1.07	0.493	1.248	2.936	1
-2.776	-6.612	0.00022	0.0052	ENSG00000214770	NA	antisense	AL161756.1	novel transcript	14	64329431	64338639	-	7	6	1	5	5	0	0	0	1	1	-1.296	-1.592	-3.558	-1.432	-1.534	-4.984	-4.984	-4.984	-3.558	-3.558	-1.785	-4.561
-3.606	-12.103	7.3e-08	2.3e-05	ENSG00000275793	85376	protein_coding	RIMBP3	RIMS binding protein 3	22	18605815	18611919	-	4	6	10	8	3	0	0	0	0	0	-2.068	-1.592	-0.632	-0.861	-2.104	-4.984	-4.984	-4.984	-4.984	-4.984	-1.378	-4.984
4.174	12.053	7.6e-08	2.3e-05	ENSG00000182511	2242	protein_coding	FES	FES proto-oncogene, tyrosine kinase	15	90883695	90895776	+	0	1	0	1	0	9	7	14	11	10	-4.984	-3.874	-4.984	-3.558	-4.984	-0.81	-0.904	0.137	-0.385	-0.375	-4.629	-0.455
1.446	12.053	7.6e-08	2.3e-05	ENSG00000129028	56906	protein_coding	THAP10	THAP domain containing 10	15	70881342	70892785	-	82	135	112	110	128	282	173	201	223	219	2.256	2.497	2.546	2.64	2.816	4.13	3.934	3.963	3.948	4.016	2.554	4
-2.742	-4.797	0.0015	0.02	ENSG00000270540	NA	antisense	AC093915.1	novel transcript, antisense to IQCA1	2	236367560	236369102	+	26	10	19	8	8	2	0	2	3	5	0.557	-0.94	0.2	-0.861	-0.904	-2.736	-4.984	-2.565	-2.104	-1.411	-0.361	-3.103
-3.359	-12.038	7.7e-08	2.3e-05	ENSG00000164379	94234	protein_coding	FOXQ1	forkhead box Q1	6	1312440	1314748	+	2	6	6	4	7	0	0	0	0	0	-2.736	-1.592	-1.296	-1.727	-1.087	-4.984	-4.984	-4.984	-4.984	-4.984	-1.625	-4.984
3.116	12.033	7.8e-08	2.3e-05	ENSG00000128165	79924	protein_coding	ADM2	adrenomedullin 2	22	50481556	50486440	+	0	0	0	0	0	5	4	2	5	3	-4.984	-4.984	-4.984	-4.984	-4.984	-1.592	-1.703	-2.565	-1.534	-2.104	-4.984	-1.868
-2.735	-7.593	0.00012	0.0035	ENSG00000279075	NA	TEC	AC091965.5	TEC	5	8458842	8459183	+	2	6	4	4	5	0	0	0	1	1	-2.736	-1.592	-1.756	-1.727	-1.534	-4.984	-4.984	-4.984	-3.558	-3.558	-1.842	-4.577
-2.025	-12.011	7.9e-08	2.4e-05	ENSG00000197261	135398	protein_coding	C6orf141	chromosome 6 open reading frame 141	6	49550646	49561907	+	169	270	195	207	186	43	23	25	45	42	3.352	3.532	3.357	3.56	3.372	1.5	0.938	1.007	1.712	1.712	3.437	1.413
-2.729	-6.702	2.8e-05	0.0012	ENSG00000254929	NA	processed_transcript	AL591684.2	novel transcript	10	47517816	47553514	-	3	4	3	3	4	0	0	0	0	2	-2.468	-2.104	-2.104	-2.104	-1.756	-4.984	-4.984	-4.984	-4.984	-2.614	-2.061	-4.79
-2.241	-11.838	9.2e-08	2.7e-05	ENSG00000183337	54880	protein_coding	BCOR	BCL6 corepressor	X	40049815	40177329	-	435	1019	874	799	798	147	74	113	138	142	4.811	5.535	5.622	5.579	5.551	3.255	2.723	3.164	3.303	3.408	5.429	3.187
4.109	11.792	9.6e-08	2.8e-05	ENSG00000226979	4049	protein_coding	LTA	lymphotoxin alpha	6	31572054	31574324	+	0	0	0	0	0	11	10	11	3	4	-4.984	-4.984	-4.984	-4.984	-4.984	-0.5	-0.366	-0.224	-2.104	-1.703	-4.984	-0.875
-1.032	-11.751	1e-07	2.9e-05	ENSG00000163811	23160	protein_coding	WDR43	WD repeat domain 43	2	28894643	28948222	+	3663	4771	3898	3965	3379	2037	1138	1515	1608	1834	7.715	7.845	7.891	7.967	7.72	6.89	6.61	6.789	6.737	6.941	7.828	6.796
1.447	11.626	1.1e-07	3.1e-05	ENSG00000100292	3162	protein_coding	HMOX1	heme oxygenase 1	22	35380361	35394214	+	385	474	350	271	303	868	654	699	833	696	4.644	4.373	4.239	3.961	4.105	5.681	5.835	5.7	5.792	5.59	4.272	5.719
-2.71	-5.642	0.00013	0.0037	ENSG00000267370	NA	unprocessed_pseudogene	AC008752.3	zinc finger protein 420 (ZNF420) pseudogene	19	9756152	9756863	-	1	7	4	2	7	0	0	0	1	1	-3.399	-1.432	-1.756	-2.614	-1.087	-4.984	-4.984	-4.984	-3.558	-3.558	-1.906	-4.616
-2.697	-5.843	9.7e-05	0.003	ENSG00000272732	NA	lincRNA	AC004982.1	novel transcript	7	7550104	7552440	-	9	3	6	4	2	0	0	0	1	1	-0.94	-2.516	-1.296	-1.727	-2.662	-4.984	-4.984	-4.984	-3.558	-3.558	-1.801	-4.498
-1.652	-11.671	1.1e-07	3e-05	ENSG00000135362	79899	protein_coding	PRR5L	proline rich 5 like	11	36296288	36465204	+	361	556	477	461	460	129	60	113	115	131	4.545	4.617	4.702	4.758	4.727	3.041	2.422	3.164	3.028	3.306	4.671	3.019
-2.694	-5.401	0.00019	0.0047	ENSG00000246731	85001	antisense	MGC16275	uncharacterized protein MGC16275	17	74209980	74213342	-	0	5	5	5	3	0	0	0	0	0	-4.984	-1.829	-1.534	-1.432	-2.104	-4.984	-4.984	-4.984	-4.984	-4.984	-2.29	-4.984
-0.984	-11.599	1.1e-07	3.1e-05	ENSG00000160208	23076	protein_coding	RRP1B	ribosomal RNA processing 1B	21	43659548	43696079	+	1976	3055	2456	2372	2237	1229	748	973	1013	1108	6.914	7.191	7.174	7.206	7.106	6.18	6.022	6.159	6.084	6.226	7.12	6.136
-3.414	-11.596	1.2e-07	3.1e-05	ENSG00000212916	54627	protein_coding	MAP10	microtubule associated protein 10	1	232804892	232808407	+	6	4	4	10	3	0	0	0	0	0	-1.534	-2.104	-1.756	-0.59	-2.104	-4.984	-4.984	-4.984	-4.984	-4.984	-1.57	-4.984
-1.015	-11.569	1.2e-07	3.1e-05	ENSG00000116062	2956	protein_coding	MSH6	mutS homolog 6	2	47695530	47810101	+	4404	6553	5294	5164	4801	2654	1647	2078	2252	2384	7.974	8.322	8.304	8.357	8.265	7.256	7.136	7.235	7.211	7.316	8.246	7.232
-2.673	-3.881	0.0024	0.028	ENSG00000170165	NA	unprocessed_pseudogene	CR848007.1	novel pseudogene	9	42901238	42920095	+	13	4	6	5	10	1	0	5	5	0	-0.462	-2.104	-1.296	-1.432	-0.648	-3.558	-4.984	-1.339	-1.534	-4.984	-1.17	-3.843
3.538	11.59	1.2e-07	3.1e-05	ENSG00000039600	11063	protein_coding	SOX30	SRY-box 30	5	157625679	157671480	-	0	0	0	0	0	8	2	3	6	7	-4.984	-4.984	-4.984	-4.984	-4.984	-0.961	-2.516	-2.068	-1.296	-0.904	-4.984	-1.446
4.102	11.539	1.2e-07	3.2e-05	ENSG00000183160	338773	protein_coding	TMEM119	transmembrane protein 119	12	108589846	108598320	-	0	0	0	0	0	13	8	11	4	3	-4.984	-4.984	-4.984	-4.984	-4.984	-0.252	-0.688	-0.224	-1.756	-2.104	-4.984	-0.882
-2.66	-6.45	0.00025	0.0058	ENSG00000154537	NA	NA	NA	NA	NA	NA	NA	NA	20	9	2	5	1	3	0	0	1	0	0.145	-1.087	-2.614	-1.432	-3.558	-2.274	-4.984	-4.984	-3.558	-4.984	-1.572	-4.233
-2.658	-5.481	0.00057	0.01	ENSG00000274422	NA	lincRNA	AC245060.5	novel transcript	22	22283928	22287220	-	469	81	76	62	73	26	25	8	14	9	4.916	1.782	2.002	1.861	2.013	0.76	1.079	-0.663	-0.046	-0.524	2.615	-0.043
-0.815	-11.432	1.3e-07	3.3e-05	ENSG00000148677	27063	protein_coding	ANKRD1	ankyrin repeat domain 1	10	90912096	90921276	-	66741	64196	45549	50853	49001	33275	26488	26776	26803	24722	11.76	11.612	11.469	11.76	11.76	10.818	10.913	10.877	10.789	10.888	11.672	10.856
-2.644	-3.939	0.0022	0.026	ENSG00000216809	NA	processed_pseudogene	AL589993.1	DEAD/H (Asp-Glu-Ala-Asp/His) box polypeptide 24 (DDX24) pseudogene	6	118452469	118454992	-	0	17	2	3	4	1	0	0	0	0	-4.984	-0.252	-2.614	-2.104	-1.756	-3.558	-4.984	-4.984	-4.984	-4.984	-2.01	-4.654
1.066	11.443	1.3e-07	3.3e-05	ENSG00000065911	10797	protein_coding	MTHFD2	methylenetetrahydrofolate dehydrogenase (NADP+ dependent) 2, methenyltetrahydrofolate cyclohydrolase	2	74198562	74217565	+	2575	4174	2974	3162	3021	6807	4170	5440	5770	5909	7.252	7.661	7.458	7.638	7.56	8.597	8.396	8.624	8.608	8.68	7.516	8.583
-2.642	-4.156	0.0015	0.02	ENSG00000283375	NA	antisense	AC087521.4	novel transcript, antisense HSD17B12	11	43855913	43856404	-	13	1	1	4	3	0	0	0	3	0	-0.462	-3.874	-3.558	-1.727	-2.104	-4.984	-4.984	-4.984	-2.104	-4.984	-2.095	-4.737
-2.633	-6.814	2.4e-05	0.0011	ENSG00000267757	100287177	processed_transcript	EML2-AS1	EML2 antisense RNA 1	19	45641494	45642840	+	5	5	2	4	2	0	0	0	0	1	-1.756	-1.829	-2.614	-1.727	-2.662	-4.984	-4.984	-4.984	-4.984	-3.558	-2.111	-4.744
-2.632	-3.718	0.0032	0.034	ENSG00000240429	NA	processed_pseudogene	LRRFIP1P1	LRR binding FLII interacting protein 1 pseudogene 1	3	179259028	179261273	-	12	56	31	37	35	7	10	0	2	8	-0.537	1.292	0.84	1.136	1.049	-1.108	-0.366	-4.984	-2.662	-0.717	0.864	-1.768
-0.78	-11.493	1.3e-07	3.2e-05	ENSG00000100941	5411	protein_coding	PNN	pinin, desmosome associated protein	14	39175183	39183218	+	8238	8735	7086	6731	6182	4091	3038	3463	3652	4062	8.765	8.765	8.749	8.81	8.665	7.874	7.98	7.976	7.923	8.105	8.751	7.971
-2.626	-5.913	0.00035	0.0073	ENSG00000278949	NA	TEC	AC127070.4	novel transcript	12	132865855	132867958	-	10	8	9	5	11	4	0	2	1	1	-0.81	-1.272	-0.73	-1.432	-0.511	-1.93	-4.984	-2.565	-3.558	-3.558	-0.96	-3.586
1.788	19.519	1.3e-07	3.2e-05	ENSG00000087074	23645	protein_coding	PPP1R15A	protein phosphatase 1 regulatory subunit 15A	19	48872392	48876057	+	2511	4013	3342	2924	2483	11059	7389	8728	10131	7602	7.227	7.601	7.632	7.514	7.267	9.268	9.177	9.293	9.398	9.055	7.451	9.24
4.278	11.48	1.3e-07	3.2e-05	ENSG00000139890	161253	protein_coding	REM2	RRAD and GEM like GTPase 2	14	22883165	22887686	+	0	1	1	0	0	16	5	11	15	10	-4.984	-3.874	-3.558	-4.984	-4.984	0.036	-1.339	-0.224	0.059	-0.375	-4.601	-0.323
3.439	11.493	1.3e-07	3.2e-05	ENSG00000091513	7018	protein_coding	TF	transferrin	3	133745956	133796640	+	0	0	0	0	0	5	7	6	4	2	-4.984	-4.984	-4.984	-4.984	-4.984	-1.592	-0.904	-1.087	-1.756	-2.614	-4.984	-1.545
-2.619	-8.567	4.6e-05	0.0017	ENSG00000260588	NA	lincRNA	AC027702.1	novel transcript	8	41828165	41829934	-	9	5	2	2	2	1	0	0	0	0	-0.94	-1.829	-2.614	-2.614	-2.662	-3.558	-4.984	-4.984	-4.984	-4.984	-2.094	-4.713
3.946	11.501	1.3e-07	3.2e-05	ENSG00000092929	201294	protein_coding	UNC13D	unc-13 homolog D	17	75827225	75844717	-	11	9	6	2	4	64	70	66	112	77	-0.688	-1.087	-1.296	-2.614	-1.756	2.083	2.65	2.412	2.987	2.604	-1.423	2.523
-2.61	-4.38	0.0026	0.03	ENSG00000267886	100129543	lincRNA	ZNF730	zinc finger protein 730	19	23075201	23100361	+	0	28	20	16	11	0	3	2	3	0	-4.984	0.376	0.269	0.01	-0.511	-4.984	-2.068	-2.565	-2.104	-4.984	-0.742	-3.352
-3.308	-11.387	1.4e-07	3.4e-05	ENSG00000198298	220992	protein_coding	ZNF485	zinc finger protein 485	10	43606407	43617903	+	76	89	71	63	70	9	2	3	8	6	2.136	1.906	1.908	1.879	1.955	-0.81	-2.516	-2.068	-0.861	-1.108	1.963	-1.345
-2.608	-4.962	0.00038	0.0078	ENSG00000223749	84848	lincRNA	MIR503HG	MIR503 host gene	X	134543337	134546632	-	9	17	13	9	6	3	0	1	3	2	-0.94	-0.252	-0.259	-0.717	-1.296	-2.274	-4.984	-3.399	-2.104	-2.614	-0.704	-3.312
4.991	11.294	1.5e-07	3.6e-05	ENSG00000143278	2165	protein_coding	F13B	coagulation factor XIII B chain	1	197038741	197067267	-	0	0	0	4	0	25	14	22	16	12	-4.984	-4.984	-4.984	-1.727	-4.984	0.696	0.172	0.796	0.145	-0.12	-4.657	0.333
-2.603	-3.338	0.0063	0.054	ENSG00000279030	NA	TEC	AC007336.3	novel transcript	16	55486618	55488777	+	0	15	8	5	3	2	1	0	0	0	-4.984	-0.41	-0.904	-1.432	-2.104	-2.736	-3.252	-4.984	-4.984	-4.984	-1.575	-4.178
2.185	11.285	1.5e-07	3.6e-05	ENSG00000263513	554282	protein_coding	FAM72C	family with sequence similarity 72 member C	1	143955364	143971965	-	119	75	97	70	92	376	281	320	301	236	2.811	1.676	2.346	2.037	2.355	4.514	4.617	4.601	4.355	4.109	2.255	4.44
3.598	11.295	1.5e-07	3.6e-05	ENSG00000179921	151306	protein_coding	GPBAR1	G protein-coupled bile acid receptor 1	2	218259496	218263859	+	0	0	0	0	0	3	5	10	5	4	-4.984	-4.984	-4.984	-4.984	-4.984	-2.274	-1.339	-0.366	-1.534	-1.703	-4.984	-1.386
-2.593	-3.222	0.0078	0.062	ENSG00000271347	NA	NA	NA	NA	NA	NA	NA	NA	0	14	8	7	11	1	0	0	1	6	-4.984	-0.511	-0.904	-1.048	-0.511	-3.558	-4.984	-4.984	-3.558	-1.108	-1.157	-3.75
-2.254	-18.757	1.5e-07	3.6e-05	ENSG00000180660	4081	protein_coding	MAB21L1	mab-21 like 1	13	35474182	35477209	-	393	715	565	572	537	100	62	78	97	86	4.67	4.995	4.959	5.079	4.958	2.705	2.466	2.655	2.78	2.761	4.934	2.681
3.517	11.33	1.5e-07	3.6e-05	ENSG00000118160	6543	protein_coding	SLC8A2	solute carrier family 8 member A2	19	47428017	47472168	-	0	0	0	0	0	5	5	5	2	8	-4.984	-4.984	-4.984	-4.984	-4.984	-1.592	-1.339	-1.339	-2.662	-0.717	-4.984	-1.467
-2.584	-4.769	0.0015	0.02	ENSG00000231878	NA	processed_pseudogene	SNRPFP1	small nuclear ribonucleoprotein polypeptide F pseudogene 1	20	49729591	49729842	-	26	6	5	3	1	1	2	0	1	0	0.557	-1.592	-1.534	-2.104	-3.558	-3.558	-2.516	-4.984	-3.558	-4.984	-1.462	-4.046
-3.065	-18.316	1.6e-07	3.7e-05	ENSG00000169184	4330	protein_coding	MN1	MN1 proto-oncogene, transcriptional regulator	22	27748277	27801498	-	311	386	352	304	298	41	22	34	21	27	4.303	4.079	4.25	4.144	4.085	1.44	0.88	1.44	0.563	1.066	4.173	1.108
-2.576	-4.906	0.0011	0.016	ENSG00000229109	NA	antisense	AL137847.1	novel transcript	9	83219331	83234242	+	10	7	1	4	3	0	3	0	1	0	-0.81	-1.432	-3.558	-1.727	-2.104	-4.984	-2.068	-4.984	-3.558	-4.984	-1.822	-4.398
-2.779	-11.255	1.6e-07	3.7e-05	ENSG00000118513	4602	protein_coding	MYB	MYB proto-oncogene, transcription factor	6	135181315	135219173	+	103	178	161	129	166	25	9	17	11	16	2.583	2.919	3.088	2.881	3.2	0.696	-0.511	0.411	-0.385	0.299	2.94	0.161
-2.57	-5.747	0.00046	0.009	ENSG00000277218	NA	sense_intronic	AL139123.1	novel transcript	10	130104569	130104998	-	8	9	5	2	6	2	0	1	0	2	-1.087	-1.087	-1.534	-2.614	-1.296	-2.736	-4.984	-3.399	-4.984	-2.614	-1.494	-4.064
-2.561	-3.776	0.0029	0.032	ENSG00000246792	NA	antisense	AC106038.1	novel transcript	8	90646441	90656598	+	0	12	6	4	5	1	0	2	0	0	-4.984	-0.717	-1.296	-1.727	-1.534	-3.558	-4.984	-2.565	-4.984	-4.984	-1.769	-4.33
-2.12	-18.721	1.6e-07	3.7e-05	ENSG00000143878	388	protein_coding	RHOB	ras homolog family member B	2	20447074	20449445	+	2565	2536	2083	1805	1879	478	393	404	369	329	7.246	6.901	6.927	6.792	6.831	4.856	5.103	4.923	4.646	4.574	6.94	4.82
3.279	11.213	1.6e-07	3.7e-05	ENSG00000188818	79844	protein_coding	ZDHHC11	zinc finger DHHC-type containing 11	5	795606	850986	-	4	7	8	5	13	52	56	57	71	50	-2.068	-1.432	-0.904	-1.432	-0.265	1.783	2.302	2.203	2.359	1.982	-1.15	2.129
-2.547	-6.066	6.9e-05	0.0023	ENSG00000242600	8512	transcribed_unitary_pseudogene	MBL1P	mannose binding lectin 1, pseudogene	10	79920178	79923119	+	1	10	1	2	2	0	0	0	0	0	-3.399	-0.94	-3.558	-2.614	-2.662	-4.984	-4.984	-4.984	-4.984	-4.984	-2.437	-4.984
2.266	18.664	1.6e-07	3.7e-05	ENSG00000105136	79744	protein_coding	ZNF419	zinc finger protein 419	19	57487711	57496097	+	82	140	124	110	115	433	292	380	417	483	2.256	2.562	2.705	2.64	2.642	4.717	4.665	4.84	4.827	5.098	2.566	4.832
0.814	11.154	1.7e-07	3.8e-05	ENSG00000044574	3309	protein_coding	HSPA5	heat shock protein family A (Hsp70) member 5	9	125234853	125241330	-	24694	20057	18062	15244	14947	34287	24347	25828	29971	24179	10.246	9.972	10.15	9.964	9.948	10.888	10.818	10.836	10.96	10.848	10.056	10.871
-2.539	-5.288	0.00066	0.011	ENSG00000261220	NA	lincRNA	AC103706.1	novel transcript	8	133573183	133573861	+	100	42	47	27	31	6	7	2	9	8	2.546	0.938	1.38	0.701	0.861	-1.339	-0.904	-2.565	-0.688	-0.717	1.325	-1.214
-1.321	-11.108	1.8e-07	4e-05	ENSG00000118246	22868	protein_coding	FASTKD2	FAST kinase domains 2	2	206765357	206792509	+	963	1042	935	744	817	320	193	282	332	280	5.948	5.573	5.726	5.47	5.588	4.303	4.081	4.436	4.499	4.36	5.662	4.341
-2.536	-4.588	0.00071	0.012	ENSG00000237870	102724434	processed_transcript	LOC102724434	uncharacterized LOC102724434	7	116275606	116286734	-	9	17	14	8	5	3	0	2	4	1	-0.94	-0.252	-0.188	-0.861	-1.534	-2.274	-4.984	-2.565	-1.756	-3.558	-0.714	-3.249
-2.532	-5.261	0.00024	0.0055	ENSG00000237682	NA	processed_pseudogene	AC234775.2	protein kinase C, iota (PRKCI) pseudogene	X	101537485	101539276	-	2	6	5	2	2	0	0	0	0	2	-2.736	-1.592	-1.534	-2.614	-2.662	-4.984	-4.984	-4.984	-4.984	-2.614	-2.201	-4.733
-2.531	-4.642	0.00065	0.011	ENSG00000280734	NA	processed_transcript	LINC01232	long intergenic non-protein coding RNA 1232	13	99486962	99499306	-	7	4	1	7	8	1	0	1	1	0	-1.296	-2.104	-3.558	-1.048	-0.904	-3.558	-4.984	-3.399	-3.558	-4.984	-1.665	-4.196
-0.904	-10.983	2e-07	4.4e-05	ENSG00000134986	9315	protein_coding	NREP	neuronal regeneration related protein	5	111662621	111997464	-	1209	1678	1356	1411	1510	789	506	555	632	624	6.285	6.281	6.269	6.413	6.5	5.545	5.449	5.384	5.412	5.43	6.349	5.445
3.641	10.929	2.1e-07	4.6e-05	ENSG00000182308	285429	protein_coding	DCAF4L1	DDB1 and CUL4 associated factor 4 like 1	4	41981696	41986467	+	2	5	10	7	9	71	62	79	57	62	-2.736	-1.829	-0.632	-1.048	-0.776	2.225	2.466	2.672	2.037	2.3	-1.291	2.351
-2.519	-2.805	0.017	0.1	ENSG00000266235	100423037	miRNA	MIR3176	microRNA 3176	16	543277	543366	+	0	6	19	8	5	3	0	0	4	0	-4.984	-1.592	0.2	-0.861	-1.534	-2.274	-4.984	-4.984	-1.756	-4.984	-1.411	-3.929
2.517	17.289	2.2e-07	4.7e-05	ENSG00000160570	162989	protein_coding	DEDD2	death effector domain containing 2	19	42198598	42220140	-	65	122	78	63	95	395	382	279	364	307	1.896	2.359	2.037	1.879	2.389	4.58	5.057	4.42	4.629	4.484	2.118	4.635
1.368	10.92	2.2e-07	4.6e-05	ENSG00000188610	653820	protein_coding	FAM72B	family with sequence similarity 72 member B	1	121167646	121185539	-	252	497	304	361	307	710	547	675	643	817	3.975	4.438	4.036	4.395	4.124	5.395	5.562	5.649	5.432	5.808	4.2	5.569
3.683	10.873	2.3e-07	4.7e-05	ENSG00000128482	7732	protein_coding	RNF112	ring finger protein 112	17	19411125	19417276	+	0	0	0	0	0	5	7	2	5	10	-4.984	-4.984	-4.984	-4.984	-4.984	-1.592	-0.904	-2.565	-1.534	-0.375	-4.984	-1.301
-2.512	-9.688	7.5e-07	0.00011	ENSG00000270133	NA	sense_intronic	AC025766.1	novel transcript, sense intronic to C5orf36	5	94611906	94618122	-	3	2	2	3	3	0	0	0	0	0	-2.468	-3.104	-2.614	-2.104	-2.104	-4.984	-4.984	-4.984	-4.984	-4.984	-2.472	-4.984
-2.509	-5.787	0.00048	0.0093	ENSG00000224287	151507	transcribed_processed_pseudogene	MSL3P1	MSL complex subunit 3 pseudogene 1	2	233865437	233868444	-	17	6	3	3	5	2	0	1	0	2	-0.075	-1.592	-2.104	-2.104	-1.534	-2.736	-4.984	-3.399	-4.984	-2.614	-1.459	-3.968
-2.507	-5.437	0.00018	0.0046	ENSG00000272094	NA	lincRNA	AC091614.1	novel transcript	1	90860550	90862920	-	3	8	1	4	1	0	0	0	1	0	-2.468	-1.272	-3.558	-1.727	-3.558	-4.984	-4.984	-4.984	-3.558	-4.984	-2.332	-4.84
-1.034	-10.769	2.5e-07	5.2e-05	ENSG00000175745	7025	protein_coding	NR2F1	nuclear receptor subfamily 2 group F member 1	5	93583224	93594615	+	3230	3181	2610	2443	2421	1197	834	1184	1256	1141	7.561	7.257	7.262	7.262	7.229	6.136	6.174	6.442	6.381	6.267	7.314	6.28
1.498	17.768	2.6e-07	5.3e-05	ENSG00000169826	55454	protein_coding	CSGALNACT2	chondroitin sulfate N-acetylgalactosaminyltransferase 2	10	43138486	43185308	+	1369	1864	1559	1497	1480	4314	2488	3654	4053	3915	6.458	6.434	6.476	6.503	6.474	7.954	7.705	8.052	8.066	8.047	6.469	7.967
1.731	10.69	2.7e-07	5.5e-05	ENSG00000139318	1848	protein_coding	DUSP6	dual specificity phosphatase 6	12	89347232	89353271	-	205	167	135	140	141	426	387	344	372	398	3.645	2.82	2.827	3.003	2.977	4.696	5.077	4.706	4.661	4.828	3.059	4.79
-2.423	-10.709	2.7e-07	5.4e-05	ENSG00000163462	80128	protein_coding	TRIM46	tripartite motif containing 46	1	155173787	155184971	+	79	108	117	91	74	17	7	12	13	14	2.202	2.187	2.62	2.37	2.037	0.141	-0.904	-0.102	-0.151	0.12	2.29	-0.133
-2.491	-6.898	2.1e-05	0.0011	ENSG00000250950	NA	lincRNA	AC093752.2	novel transcript	4	119456350	119457277	+	1	7	3	2	1	0	0	0	0	0	-3.399	-1.432	-2.104	-2.614	-3.558	-4.984	-4.984	-4.984	-4.984	-4.984	-2.493	-4.984
1.358	10.617	2.9e-07	5.8e-05	ENSG00000164296	81789	protein_coding	TIGD6	tigger transposable element derived 6	5	149993118	150001167	-	89	166	130	97	114	292	175	179	218	220	2.371	2.815	2.777	2.462	2.629	4.187	3.949	3.798	3.915	4.023	2.62	3.978
1.359	17.418	2.9e-07	5.7e-05	ENSG00000150991	7316	protein_coding	UBC	ubiquitin C	12	124911604	124917368	-	13174	12433	9847	8662	8447	29299	23604	22562	24350	18629	9.357	9.287	9.268	9.159	9.159	10.69	10.789	10.647	10.605	10.288	9.245	10.604
-1.82	-10.551	3.1e-07	6.1e-05	ENSG00000126822	26030	protein_coding	PLEKHG3	pleckstrin homology and RhoGEF domain containing G3	14	64704102	64750247	+	389	887	738	683	617	156	93	109	166	166	4.658	5.323	5.364	5.336	5.157	3.341	3.052	3.123	3.554	3.641	5.175	3.355
-2.482	-3.212	0.0079	0.063	ENSG00000269706	NA	unprocessed_pseudogene	AC008687.6	neurotrophin 4 (NTF4) pseudogene	19	49050217	49050846	-	11	2	11	7	1	0	2	0	4	0	-0.688	-3.104	-0.5	-1.048	-3.558	-4.984	-2.516	-4.984	-1.756	-4.984	-1.605	-4.088
-2.481	-3.021	0.015	0.097	ENSG00000258399	NA	lincRNA	AL117190.1	novel transcript	14	100836269	100947194	+	23	2	6	1	9	1	0	0	5	3	0.345	-3.104	-1.296	-3.558	-0.776	-3.558	-4.984	-4.984	-1.534	-2.104	-1.396	-3.878
-2.48	-9.309	1.1e-06	0.00014	ENSG00000266962	108783654	antisense	LOC108783654	uncharacterized LOC108783654	17	42552436	42554748	-	104	147	123	73	117	15	9	9	26	15	2.599	2.636	2.693	2.088	2.667	-0.055	-0.511	-0.511	0.877	0.209	2.532	0.052
-0.741	-10.537	3.1e-07	6.1e-05	ENSG00000114491	7372	protein_coding	UMPS	uridine monophosphate synthetase	3	124730366	124749273	+	1310	1684	1384	1341	1337	805	548	660	709	707	6.397	6.287	6.303	6.331	6.32	5.574	5.565	5.612	5.567	5.612	6.327	5.586
-2.478	-5.556	0.00051	0.0096	ENSG00000239332	100134259	lincRNA	LINC01119	long intergenic non-protein coding RNA 1119	2	46816697	46859007	+	5	8	9	7	4	1	0	1	3	1	-1.756	-1.272	-0.73	-1.048	-1.756	-3.558	-4.984	-3.399	-2.104	-3.558	-1.289	-3.767
-2.477	-3.585	0.0064	0.054	ENSG00000279066	NA	sense_intronic	HEXD-IT1	HEXD intronic transcript 1	17	82425498	82427310	+	2	8	3	4	11	5	0	0	0	5	-2.736	-1.272	-2.104	-1.727	-0.511	-1.592	-4.984	-4.984	-4.984	-1.411	-1.599	-4.076
-2.475	-4.079	0.0017	0.022	ENSG00000272369	NA	lincRNA	AC008035.1	novel transcript	12	46537502	46652550	+	9	2	9	1	1	0	0	0	1	0	-0.94	-3.104	-0.73	-3.558	-3.558	-4.984	-4.984	-4.984	-3.558	-4.984	-2.173	-4.648
1.353	10.533	3.2e-07	6.1e-05	ENSG00000113916	604	protein_coding	BCL6	BCL6, transcription repressor	3	187721377	187745727	-	168	241	256	217	247	507	422	373	456	381	3.341	3.373	3.764	3.634	3.799	4.939	5.199	4.814	4.957	4.77	3.581	4.934
-2.467	-5.032	0.00034	0.0072	ENSG00000278493	NA	sense_intronic	AC039056.2	novel transcript, sense intronic to EHD4	15	41908204	41908714	-	2	2	7	2	3	2	0	0	0	0	-2.736	-3.104	-1.087	-2.614	-2.104	-2.736	-4.984	-4.984	-4.984	-4.984	-2.292	-4.759
-2.465	-3.371	0.0059	0.051	ENSG00000240366	NA	processed_pseudogene	RPL36AP45	ribosomal protein L36a pseudogene 45	15	75186651	75186968	-	17	6	5	1	1	0	0	2	2	0	-0.075	-1.592	-1.534	-3.558	-3.558	-4.984	-4.984	-2.565	-2.662	-4.984	-1.857	-4.321
3.767	10.516	3.2e-07	6.2e-05	ENSG00000266733	26083	protein_coding	TBC1D29P	TBC1 domain family member 29, pseudogene	17	30553502	30563493	+	0	0	0	1	0	7	4	7	6	11	-4.984	-4.984	-4.984	-3.558	-4.984	-1.108	-1.703	-0.861	-1.296	-0.252	-4.775	-1.008
2.344	10.454	3.4e-07	6.5e-05	ENSG00000106404	24146	protein_coding	CLDN15	claudin 15	7	101232092	101238820	-	30	38	40	17	20	92	113	96	126	101	0.754	0.791	1.152	0.096	0.284	2.599	3.319	2.949	3.17	2.963	0.652	2.996
-2.453	-3.929	0.0022	0.026	ENSG00000203808	154442	antisense	BVES-AS1	BVES antisense RNA 1	6	105136308	105169945	+	8	7	1	3	3	4	0	1	0	0	-1.087	-1.432	-3.558	-2.104	-2.104	-1.93	-4.984	-3.399	-4.984	-4.984	-1.864	-4.317
-2.452	-3.823	0.0026	0.03	ENSG00000262587	554206	transcribed_unprocessed_pseudogene	LOC554206	leucine carboxyl methyltransferase 1 pseudogene	16	25031744	25058109	+	24	13	7	2	11	0	2	1	3	1	0.421	-0.632	-1.087	-2.614	-0.511	-4.984	-2.516	-3.399	-2.104	-3.558	-0.842	-3.294
-1.784	-10.405	3.6e-07	6.8e-05	ENSG00000008083	3720	protein_coding	JARID2	jumonji and AT-rich interaction domain containing 2	6	15246296	15522040	+	503	1119	1087	869	789	224	138	160	216	210	5.009	5.672	5.94	5.695	5.534	3.826	3.618	3.644	3.902	3.96	5.579	3.794
-2.442	-4.294	0.0031	0.034	ENSG00000253477	105375690	antisense	LOC105375690	uncharacterized LOC105375690	8	103483398	103501676	-	3	12	12	11	20	0	0	4	8	3	-2.468	-0.717	-0.375	-0.5	0.284	-4.984	-4.984	-1.674	-0.861	-2.104	-0.75	-3.192
-2.435	-4.998	0.0011	0.016	ENSG00000256124	102606463	lincRNA	LINC01152	long intergenic non-protein coding RNA 1152	17	72030291	72041297	+	5	5	9	3	3	2	0	1	0	2	-1.756	-1.829	-0.73	-2.104	-2.104	-2.736	-4.984	-3.399	-4.984	-2.614	-1.686	-4.121
-2.323	-16.973	3.6e-07	6.8e-05	ENSG00000215012	79680	protein_coding	RTL10	retrotransposon Gag like 10	22	19846138	19854896	-	265	480	346	311	352	51	36	56	49	54	4.052	4.39	4.223	4.176	4.321	1.756	1.676	2.172	1.84	2.084	4.236	1.913
-2.494	-16.927	3.7e-07	6.9e-05	ENSG00000152518	678	protein_coding	ZFP36L2	ZFP36 ring finger protein like 2	2	43222402	43226609	-	574	570	528	445	498	79	41	71	80	69	5.208	4.654	4.863	4.71	4.854	2.378	1.865	2.519	2.539	2.449	4.859	2.365
-2.429	-4.674	0.00061	0.011	ENSG00000246523	100506368	lincRNA	LOC100506368	uncharacterized LOC100506368	11	86955619	87000959	+	14	7	7	7	7	1	2	0	2	3	-0.366	-1.432	-1.087	-1.048	-1.087	-3.558	-2.516	-4.984	-2.662	-2.104	-1.015	-3.443
-2.429	-4.277	0.0012	0.017	ENSG00000268636	NA	antisense	AC011495.2	novel transcript, antisense to PRR12	19	49625994	49626439	-	26	11	5	10	6	0	2	3	2	1	0.557	-0.828	-1.534	-0.59	-1.296	-4.984	-2.516	-2.068	-2.662	-3.558	-0.762	-3.191
1.459	16.65	3.9e-07	7.2e-05	ENSG00000110172	26973	protein_coding	CHORDC1	cysteine and histidine rich domain containing 1	11	90201160	90223364	-	2323	2884	2240	2372	2372	6850	3837	5180	6559	6290	7.124	7.089	7.046	7.206	7.203	8.603	8.275	8.553	8.765	8.756	7.134	8.593
-2.425	-4.725	0.0016	0.021	ENSG00000277342	NA	sense_intronic	AC048344.4	novel transcript, sense intronic to BICD1	12	32109076	32109602	+	39	7	11	5	7	9	0	8	0	1	1.133	-1.432	-0.5	-1.432	-1.087	-0.81	-4.984	-0.663	-4.984	-3.558	-0.766	-3.192
-2.424	-4.486	0.00084	0.013	ENSG00000235908	NA	sense_intronic	RHOA-IT1	RHOA intronic transcript 1	3	49365145	49367006	-	7	2	2	4	5	0	0	2	0	1	-1.296	-3.104	-2.614	-1.727	-1.534	-4.984	-4.984	-2.565	-4.984	-3.558	-2.031	-4.455
1.372	10.287	4e-07	7.3e-05	ENSG00000197063	4097	protein_coding	MAFG	MAF bZIP transcription factor G	17	81918270	81927714	-	1275	1195	1022	837	824	2507	1781	2212	2366	1995	6.361	5.767	5.847	5.642	5.603	7.171	7.243	7.325	7.288	7.079	5.849	7.221
-0.886	-10.269	4.1e-07	7.3e-05	ENSG00000134107	8553	protein_coding	BHLHE40	basic helix-loop-helix family member e40	3	4979116	4985323	+	323	454	382	356	374	170	132	146	156	143	4.368	4.319	4.372	4.374	4.408	3.46	3.543	3.522	3.47	3.416	4.367	3.481
1.112	10.263	4.1e-07	7.3e-05	ENSG00000142867	8915	protein_coding	BCL10	BCL10, immune signaling adaptor	1	85265776	85276904	-	477	552	391	444	474	976	588	828	847	769	4.94	4.606	4.412	4.706	4.773	5.839	5.678	5.937	5.818	5.722	4.688	5.8
-2.42	-3.673	0.0035	0.036	ENSG00000235436	442523	transcribed_unprocessed_pseudogene	DPY19L2P4	DPY19L2 pseudogene 4	7	90119400	90125600	+	2	3	1	6	9	5	0	0	1	0	-2.736	-2.516	-3.558	-1.228	-0.776	-1.592	-4.984	-4.984	-3.558	-4.984	-2.077	-4.497
2.306	16.588	4.1e-07	7.3e-05	ENSG00000175197	1649	protein_coding	DDIT3	DNA damage inducible transcript 3	12	57516588	57521737	-	159	182	124	122	91	589	554	412	518	385	3.245	2.953	2.705	2.798	2.337	5.148	5.579	4.952	5.131	4.784	2.812	5.119
-2.42	-3.83	0.0049	0.045	ENSG00000271551	NA	antisense	AL355297.4	novel transcript, antisense to ARID1B	6	156776360	156778422	-	8	3	15	5	10	0	0	1	7	4	-1.087	-2.516	-0.102	-1.432	-0.648	-4.984	-4.984	-3.399	-1.069	-1.703	-1.135	-3.556
-1.909	-10.28	4.1e-07	7.3e-05	ENSG00000161048	222236	protein_coding	NAPEPLD	N-acyl phosphatidylethanolamine phospholipase D	7	103099776	103149560	-	296	367	379	269	296	63	32	57	93	65	4.222	4.001	4.36	3.949	4.073	2.059	1.5	2.203	2.725	2.361	4.122	2.213
-2.416	-4.045	0.0018	0.023	ENSG00000227954	100507308	antisense	TARID	TCF21 antisense RNA inducing promoter demethylation	6	133502252	133892802	-	4	1	6	0	7	0	0	0	0	0	-2.068	-3.874	-1.296	-4.984	-1.087	-4.984	-4.984	-4.984	-4.984	-4.984	-2.568	-4.984
-2.411	-2.921	0.013	0.089	ENSG00000197588	606293	transcribed_unprocessed_pseudogene	KLKP1	kallikrein pseudogene 1	19	50882096	50896398	-	20	2	1	4	7	0	6	0	1	0	0.145	-3.104	-3.558	-1.727	-1.087	-4.984	-1.087	-4.984	-3.558	-4.984	-1.838	-4.25
-2.404	-5.115	0.0003	0.0065	ENSG00000278957	NA	TEC	AC012354.3	TEC	2	44927914	44928396	-	3	2	4	2	4	0	0	0	2	0	-2.468	-3.104	-1.756	-2.614	-1.756	-4.984	-4.984	-4.984	-2.662	-4.984	-2.335	-4.739
-2.404	-3.306	0.01	0.074	ENSG00000238741	677767	scaRNA	SCARNA7	small Cajal body-specific RNA 7	3	160514907	160515236	-	18	3	8	6	1	0	0	2	10	0	0.01	-2.516	-0.904	-1.228	-3.558	-4.984	-4.984	-2.565	-0.524	-4.984	-1.519	-3.923
-2.403	-3.5	0.0047	0.044	ENSG00000272948	NA	antisense	AP001412.1	novel transcript, antisense to DSCR3	21	37267784	37268497	+	11	3	5	1	2	1	0	0	4	0	-0.688	-2.516	-1.534	-3.558	-2.662	-3.558	-4.984	-4.984	-1.756	-4.984	-2.085	-4.488
-2.401	-5.129	0.00029	0.0064	ENSG00000199709	NA	snRNA	RNU4-23P	RNA, U4 small nuclear 23, pseudogene	11	122927034	122927173	+	3	4	2	5	1	2	0	0	0	0	-2.468	-2.104	-2.614	-1.432	-3.558	-2.736	-4.984	-4.984	-4.984	-4.984	-2.381	-4.782
-2.4	-4.64	0.00065	0.011	ENSG00000243396	NA	processed_pseudogene	AC084198.1	ribosomal protein L32 (RPL32) pseudogene	3	101599243	101599644	-	6	2	5	2	4	0	0	0	2	1	-1.534	-3.104	-1.534	-2.614	-1.756	-4.984	-4.984	-4.984	-2.662	-3.558	-2.089	-4.488
1.113	10.277	4.1e-07	7.3e-05	ENSG00000117479	10560	protein_coding	SLC19A2	solute carrier family 19 member 2	1	169463909	169486003	-	189	210	188	165	200	359	275	289	284	310	3.521	3.163	3.32	3.24	3.471	4.452	4.584	4.469	4.28	4.497	3.342	4.455
-4	-10.242	4.2e-07	7.4e-05	ENSG00000169242	1942	protein_coding	EFNA1	ephrin A1	1	155127460	155134857	+	7	16	7	13	8	0	0	0	0	2	-1.296	-0.366	-1.087	-0.252	-0.904	-4.984	-4.984	-4.984	-4.984	-2.614	-0.755	-4.755
-2.394	-7.951	5.5e-06	0.00042	ENSG00000263884	NA	lincRNA	AP000845.1	novel transcript	18	268148	270278	+	2	3	2	1	4	0	0	0	0	0	-2.736	-2.516	-2.614	-3.558	-1.756	-4.984	-4.984	-4.984	-4.984	-4.984	-2.59	-4.984
1.846	16.24	4.2e-07	7.4e-05	ENSG00000120694	10808	protein_coding	HSPH1	heat shock protein family H (Hsp110) member 1	13	31134974	31162388	-	6577	9430	7675	7147	7136	27523	17095	20925	25430	25483	8.464	8.888	8.862	8.891	8.888	10.647	10.383	10.605	10.647	10.936	8.801	10.647
-0.898	-10.197	4.4e-07	7.7e-05	ENSG00000169251	51068	protein_coding	NMD3	NMD3 ribosome export adaptor	3	161104696	161253532	+	2039	2396	1795	1877	1798	1001	619	906	867	945	6.955	6.812	6.681	6.841	6.756	5.88	5.759	6.06	5.848	6.004	6.809	5.911
-2.386	-3.924	0.0022	0.026	ENSG00000271387	NA	lincRNA	AL445228.2	novel transcript	1	184385753	184386704	-	4	9	5	2	0	0	0	0	0	1	-2.068	-1.087	-1.534	-2.614	-4.984	-4.984	-4.984	-4.984	-4.984	-3.558	-2.262	-4.648
-2.386	-3.628	0.0037	0.038	ENSG00000179428	541472	antisense	LOC541472	uncharacterized LOC541472	7	22725395	22727620	-	7	10	3	2	7	3	0	0	5	1	-1.296	-0.94	-2.104	-2.614	-1.087	-2.274	-4.984	-4.984	-1.534	-3.558	-1.592	-3.978
-2.385	-3.767	0.0029	0.032	ENSG00000275389	NA	lincRNA	AC068790.9	novel transcript	12	124085761	124088598	+	12	1	2	1	4	0	0	2	0	0	-0.537	-3.874	-2.614	-3.558	-1.756	-4.984	-4.984	-2.565	-4.984	-4.984	-2.314	-4.699
-2.383	-4.325	0.0021	0.026	ENSG00000215179	NA	processed_pseudogene	MAPK6P4	mitogen-activated protein kinase 6 pseudogene 4	8	46972476	46974617	-	4	3	9	7	2	2	0	0	2	1	-2.068	-2.516	-0.73	-1.048	-2.662	-2.736	-4.984	-4.984	-2.662	-3.558	-1.724	-4.108
-0.814	-10.163	4.6e-07	7.9e-05	ENSG00000159399	3099	protein_coding	HK2	hexokinase 2	2	74833981	74893359	+	1556	1915	1638	1558	1570	920	628	766	802	678	6.619	6.464	6.541	6.568	6.548	5.755	5.779	5.828	5.752	5.548	6.547	5.733
-2.376	-3.852	0.005	0.045	ENSG00000236670	NA	processed_pseudogene	KRT18P5	keratin 18 pseudogene 5	22	20482815	20484105	-	9	2	10	4	0	1	0	0	1	0	-0.94	-3.104	-0.632	-1.727	-4.984	-3.558	-4.984	-4.984	-3.558	-4.984	-2.143	-4.519
4.511	10.16	4.6e-07	7.9e-05	ENSG00000162148	220004	protein_coding	PPP1R32	protein phosphatase 1 regulatory subunit 32	11	61481120	61490931	+	0	3	1	1	1	31	25	12	20	29	-4.984	-2.516	-3.558	-3.558	-3.558	1.014	1.079	-0.102	0.493	1.152	-3.737	0.774
-1.955	-10.159	4.6e-07	7.9e-05	ENSG00000214029	101060200	protein_coding	ZNF891	zinc finger protein 891	12	133106817	133130473	-	107	164	139	121	124	21	19	25	19	35	2.641	2.79	2.864	2.783	2.767	0.446	0.645	1.007	0.414	1.44	2.773	0.818
-2.37	-4.245	0.0013	0.018	ENSG00000233077	101927586	lincRNA	LINC01271	long intergenic non-protein coding RNA 1271	20	50310711	50321342	-	6	3	0	3	5	1	0	0	0	0	-1.534	-2.516	-4.984	-2.104	-1.534	-3.558	-4.984	-4.984	-4.984	-4.984	-2.486	-4.856
-2.366	-3.828	0.0049	0.045	ENSG00000239791	NA	antisense	AC002310.2	novel transcript	16	30572250	30583860	+	19	14	5	3	6	5	0	3	0	4	0.069	-0.511	-1.534	-2.104	-1.296	-1.592	-4.984	-2.068	-4.984	-1.703	-1.044	-3.41
2.224	10.113	4.8e-07	8.1e-05	ENSG00000170345	2353	protein_coding	FOS	Fos proto-oncogene, AP-1 transcription factor subunit	14	75278774	75282230	+	9	9	7	7	9	29	35	28	36	28	-0.94	-1.087	-1.087	-1.048	-0.776	0.924	1.632	1.163	1.358	1.106	-0.992	1.232
-2.36	-8.428	3.1e-06	0.00029	ENSG00000254938	NA	lincRNA	AP002833.1	novel transcript, sense intronic to KIRREL3	11	126920188	126940659	-	3	3	1	2	3	0	0	0	0	0	-2.468	-2.516	-3.558	-2.614	-2.104	-4.984	-4.984	-4.984	-4.984	-4.984	-2.624	-4.984
2.055	16.323	5e-07	8.3e-05	ENSG00000162616	11080	protein_coding	DNAJB4	DnaJ heat shock protein family (Hsp40) member B4	1	77979175	78017964	+	816	1335	1057	1049	1082	4649	2131	3442	4186	4147	5.712	5.933	5.896	5.984	6.015	8.064	7.495	7.966	8.12	8.138	5.909	7.965
4.132	10.073	5e-07	8.3e-05	ENSG00000176945	200958	protein_coding	MUC20	mucin 20, cell surface associated	3	195720882	195741123	+	1	0	1	0	0	11	12	6	11	17	-3.399	-4.984	-3.558	-4.984	-4.984	-0.5	-0.066	-1.087	-0.385	0.396	-4.472	-0.34
1.361	10.047	5.2e-07	8.5e-05	ENSG00000140044	122953	protein_coding	JDP2	Jun dimerization protein 2	14	75427716	75474111	+	130	230	183	166	148	461	281	248	359	278	2.949	3.307	3.282	3.249	3.043	4.805	4.617	4.249	4.609	4.35	3.171	4.532
5.383	13.086	5.2e-07	8.5e-05	ENSG00000260314	4360	protein_coding	MRC1	mannose receptor C-type 1	10	17809344	17911170	+	4	0	0	0	0	30	13	18	16	32	-2.068	-4.984	-4.984	-4.984	-4.984	0.976	0.059	0.499	0.145	1.292	-4.696	0.688
-1.102	-10.014	5.3e-07	8.6e-05	ENSG00000187098	4286	protein_coding	MITF	melanocyte inducing transcription factor	3	69739435	69968337	+	758	1210	786	886	918	401	217	315	380	359	5.608	5.786	5.471	5.72	5.763	4.608	4.244	4.579	4.69	4.69	5.671	4.569
-1.351	-10.015	5.3e-07	8.6e-05	ENSG00000143093	85369	protein_coding	STRIP1	striatin interacting protein 1	1	110031577	110074641	+	315	618	537	443	468	174	97	118	157	138	4.323	4.77	4.892	4.702	4.756	3.494	3.104	3.219	3.48	3.373	4.692	3.342
3.77	16.192	5.5e-07	8.7e-05	ENSG00000070669	440	protein_coding	ASNS	asparagine synthetase (glutamine-hydrolyzing)	7	97852118	97872542	-	9	10	8	6	4	98	76	89	64	81	-0.94	-0.94	-0.904	-1.228	-1.756	2.678	2.766	2.838	2.205	2.683	-1.135	2.636
-2.33	-3.974	0.0042	0.041	ENSG00000228084	NA	antisense	AC118553.1	novel transcript	1	99968383	99969864	-	7	3	1	8	2	2	0	0	0	2	-1.296	-2.516	-3.558	-0.861	-2.662	-2.736	-4.984	-4.984	-4.984	-2.614	-2.07	-4.399
-2.329	-8.237	3.9e-06	0.00033	ENSG00000200169	26830	snRNA	RNU5D-1	RNA, U5D small nuclear 1	1	44731055	44731170	-	4	3	1	2	2	0	0	0	0	0	-2.068	-2.516	-3.558	-2.614	-2.662	-4.984	-4.984	-4.984	-4.984	-4.984	-2.655	-4.984
-3.261	-16.258	5.5e-07	8.7e-05	ENSG00000173894	84733	protein_coding	CBX2	chromobox 2	17	79778132	79787983	+	132	209	170	180	134	12	13	16	12	9	2.973	3.154	3.18	3.362	2.905	-0.366	0.059	0.324	-0.252	-0.524	3.117	-0.144
-2.327	-5.792	0.0001	0.0032	ENSG00000285693	NA	lincRNA	AP002381.2	Novel transcript	11	72793624	72814054	-	28	27	12	16	18	3	3	6	1	3	0.667	0.324	-0.375	0.01	0.145	-2.274	-2.068	-1.087	-3.558	-2.104	0.162	-2.166
1.713	9.989	5.5e-07	8.7e-05	ENSG00000196550	729533	protein_coding	FAM72A	family with sequence similarity 72 member A	1	206186179	206204414	-	156	135	99	152	121	377	214	327	319	359	3.219	2.497	2.375	3.119	2.723	4.519	4.223	4.637	4.444	4.69	2.795	4.508
-2.325	-4.997	0.0012	0.018	ENSG00000211451	114814	transcribed_unitary_pseudogene	GNRHR2	gonadotropin releasing hormone receptor 2 (pseudogene)	1	145919013	145925341	+	8	23	5	9	15	0	5	2	1	3	-1.087	0.145	-1.534	-0.717	-0.092	-4.984	-1.339	-2.565	-3.558	-2.104	-0.667	-2.992
5.087	9.968	5.6e-07	8.8e-05	ENSG00000128271	135	protein_coding	ADORA2A	adenosine A2a receptor	22	24417879	24442360	+	0	2	0	2	0	23	10	23	23	39	-4.984	-3.104	-4.984	-2.614	-4.984	0.563	-0.366	0.872	0.701	1.599	-4.391	0.696
-1.575	-9.951	5.7e-07	8.9e-05	ENSG00000168874	84913	protein_coding	ATOH8	atonal bHLH transcription factor 8	2	85751344	85788066	+	142	146	140	129	125	35	35	25	33	32	3.085	2.627	2.877	2.881	2.783	1.211	1.632	1.007	1.226	1.292	2.845	1.27
1.088	9.932	5.8e-07	9e-05	ENSG00000136997	4609	protein_coding	MYC	MYC proto-oncogene, bHLH transcription factor	8	127735434	127741434	+	689	1078	773	796	824	1779	1396	1397	1391	1192	5.46	5.618	5.448	5.573	5.603	6.701	6.896	6.68	6.544	6.322	5.541	6.629
3.185	9.934	5.8e-07	9e-05	ENSG00000196993	100507607	protein_coding	NPIPB9	nuclear pore complex interacting protein family member B9	16	28751787	28772807	+	0	0	0	0	0	4	3	2	3	8	-4.984	-4.984	-4.984	-4.984	-4.984	-1.93	-2.068	-2.565	-2.104	-0.717	-4.984	-1.799
-2.303	-3.741	0.0031	0.033	ENSG00000275180	NA	lincRNA	AC048341.2	novel transcript	12	62603909	62604399	+	131	58	28	35	28	5	7	19	5	6	2.961	1.335	0.698	1.066	0.712	-1.592	-0.904	0.591	-1.534	-1.108	1.419	-0.884
-2.302	-3.628	0.0062	0.053	ENSG00000277268	102723471	antisense	LHX1-DT	LHX1 divergent transcript	17	36861674	36936661	-	11	6	4	2	2	1	0	3	3	0	-0.688	-1.592	-1.756	-2.614	-2.662	-3.558	-4.984	-2.068	-2.104	-4.984	-1.791	-4.094
-2.302	-2.666	0.021	0.12	ENSG00000230316	154860	antisense	FEZF1-AS1	FEZF1 antisense RNA 1	7	122303658	122310077	+	14	12	11	1	4	1	9	0	3	0	-0.366	-0.717	-0.5	-3.558	-1.756	-3.558	-0.511	-4.984	-2.104	-4.984	-1.128	-3.43
3.418	9.886	6.1e-07	9.4e-05	ENSG00000087589	57091	protein_coding	CASS4	Cas scaffold protein family member 4	20	56412112	56460387	+	5	22	10	13	7	86	62	104	77	134	-1.756	0.079	-0.632	-0.252	-1.087	2.497	2.466	3.054	2.488	3.338	-0.638	2.78
-2.29	-3.712	0.0077	0.061	ENSG00000240497	NA	lincRNA	AC092919.1	novel transcript	3	171468084	171469633	+	18	7	0	1	1	1	0	0	0	0	0.01	-1.432	-4.984	-3.558	-3.558	-3.558	-4.984	-4.984	-4.984	-4.984	-2.417	-4.708
-2.289	-5.564	0.00067	0.011	ENSG00000280353	NA	TEC	AC011466.4	TEC	19	48198107	48199720	-	19	3	4	2	2	3	1	0	0	0	0.069	-2.516	-1.756	-2.614	-2.662	-2.274	-3.252	-4.984	-4.984	-4.984	-1.874	-4.163
1.328	9.87	6.2e-07	9.5e-05	ENSG00000163026	80304	protein_coding	WDCP	WD repeat and coiled coil containing	2	24029340	24049575	-	133	284	221	222	224	479	291	364	431	435	2.983	3.604	3.543	3.67	3.65	4.86	4.662	4.782	4.875	4.952	3.501	4.829
-2.286	-3.901	0.0023	0.027	ENSG00000254595	NA	processed_pseudogene	AC084337.1	voltage-dependent anion channel 1(VDAC1) pseudogene	11	6488186	6489377	-	3	4	5	2	5	5	1	0	0	0	-2.468	-2.104	-1.534	-2.614	-1.534	-1.592	-3.252	-4.984	-4.984	-4.984	-2.08	-4.366
-2.28	-5.515	0.00067	0.011	ENSG00000250033	641364	processed_transcript	SLC7A11-AS1	SLC7A11 antisense RNA 1	4	138057464	138178177	+	2	4	7	8	9	0	0	1	1	5	-2.736	-2.104	-1.087	-0.861	-0.776	-4.984	-4.984	-3.399	-3.558	-1.411	-1.548	-3.828
-2.28	-4.471	0.0022	0.026	ENSG00000237950	NA	antisense	AL357079.1	novel transcript	1	43944370	43946551	-	5	4	9	1	4	1	0	2	1	0	-1.756	-2.104	-0.73	-3.558	-1.756	-3.558	-4.984	-2.565	-3.558	-4.984	-1.84	-4.12
-1.611	-9.775	6.9e-07	0.0001	ENSG00000099260	54873	protein_coding	PALMD	palmdelphin	1	99645943	99694541	+	204	362	276	300	278	103	47	64	52	63	3.638	3.979	3.877	4.123	3.97	2.75	2.066	2.365	1.922	2.327	3.916	2.305
-2.276	-7.016	1.8e-05	0.00095	ENSG00000175170	NA	lincRNA	FAM182B	family with sequence similarity 182 member B	20	25763466	25868225	-	4	3	1	1	3	0	0	0	0	0	-2.068	-2.516	-3.558	-3.558	-2.104	-4.984	-4.984	-4.984	-4.984	-4.984	-2.708	-4.984
-3.836	-9.762	6.9e-07	0.0001	ENSG00000155846	133522	protein_coding	PPARGC1B	PPARG coactivator 1 beta	5	149730298	149855022	+	47	98	99	68	74	6	1	2	6	5	1.402	2.037	2.375	1.989	2.037	-1.339	-3.252	-2.565	-1.296	-1.411	1.967	-1.869
-1.611	-9.765	6.9e-07	0.0001	ENSG00000198863	146923	protein_coding	RUNDC1	RUN domain containing 1	17	42980565	42993690	+	343	669	448	506	423	111	66	113	143	141	4.474	4.889	4.614	4.892	4.599	2.856	2.562	3.164	3.346	3.4	4.698	3.087
-1.267	-15.309	7e-07	0.0001	ENSG00000139746	64062	protein_coding	RBM26	RNA binding motif protein 26	13	79311824	79406477	-	1862	2474	2219	2134	2038	855	570	691	740	810	6.847	6.857	7.032	7.032	6.965	5.66	5.625	5.681	5.629	5.798	6.946	5.679
-2.261	-3.869	0.0049	0.045	ENSG00000227811	100506343	bidirectional_promoter_lncRNA	INKA2-AS1	INKA2 antisense RNA 1	1	111739841	111747798	+	39	9	9	10	3	4	1	11	1	0	1.133	-1.087	-0.73	-0.59	-2.104	-1.93	-3.252	-0.224	-3.558	-4.984	-0.658	-2.919
-2.26	-3.189	0.0083	0.064	ENSG00000266236	NA	sense_intronic	NARF-IT1	NARF intronic transcript 1	17	82482098	82483388	+	0	5	13	3	3	1	1	1	0	0	-4.984	-1.829	-0.259	-2.104	-2.104	-3.558	-3.252	-3.399	-4.984	-4.984	-1.898	-4.158
-2.431	-14.612	7.2e-07	0.00011	ENSG00000165572	89890	protein_coding	KBTBD6	kelch repeat and BTB domain containing 6	13	41127569	41132746	-	520	545	440	415	353	74	61	44	60	64	5.062	4.584	4.591	4.595	4.324	2.284	2.448	1.808	2.113	2.346	4.634	2.203
-2.259	-3.822	0.0027	0.03	ENSG00000279356	NA	TEC	AC007610.4	novel transcript	16	50072862	50074986	+	4	5	11	3	3	2	0	0	2	2	-2.068	-1.829	-0.5	-2.104	-2.104	-2.736	-4.984	-4.984	-2.662	-2.614	-1.743	-4.002
4.227	9.715	7.3e-07	0.00011	ENSG00000160161	148113	protein_coding	CILP2	cartilage intermediate layer protein 2	19	19538248	19546659	+	0	0	0	3	0	6	10	8	12	12	-4.984	-4.984	-4.984	-2.104	-4.984	-1.339	-0.366	-0.663	-0.252	-0.12	-4.712	-0.485
-2.254	-3.212	0.0079	0.063	ENSG00000260645	NA	lincRNA	AL359715.2	novel transcript	6	80466958	80469080	+	11	4	7	0	4	0	2	0	1	0	-0.688	-2.104	-1.087	-4.984	-1.756	-4.984	-2.516	-4.984	-3.558	-4.984	-1.962	-4.216
-2.251	-2.797	0.017	0.1	ENSG00000269895	NA	lincRNA	AP000654.1	novel transcript	11	86833068	86837615	+	0	5	4	7	8	3	0	0	2	0	-4.984	-1.829	-1.756	-1.048	-0.904	-2.274	-4.984	-4.984	-2.662	-4.984	-1.894	-4.145
-3.433	-9.72	7.3e-07	0.00011	ENSG00000064218	58524	protein_coding	DMRT3	doublesex and mab-3 related transcription factor 3	9	976964	991731	+	9	9	5	6	7	0	0	0	1	1	-0.94	-1.087	-1.534	-1.228	-1.087	-4.984	-4.984	-4.984	-3.558	-3.558	-1.165	-4.598
-2.248	-2.858	0.015	0.096	ENSG00000204876	389602	lincRNA	AC021218.1	uncharacterized LOC389602	7	155962632	155966343	+	3	3	12	2	9	6	4	0	0	0	-2.468	-2.516	-0.375	-2.614	-0.776	-1.339	-1.703	-4.984	-4.984	-4.984	-1.819	-4.067
1.929	9.722	7.3e-07	0.00011	ENSG00000204390	3305	protein_coding	HSPA1L	heat shock protein family A (Hsp70) member 1 like	6	31809619	31815065	-	42	38	70	42	51	186	109	129	115	121	1.226	0.791	1.882	1.292	1.546	3.584	3.265	3.341	3.028	3.196	1.363	3.292
1.7	15.02	7.5e-07	0.00011	ENSG00000165494	51585	protein_coding	PCF11	PCF11, cleavage and polyadenylation factor subunit	11	83156988	83187451	+	962	1640	1434	1395	1337	4209	2514	3199	3761	4516	5.946	6.244	6.347	6.394	6.32	7.92	7.721	7.842	7.966	8.292	6.252	7.952
-2.249	-15.458	7.5e-07	0.00011	ENSG00000145632	10769	protein_coding	PLK2	polo like kinase 2	5	58453982	58460260	-	5092	9871	6791	7293	7625	1561	979	1249	1321	1459	8.163	8.959	8.686	8.927	8.997	6.513	6.405	6.518	6.457	6.625	8.753	6.505
-1.552	-14.975	7.5e-07	0.00011	ENSG00000091656	79776	protein_coding	ZFHX4	zinc finger homeobox 4	8	76681219	76867285	+	1116	1631	1464	1287	1433	401	292	337	355	501	6.167	6.235	6.378	6.268	6.426	4.608	4.665	4.673	4.594	5.155	6.294	4.742
-2.082	-14.786	7.9e-07	0.00011	ENSG00000183496	84206	protein_coding	MEX3B	mex-3 RNA binding family member B	15	82041778	82046141	-	721	522	416	433	448	128	61	76	96	82	5.527	4.516	4.501	4.662	4.688	3.031	2.448	2.615	2.767	2.705	4.784	2.702
-2.24	-4.023	0.0019	0.023	ENSG00000265010	NA	sense_intronic	AC087301.1	novel transcript, sense intronic to C17orf80	17	73243093	73244706	+	4	4	5	3	0	0	0	0	1	0	-2.068	-2.104	-1.534	-2.104	-4.984	-4.984	-4.984	-4.984	-3.558	-4.984	-2.575	-4.815
-2.237	-7.729	7.2e-06	0.0005	ENSG00000270720	NA	lincRNA	AC104785.1	novel transcript	4	89119284	89119871	+	3	2	2	1	3	0	0	0	0	0	-2.468	-3.104	-2.614	-3.558	-2.104	-4.984	-4.984	-4.984	-4.984	-4.984	-2.747	-4.984
2.17	9.628	8e-07	0.00011	ENSG00000160117	126549	protein_coding	ANKLE1	ankyrin repeat and LEM domain containing 1	19	17281645	17287646	+	8	7	4	4	5	24	21	17	25	21	-1.087	-1.432	-1.756	-1.727	-1.534	0.632	0.811	0.411	0.811	0.701	-1.493	0.677
3.759	9.625	8e-07	0.00011	ENSG00000223573	257000	protein_coding	TINCR	TINCR ubiquitin domain containing	19	5558167	5578349	-	0	0	0	0	0	17	4	4	3	4	-4.984	-4.984	-4.984	-4.984	-4.984	0.141	-1.703	-1.674	-2.104	-1.703	-4.984	-1.225
-2.229	-3.25	0.011	0.079	ENSG00000276710	NA	transcribed_unprocessed_pseudogene	CSPG4P10	chondroitin sulfate proteoglycan 4 pseudogene 10	15	82459472	82477258	+	0	7	9	5	2	0	0	1	0	2	-4.984	-1.432	-0.73	-1.432	-2.662	-4.984	-4.984	-3.399	-4.984	-2.614	-2.193	-4.422
-2.229	-2.729	0.019	0.11	ENSG00000272931	NA	lincRNA	AC099568.2	novel transcript	1	89820174	89820868	-	18	4	0	4	4	0	0	2	1	0	0.01	-2.104	-4.984	-1.727	-1.756	-4.984	-4.984	-2.565	-3.558	-4.984	-1.897	-4.126
-2.228	-3.118	0.0094	0.07	ENSG00000227825	121456	transcribed_processed_pseudogene	SLC9A7P1	solute carrier family 9 member 7 pseudogene 1	12	98453835	98457145	-	3	9	13	6	3	1	0	0	3	6	-2.468	-1.087	-0.259	-1.228	-2.104	-3.558	-4.984	-4.984	-2.104	-1.108	-1.443	-3.671
-2.224	-3.673	0.0035	0.036	ENSG00000207331	NA	snRNA	RNU6-1263P	RNA, U6 small nuclear 1263, pseudogene	3	98908459	98908564	+	1	3	4	7	1	0	0	0	0	2	-3.399	-2.516	-1.756	-1.048	-3.558	-4.984	-4.984	-4.984	-4.984	-2.614	-2.409	-4.633
-3.114	-9.571	8.5e-07	0.00012	ENSG00000023445	330	protein_coding	BIRC3	baculoviral IAP repeat containing 3	11	102317450	102339403	+	63	79	64	93	40	7	7	4	4	6	1.852	1.75	1.759	2.402	1.226	-1.108	-0.904	-1.674	-1.756	-1.108	1.807	-1.307
-2.219	-3.469	0.005	0.046	ENSG00000279094	105379487	lincRNA	LINC01670	long intergenic non-protein coding RNA 1670	21	5499151	5502542	-	11	2	3	0	3	0	0	0	1	0	-0.688	-3.104	-2.104	-4.984	-2.104	-4.984	-4.984	-4.984	-3.558	-4.984	-2.429	-4.648
-1.162	-9.532	8.9e-07	0.00012	ENSG00000156466	392255	protein_coding	GDF6	growth differentiation factor 6	8	96142330	96160792	-	1059	2174	1518	1642	1575	689	407	530	583	635	6.087	6.665	6.429	6.642	6.555	5.355	5.151	5.319	5.3	5.455	6.48	5.318
-2.212	-4.866	0.00045	0.0088	ENSG00000255464	NA	unprocessed_pseudogene	SEPT14P8	septin 14 pseudogene 8	8	200385	200562	-	3	8	2	7	5	1	0	1	1	1	-2.468	-1.272	-2.614	-1.048	-1.534	-3.558	-4.984	-3.399	-3.558	-3.558	-1.734	-3.946
-2.212	-3.715	0.0059	0.051	ENSG00000253816	NA	unprocessed_pseudogene	AC138866.1	glucuronidase, beta (GUSB) pseudogene	5	70219918	70258930	-	2	1	2	8	5	2	0	0	0	2	-2.736	-3.874	-2.614	-0.861	-1.534	-2.736	-4.984	-4.984	-4.984	-2.614	-2.211	-4.423
3.232	14.95	9e-07	0.00012	ENSG00000102385	1821	protein_coding	DRP2	dystrophin related protein 2	X	101219769	101264497	+	8	15	15	9	17	86	106	88	79	100	-1.087	-0.41	-0.102	-0.717	0.069	2.497	3.22	2.819	2.521	2.953	-0.43	2.802
-2.202	-3.879	0.0024	0.028	ENSG00000273002	107985209	antisense	LOC107985209	uncharacterized LOC107985209	1	155978799	155982986	+	5	7	8	3	11	0	4	1	2	1	-1.756	-1.432	-0.904	-2.104	-0.511	-4.984	-1.703	-3.399	-2.662	-3.558	-1.293	-3.494
4.657	9.501	9.2e-07	0.00013	ENSG00000105219	79935	protein_coding	CNTD2	cyclin N-terminal domain containing 2	19	40222208	40226697	-	1	1	2	2	0	36	33	23	17	35	-3.399	-3.874	-2.614	-2.614	-4.984	1.256	1.543	0.872	0.253	1.44	-3.613	1.044
-1.904	-14.827	9.2e-07	0.00013	ENSG00000177508	79191	protein_coding	IRX3	iroquois homeobox 3	16	54283304	54286763	-	316	440	374	274	288	69	54	66	66	65	4.328	4.271	4.341	3.983	4.024	2.181	2.258	2.412	2.243	2.361	4.193	2.289
-2.198	-4.527	0.0021	0.026	ENSG00000274943	NA	sense_intronic	AC079684.1	novel transcript, sense intronic to PPHLN1	12	42361267	42361703	+	4	4	4	1	3	1	2	0	0	0	-2.068	-2.104	-1.756	-3.558	-2.104	-3.558	-2.516	-4.984	-4.984	-4.984	-2.288	-4.486
3.231	9.504	9.2e-07	0.00013	ENSG00000112053	116369	protein_coding	SLC26A8	solute carrier family 26 member 8	6	35943514	36024868	-	0	0	0	0	0	6	5	1	4	5	-4.984	-4.984	-4.984	-4.984	-4.984	-1.339	-1.339	-3.399	-1.756	-1.411	-4.984	-1.753
-2.19	-3.803	0.0027	0.031	ENSG00000250072	255187	lincRNA	SH3TC2-DT	SH3TC2 divergent transcript	5	149063317	149109787	+	5	6	1	8	8	3	0	1	1	1	-1.756	-1.592	-3.558	-0.861	-0.904	-2.274	-4.984	-3.399	-3.558	-3.558	-1.599	-3.789
-1.414	-14.657	9.7e-07	0.00013	ENSG00000123505	262	protein_coding	AMD1	adenosylmethionine decarboxylase 1	6	110874770	110895713	+	2489	3857	3175	3253	3223	1124	676	990	1123	1102	7.215	7.542	7.552	7.674	7.656	6.048	5.884	6.19	6.226	6.221	7.53	6.116
-2.185	-4.412	0.00095	0.015	ENSG00000178081	89837	transcribed_unprocessed_pseudogene	ULK4P3	ULK4 pseudogene 3	15	30103720	30131757	+	4	4	4	1	4	0	1	0	1	0	-2.068	-2.104	-1.756	-3.558	-1.756	-4.984	-3.252	-4.984	-3.558	-4.984	-2.218	-4.403
-2.183	-3.648	0.0036	0.037	ENSG00000207697	693158	miRNA	MIR573	microRNA 573	4	24520192	24520290	-	1	4	5	5	3	2	2	0	0	0	-3.399	-2.104	-1.534	-1.432	-2.104	-2.736	-2.516	-4.984	-4.984	-4.984	-2.125	-4.308
-2.182	-5.234	0.00087	0.014	ENSG00000235559	NA	processed_pseudogene	NOP56P1	NOP56 ribonucleoprotein pseudogene 1	6	28783633	28784004	-	10	11	5	5	4	5	1	1	1	0	-0.81	-0.828	-1.534	-1.432	-1.756	-1.592	-3.252	-3.399	-3.558	-4.984	-1.303	-3.486
1.166	14.623	9.8e-07	0.00013	ENSG00000132002	3337	protein_coding	DNAJB1	DnaJ heat shock protein family (Hsp40) member B1	19	14514770	14529770	-	1925	3066	2344	2327	2183	5170	3858	4482	4817	4150	6.886	7.201	7.116	7.171	7.078	8.203	8.288	8.34	8.317	8.139	7.092	8.258
-2.178	-3.223	0.012	0.082	ENSG00000261324	NA	sense_overlapping	AC010168.2	novel transcript, overlapping HIST4H4	12	14762504	14767931	-	2	6	3	3	5	0	5	0	4	0	-2.736	-1.592	-2.104	-2.104	-1.534	-4.984	-1.339	-4.984	-1.756	-4.984	-1.957	-4.135
-1.003	-9.445	9.8e-07	0.00013	ENSG00000177192	80324	protein_coding	PUS1	pseudouridine synthase 1	12	131929200	131945896	+	515	785	600	574	518	213	183	216	269	248	5.045	5.132	5.044	5.086	4.908	3.753	4.014	4.053	4.205	4.179	5.044	4.041
-2.174	-4.471	0.0022	0.026	ENSG00000235897	100874214	antisense	TM4SF19-AS1	TM4SF19 antisense RNA 1	3	196318330	196325570	+	10	4	2	5	6	4	0	1	0	2	-0.81	-2.104	-2.614	-1.432	-1.296	-1.93	-4.984	-3.399	-4.984	-2.614	-1.651	-3.825
2.857	9.436	9.8e-07	0.00013	ENSG00000110876	6404	protein_coding	SELPLG	selectin P ligand	12	108622277	108633959	-	6	29	12	21	10	90	90	74	73	79	-1.534	0.414	-0.375	0.39	-0.648	2.56	2.992	2.582	2.402	2.64	-0.216	2.641
1.142	14.584	1e-06	0.00013	ENSG00000100591	10598	protein_coding	AHSA1	activator of HSP90 ATPase activity 1	14	77457870	77469474	+	3390	4778	3412	3792	3248	8896	5988	6503	7438	6264	7.618	7.85	7.664	7.893	7.665	8.955	8.891	8.868	8.937	8.752	7.739	8.882
2.634	14.153	1e-06	0.00013	ENSG00000164463	153222	protein_coding	CREBRF	CREB3 regulatory factor	5	173056352	173139284	+	57	99	59	92	95	423	204	346	360	515	1.678	2.058	1.668	2.387	2.389	4.688	4.155	4.716	4.613	5.196	2.05	4.685
-2.163	-2.56	0.026	0.14	ENSG00000227470	NA	processed_pseudogene	AC073415.1	ribosomal protein L39 (RPL39) pseudogene	2	108878308	108878460	+	5	21	5	14	10	5	0	1	0	13	-1.756	0.028	-1.534	-0.159	-0.648	-1.592	-4.984	-3.399	-4.984	0.01	-0.821	-2.984
-2.159	-3.85	0.0051	0.046	ENSG00000259660	NA	transcribed_unprocessed_pseudogene	DNM1P47	dynamin 1 pseudogene 47	15	101751032	101794302	+	3	7	6	6	3	0	1	0	3	3	-2.468	-1.432	-1.296	-1.228	-2.104	-4.984	-3.252	-4.984	-2.104	-2.104	-1.686	-3.845
-2.159	-3.388	0.0058	0.05	ENSG00000279801	NA	TEC	AC111170.3	TEC	17	77444704	77447167	+	8	7	16	12	13	3	1	2	9	0	-1.087	-1.432	-0.017	-0.366	-0.265	-2.274	-3.252	-2.565	-0.688	-4.984	-0.584	-2.743
-2.158	-4.389	0.0021	0.026	ENSG00000280744	106144537	lincRNA	LINC01173	long intergenic non-protein coding RNA 1173	2	234682668	234717764	+	5	4	3	4	3	2	0	1	0	2	-1.756	-2.104	-2.104	-1.727	-2.104	-2.736	-4.984	-3.399	-4.984	-2.614	-1.975	-4.133
-2.158	-4.499	0.0026	0.029	ENSG00000228022	105375013	lincRNA	HCG20	HLA complex group 20	6	30766825	30792250	+	3	6	1	4	2	0	0	0	2	1	-2.468	-1.592	-3.558	-1.727	-2.662	-4.984	-4.984	-4.984	-2.662	-3.558	-2.324	-4.482
-4.395	-14.379	1e-06	0.00013	ENSG00000185614	389119	protein_coding	INKA1	inka box actin regulator 1	3	49803254	49805030	+	34	25	13	19	14	1	1	0	1	0	0.938	0.239	-0.259	0.253	-0.171	-3.558	-3.252	-4.984	-3.558	-4.984	0.187	-4.208
-2.154	-3.334	0.0063	0.054	ENSG00000229273	NA	processed_pseudogene	BX664615.1	novel pseudogene	9	39809562	39810019	+	22	9	8	5	8	1	5	0	4	3	0.284	-1.087	-0.904	-1.432	-0.904	-3.558	-1.339	-4.984	-1.756	-2.104	-0.824	-2.979
-0.94	-9.419	1e-06	0.00013	ENSG00000163808	56992	protein_coding	KIF15	kinesin family member 15	3	44761717	44873376	+	1315	1996	1658	1522	1501	906	436	667	668	750	6.405	6.529	6.558	6.532	6.492	5.739	5.245	5.63	5.486	5.686	6.504	5.563
-2.153	-4.563	0.002	0.025	ENSG00000281128	101243555	antisense	PTENP1-AS	PTENP1 antisense RNA	9	33677268	33688011	+	2	12	6	2	9	0	4	0	1	2	-2.736	-0.717	-1.296	-2.614	-0.776	-4.984	-1.703	-4.984	-3.558	-2.614	-1.603	-3.757
-1.671	-9.424	1e-06	0.00013	ENSG00000152782	53354	protein_coding	PANK1	pantothenate kinase 1	10	89579497	89645572	-	203	265	207	216	199	58	24	59	50	51	3.628	3.5	3.447	3.626	3.464	1.919	1.014	2.251	1.869	2.012	3.532	1.862
-2.152	-3.7	0.0047	0.044	ENSG00000241014	653160	transcribed_unitary_pseudogene	LOC653160	uncharacterized LOC653160	1	34975699	34978706	-	9	2	5	4	2	0	0	1	1	3	-0.94	-3.104	-1.534	-1.727	-2.662	-4.984	-4.984	-3.399	-3.558	-2.104	-1.966	-4.118
-2.151	-4.533	0.00078	0.013	ENSG00000241472	100506994	processed_transcript	PTPRG-AS1	PTPRG antisense RNA 1	3	62260865	62369330	-	14	9	18	3	14	2	2	1	2	2	-0.366	-1.087	0.137	-2.104	-0.171	-2.736	-2.516	-3.399	-2.662	-2.614	-0.628	-2.78
-2.15	-3.612	0.0063	0.053	ENSG00000279632	NA	TEC	AP003108.4	novel transcript	11	61426448	61427325	-	10	3	2	3	4	1	0	2	3	0	-0.81	-2.516	-2.614	-2.104	-1.756	-3.558	-4.984	-2.565	-2.104	-4.984	-1.931	-4.082
4.361	9.31	1.1e-06	0.00014	ENSG00000162779	126859	protein_coding	AXDND1	axonemal dynein light chain domain containing 1	1	179365720	179554735	+	1	0	2	1	0	28	17	13	10	17	-3.399	-4.984	-2.614	-3.558	-4.984	0.877	0.493	0.028	-0.524	0.396	-4.076	0.286
-2.147	-6.914	2.1e-05	0.001	ENSG00000131797	100132341	transcribed_unprocessed_pseudogene	CLUHP3	clustered mitochondria homolog pseudogene 3	16	31700590	31711986	+	27	50	40	32	39	9	7	2	7	8	0.617	1.152	1.152	0.928	1.2	-0.81	-0.904	-2.565	-1.069	-0.717	1.018	-1.129
-2.147	-4.374	0.002	0.025	ENSG00000213131	NA	processed_pseudogene	YWHAZP4	tyrosine 3-monooxygenase/tryptophan 5-monooxygenase activation protein zeta pseudogene 4	6	127355756	127356789	+	5	5	3	10	4	1	0	2	1	2	-1.756	-1.829	-2.104	-0.59	-1.756	-3.558	-4.984	-2.565	-3.558	-2.614	-1.601	-3.748
-2.147	-2.6	0.024	0.13	ENSG00000273759	NA	lincRNA	AL117379.1	novel transcript	20	62928621	62929297	-	0	10	6	5	5	3	0	3	0	0	-4.984	-0.94	-1.296	-1.432	-1.534	-2.274	-4.984	-2.068	-4.984	-4.984	-1.826	-3.973
2.748	9.308	1.1e-06	0.00014	ENSG00000172361	220136	protein_coding	CFAP53	cilia and flagella associated protein 53	18	50227193	50266522	-	16	5	10	4	5	44	34	40	47	41	-0.159	-1.829	-0.632	-1.727	-1.534	1.528	1.585	1.668	1.783	1.678	-1.106	1.642
-2.143	-5.288	0.00023	0.0054	ENSG00000275140	NA	unprocessed_pseudogene	SEC22B3	SEC22 homolog B3	1	148772640	148784594	-	6	1	1	1	3	0	0	0	0	0	-1.534	-3.874	-3.558	-3.558	-2.104	-4.984	-4.984	-4.984	-4.984	-4.984	-2.841	-4.984
2.118	14.257	1.1e-06	0.00014	ENSG00000176749	8851	protein_coding	CDK5R1	cyclin dependent kinase 5 regulatory subunit 1	17	32486619	32491256	+	34	53	40	40	45	138	103	145	127	149	0.938	1.226	1.152	1.226	1.384	3.153	3.185	3.511	3.184	3.488	1.188	3.306
-2.139	-3.989	0.002	0.024	ENSG00000273489	NA	antisense	AC008264.2	novel transcript, antisense to MKLN1	7	131493964	131497694	-	9	2	2	2	0	0	0	0	0	0	-0.94	-3.104	-2.614	-2.614	-4.984	-4.984	-4.984	-4.984	-4.984	-4.984	-2.845	-4.984
-2.138	-3.932	0.0022	0.026	ENSG00000271966	NA	lincRNA	AC021321.1	novel transcript	8	67343975	67345087	+	1	4	6	5	5	1	2	0	0	1	-3.399	-2.104	-1.296	-1.432	-1.534	-3.558	-2.516	-4.984	-4.984	-3.558	-1.922	-4.06
2.816	14.736	1.1e-06	0.00014	ENSG00000147174	93953	protein_coding	GCNA	germ cell nuclear acidic peptidase	X	71578411	71613583	+	35	34	16	22	20	164	121	128	154	94	0.976	0.639	-0.017	0.44	0.284	3.405	3.425	3.326	3.454	2.876	0.484	3.3
-2.135	-3.561	0.0073	0.059	ENSG00000211643	NA	IG_V_gene	IGLV5-52	immunoglobulin lambda variable 5-52	22	22318727	22319226	+	6	4	10	9	20	6	0	0	3	7	-1.534	-2.104	-0.632	-0.717	0.284	-1.339	-4.984	-4.984	-2.104	-0.904	-0.99	-3.126
4.46	9.355	1.1e-06	0.00014	ENSG00000198156	728741	protein_coding	NPIPB6	nuclear pore complex interacting protein family member B6	16	28342555	28363508	-	0	2	0	0	1	5	9	19	19	14	-4.984	-3.104	-4.984	-4.984	-3.558	-1.592	-0.511	0.591	0.414	0.12	-4.567	-0.107
-1.056	-9.298	1.1e-06	0.00014	ENSG00000196781	7088	protein_coding	TLE1	TLE family member 1, transcriptional corepressor	9	81583683	81689305	-	723	1257	1180	932	840	441	269	352	393	395	5.53	5.845	6.053	5.806	5.633	4.741	4.554	4.739	4.743	4.817	5.777	4.721
-2.126	-4.976	0.00037	0.0076	ENSG00000246130	286059	antisense	LOC286059	TNF receptor superfamily member 10d pseudogene	8	23068229	23083619	+	8	2	1	1	1	0	0	0	0	0	-1.087	-3.104	-3.558	-3.558	-3.558	-4.984	-4.984	-4.984	-4.984	-4.984	-2.858	-4.984
-2.123	-3.594	0.004	0.039	ENSG00000159712	NA	unprocessed_pseudogene	ANKRD18CP	ankyrin repeat domain 18C, pseudogene	9	97156570	97221235	-	15	16	16	15	13	8	0	5	3	4	-0.252	-0.366	-0.017	-0.075	-0.265	-0.961	-4.984	-1.339	-2.104	-1.703	-0.177	-2.301
1.491	9.321	1.1e-06	0.00014	ENSG00000173530	8793	protein_coding	TNFRSF10D	TNF receptor superfamily member 10d	8	23135588	23164030	-	328	871	751	645	695	1766	1158	1399	1448	1433	4.401	5.295	5.397	5.247	5.333	6.686	6.635	6.681	6.602	6.596	5.149	6.64
-1.449	-14.286	1.1e-06	0.00014	ENSG00000137203	7020	protein_coding	TFAP2A	transcription factor AP-2 alpha	6	10393186	10419659	-	488	717	617	612	560	179	126	159	179	175	4.972	4.999	5.088	5.179	5.02	3.529	3.48	3.636	3.647	3.715	5.052	3.603
-2.119	-5.494	0.00077	0.013	ENSG00000232855	NA	lincRNA	AF165147.1	novel transcript	21	28439346	28674848	-	4	4	2	5	2	0	1	0	2	0	-2.068	-2.104	-2.614	-1.432	-2.662	-4.984	-3.252	-4.984	-2.662	-4.984	-2.216	-4.335
-2.112	-3.354	0.011	0.077	ENSG00000258279	283404	lincRNA	LINC00592	long intergenic non-protein coding RNA 592	12	52164115	52223804	+	5	6	1	0	5	2	0	0	0	0	-1.756	-1.592	-3.558	-4.984	-1.534	-2.736	-4.984	-4.984	-4.984	-4.984	-2.67	-4.783
-2.111	-3.632	0.015	0.094	ENSG00000261813	NA	processed_pseudogene	AC015720.2	ribosomal protein L15 (RPL15) pseudogene	15	74976240	74976573	-	7	3	2	2	1	1	0	0	4	0	-1.296	-2.516	-2.614	-2.614	-3.558	-3.558	-4.984	-4.984	-1.756	-4.984	-2.45	-4.56
-2.109	-4.786	0.00051	0.0096	ENSG00000271888	NA	lincRNA	AL136162.1	novel transcript	6	15243923	15245000	-	3	6	1	1	2	0	0	0	0	1	-2.468	-1.592	-3.558	-3.558	-2.662	-4.984	-4.984	-4.984	-4.984	-3.558	-2.684	-4.793
1.559	14.296	1.1e-06	0.00014	ENSG00000131115	7770	protein_coding	ZNF227	zinc finger protein 227	19	44207547	44237268	+	164	291	206	196	225	563	370	389	507	536	3.296	3.642	3.438	3.488	3.656	5.088	5.014	4.874	5.103	5.247	3.508	5.068
-3.157	-9.236	1.2e-06	0.00015	ENSG00000177875	387856	protein_coding	CCDC184	coiled-coil domain containing 184	12	48183584	48185926	+	4	7	7	4	3	0	0	0	1	0	-2.068	-1.432	-1.087	-1.727	-2.104	-4.984	-4.984	-4.984	-3.558	-4.984	-1.648	-4.806
-2.104	-3.78	0.0029	0.031	ENSG00000273064	NA	antisense	AC017083.1	novel transcript	2	68252870	68253848	+	9	13	16	10	10	0	5	2	3	4	-0.94	-0.632	-0.017	-0.59	-0.648	-4.984	-1.339	-2.565	-2.104	-1.703	-0.529	-2.633
-2.102	-4.78	0.0016	0.021	ENSG00000284391	105373244	antisense	AL139398.1	uncharacterized LOC105373244	X	70427450	70435350	-	3	7	5	4	2	0	1	2	0	1	-2.468	-1.432	-1.534	-1.727	-2.662	-4.984	-3.252	-2.565	-4.984	-3.558	-1.948	-4.051
-2.101	-3.547	0.0084	0.065	ENSG00000274642	NA	unprocessed_pseudogene	AC244669.2	phosphodiesterase 4D interacting protein (PDE4DIP) pseudogene	1	120197085	120319680	+	3	3	0	5	6	0	0	0	3	0	-2.468	-2.516	-4.984	-1.432	-1.296	-4.984	-4.984	-4.984	-2.104	-4.984	-2.519	-4.62
-2.101	-3.357	0.0098	0.073	ENSG00000236039	101927630	lincRNA	LOC101927630	uncharacterized LOC101927630	7	17405479	17558909	-	2	11	6	0	2	1	0	1	0	0	-2.736	-0.828	-1.296	-4.984	-2.662	-3.558	-4.984	-3.399	-4.984	-4.984	-2.439	-4.541
4.245	9.231	1.2e-06	0.00015	ENSG00000113600	735	protein_coding	C9	complement C9	5	39284262	39424868	-	0	0	0	0	0	9	1	13	6	15	-4.984	-4.984	-4.984	-4.984	-4.984	-0.81	-3.252	0.028	-1.296	0.209	-4.984	-0.739
-1.268	-9.272	1.2e-06	0.00014	ENSG00000141448	2627	protein_coding	GATA6	GATA binding protein 6	18	22169443	22202528	+	272	350	305	280	292	87	68	70	117	109	4.097	3.927	4.043	4.022	4.048	2.514	2.603	2.494	3.052	3.061	4.026	2.758
1.094	14.127	1.2e-06	0.00014	ENSG00000166123	84706	protein_coding	GPT2	glutamic--pyruvic transaminase 2	16	46884378	46931297	+	443	726	528	535	524	1064	730	901	986	968	4.834	5.018	4.863	4.978	4.923	5.972	5.985	6.049	6.043	6.044	4.925	6.018
2.012	9.27	1.2e-06	0.00014	ENSG00000006459	80853	protein_coding	KDM7A	lysine demethylase 7A	7	140084746	140177035	-	21	39	44	36	30	123	59	92	104	120	0.209	0.816	1.286	1.099	0.811	2.978	2.391	2.886	2.877	3.185	0.871	2.883
-2.096	-4.385	0.0022	0.026	ENSG00000267052	NA	lincRNA	AC005050.1	novel transcript	7	106569876	106598908	-	9	6	4	6	4	3	0	3	1	1	-0.94	-1.592	-1.756	-1.228	-1.756	-2.274	-4.984	-2.068	-3.558	-3.558	-1.468	-3.563
-2.095	-3.426	0.0054	0.048	ENSG00000277152	NA	lincRNA	AC110048.2	novel transcript	15	66860303	66867023	+	9	10	10	7	20	9	2	1	2	0	-0.94	-0.94	-0.632	-1.048	0.284	-0.81	-2.516	-3.399	-2.662	-4.984	-0.723	-2.818
-1.547	-14.244	1.2e-06	0.00014	ENSG00000085276	2122	protein_coding	MECOM	MDS1 and EVI1 complex locus	3	169083499	169663618	-	497	673	571	539	632	167	101	152	149	176	4.994	4.902	4.974	4.989	5.195	3.434	3.159	3.573	3.408	3.722	5.011	3.464
1.7	14.036	1.2e-06	0.00014	ENSG00000185262	283991	protein_coding	UBALD2	UBA like domain containing 2	17	76265202	76271299	+	361	348	319	308	276	1064	655	626	985	810	4.545	3.915	4.116	4.164	3.96	5.972	5.837	5.555	6.04	5.798	4.142	5.842
-2.083	-6.18	5.9e-05	0.0021	ENSG00000246334	NA	antisense	PRR7-AS1	PRR7 antisense RNA 1	5	177438503	177447699	-	37	25	17	16	23	3	3	6	4	5	1.062	0.239	0.044	0.01	0.476	-2.274	-2.068	-1.087	-1.756	-1.411	0.37	-1.713
2.384	13.54	1.3e-06	0.00015	ENSG00000186567	56971	protein_coding	CEACAM19	carcinoembryonic antigen related cell adhesion molecule 19	19	44662278	44684359	+	44	68	66	43	44	210	236	161	169	201	1.307	1.536	1.795	1.33	1.348	3.731	4.365	3.654	3.584	3.905	1.465	3.849
-1.64	-9.188	1.3e-06	0.00015	ENSG00000179409	50628	protein_coding	GEMIN4	gem nuclear organelle associated protein 4	17	744414	753999	-	323	524	490	399	417	92	130	76	127	76	4.368	4.524	4.75	4.532	4.579	2.599	3.522	2.615	3.184	2.58	4.552	2.912
-2.079	-4.152	0.0037	0.037	ENSG00000259488	NA	antisense	AC023355.1	novel transcript, antisense to DUT	15	48312353	48331856	-	6	15	7	9	12	1	6	0	2	4	-1.534	-0.41	-1.087	-0.717	-0.375	-3.558	-1.087	-4.984	-2.662	-1.703	-0.849	-2.928
-2.076	-3.829	0.0049	0.045	ENSG00000239247	NA	misc_RNA	RN7SL589P	RNA, 7SL, cytoplasmic 589, pseudogene	4	2316197	2316506	-	9	6	2	4	3	6	0	1	0	1	-0.94	-1.592	-2.614	-1.727	-2.104	-1.339	-4.984	-3.399	-4.984	-3.558	-1.779	-3.855
-4.768	-9.177	1.3e-06	0.00015	ENSG00000273706	3975	protein_coding	LHX1	LIM homeobox 1	17	36936785	36944612	+	51	15	19	20	15	0	0	0	2	2	1.521	-0.41	0.2	0.324	-0.092	-4.984	-4.984	-4.984	-2.662	-2.614	0.331	-4.437
-2.073	-4.902	0.00042	0.0084	ENSG00000261253	100287036	processed_transcript	AC137932.2	uncharacterized LOC100287036	16	89321133	89325110	+	25	22	27	11	13	5	2	1	4	6	0.487	0.079	0.645	-0.5	-0.265	-1.592	-2.516	-3.399	-1.756	-1.108	0.089	-1.984
-2.072	-3.016	0.011	0.079	ENSG00000224950	NA	lincRNA	AL390066.1	novel transcript	1	116493016	116499212	-	3	7	2	7	6	0	4	4	1	0	-2.468	-1.432	-2.614	-1.048	-1.296	-4.984	-1.703	-1.674	-3.558	-4.984	-1.725	-3.797
-2.068	-7.124	1.6e-05	0.00087	ENSG00000252620	NA	snRNA	RNU6ATAC24P	RNA, U6atac small nuclear 24, pseudogene	3	195523087	195523221	-	3	3	2	1	1	0	0	0	0	0	-2.468	-2.516	-2.614	-3.558	-3.558	-4.984	-4.984	-4.984	-4.984	-4.984	-2.916	-4.984
-2.064	-3.392	0.01	0.073	ENSG00000236703	NA	antisense	MYB-AS1	MYB antisense RNA 1	6	135195083	135195995	-	0	1	4	5	4	0	0	0	0	1	-4.984	-3.874	-1.756	-1.432	-1.756	-4.984	-4.984	-4.984	-4.984	-3.558	-2.756	-4.82
-1.062	-9.168	1.3e-06	0.00015	ENSG00000166963	4130	protein_coding	MAP1A	microtubule associated protein 1A	15	43510958	43531620	+	2505	3334	3202	2591	2557	1377	753	973	1162	1487	7.223	7.329	7.566	7.344	7.316	6.334	6.03	6.159	6.268	6.652	7.356	6.294
-2.061	-3.891	0.0023	0.027	ENSG00000252202	NA	misc_RNA	RF00019	NA	5	179847035	179847130	-	5	1	4	3	0	0	0	0	0	0	-1.756	-3.874	-1.756	-2.104	-4.984	-4.984	-4.984	-4.984	-4.984	-4.984	-2.923	-4.984
-3.158	-9.165	1.3e-06	0.00015	ENSG00000159450	7062	protein_coding	TCHH	trichohyalin	1	152106317	152115454	-	1	5	3	7	6	0	0	0	0	0	-3.399	-1.829	-2.104	-1.048	-1.296	-4.984	-4.984	-4.984	-4.984	-4.984	-1.826	-4.984
-2.058	-7.432	1.1e-05	0.00064	ENSG00000250853	NA	processed_pseudogene	RNF138P1	ring finger protein 138 pseudogene 1	5	55530156	55530701	-	1	3	2	1	2	0	0	0	0	0	-3.399	-2.516	-2.614	-3.558	-2.662	-4.984	-4.984	-4.984	-4.984	-4.984	-2.926	-4.984
-2.057	-3.94	0.0045	0.042	ENSG00000249306	101928176	lincRNA	LINC01411	long intergenic non-protein coding RNA 1411	5	174336295	174532457	+	5	3	3	4	3	2	2	0	1	0	-1.756	-2.516	-2.104	-1.727	-2.104	-2.736	-2.516	-4.984	-3.558	-4.984	-2.058	-4.115
-2.055	-5.599	0.00014	0.0039	ENSG00000274964	NA	sense_intronic	AC026356.1	novel transcript, sense intronic to BICD1	12	32339368	32340724	+	19	23	19	17	15	1	6	5	3	3	0.069	0.145	0.2	0.096	-0.092	-3.558	-1.087	-1.339	-2.104	-2.104	0.096	-1.959
-1.76	-9.191	1.3e-06	0.00015	ENSG00000196793	8187	protein_coding	ZNF239	zinc finger protein 239	10	43556344	43574618	-	121	139	137	121	121	32	35	23	20	22	2.834	2.546	2.847	2.783	2.723	1.07	1.632	0.872	0.493	0.776	2.739	0.979
1.59	9.098	1.4e-06	0.00016	ENSG00000109220	26511	protein_coding	CHIC2	cysteine rich hydrophobic domain 2	4	54009789	54064690	-	715	582	414	410	487	1463	1037	1299	1321	1037	5.513	4.687	4.495	4.575	4.817	6.418	6.491	6.571	6.457	6.144	4.826	6.416
-1.53	-9.123	1.4e-06	0.00016	ENSG00000175087	149420	protein_coding	PDIK1L	PDLIM1 interacting kinase 1 like	1	26111165	26125543	+	143	222	172	152	134	51	26	29	51	43	3.095	3.253	3.198	3.119	2.905	1.756	1.144	1.213	1.904	1.751	3.116	1.585
-2.051	-6.863	2.2e-05	0.0011	ENSG00000247624	441009	lincRNA	CPEB2-DT	CPEB2 divergent transcript	4	14909961	15002045	-	1	2	2	3	1	0	0	0	0	0	-3.399	-3.104	-2.614	-2.104	-3.558	-4.984	-4.984	-4.984	-4.984	-4.984	-2.933	-4.984
-1.247	-9.121	1.4e-06	0.00016	ENSG00000070047	57661	protein_coding	PHRF1	PHD and ring finger domains 1	11	576486	612222	+	1624	3062	2545	2243	1936	1003	513	670	966	843	6.679	7.199	7.223	7.116	6.883	5.883	5.466	5.641	6.014	5.853	7.024	5.777
-2.05	-5.005	0.00036	0.0074	ENSG00000272668	107985216	antisense	LOC107985216	uncharacterized LOC107985216	1	159854870	159867685	+	10	14	6	16	8	1	1	2	2	4	-0.81	-0.511	-1.296	0.01	-0.904	-3.558	-3.252	-2.565	-2.662	-1.703	-0.675	-2.725
-0.809	-9.055	1.5e-06	0.00017	ENSG00000109920	23360	protein_coding	FNBP4	formin binding protein 4	11	47716517	47767443	-	1976	2172	1943	1841	1777	1060	664	813	924	1090	6.914	6.663	6.818	6.818	6.742	5.966	5.861	5.913	5.945	6.209	6.79	5.981
-1.406	-9.068	1.5e-06	0.00017	ENSG00000118369	57558	protein_coding	USP35	ubiquitin specific peptidase 35	11	78188812	78214711	+	97	154	130	127	102	42	24	26	34	34	2.496	2.705	2.777	2.857	2.486	1.473	1.014	1.07	1.286	1.39	2.666	1.261
-2.045	-2.97	0.012	0.084	ENSG00000234996	148709	transcribed_processed_pseudogene	LOC148709	actin gamma 1 pseudogene	1	202861754	202875241	+	1	6	2	3	4	8	0	0	0	1	-3.399	-1.592	-2.614	-2.104	-1.756	-0.961	-4.984	-4.984	-4.984	-3.558	-2.348	-4.393
-2.044	-3.616	0.0068	0.056	ENSG00000177725	NA	sense_overlapping	AC105206.1	novel transcript, sense overlapping BMP1	8	22169338	22171710	+	4	5	2	5	2	5	0	0	1	1	-2.068	-1.829	-2.614	-1.432	-2.662	-1.592	-4.984	-4.984	-3.558	-3.558	-2.097	-4.141
-2.043	-3.99	0.0042	0.041	ENSG00000272716	NA	lincRNA	AL121658.1	novel transcript	2	32165046	32165757	-	13	6	11	8	3	1	0	6	4	1	-0.462	-1.592	-0.5	-0.861	-2.104	-3.558	-4.984	-1.087	-1.756	-3.558	-1.12	-3.162
-2.043	-3.108	0.0096	0.071	ENSG00000267577	NA	antisense	AC010327.3	novel transcript, antisense to C19orf51 and SYT5	19	55158939	55177540	+	6	0	2	6	2	0	1	0	0	0	-1.534	-4.984	-2.614	-1.228	-2.662	-4.984	-3.252	-4.984	-4.984	-4.984	-2.517	-4.56
-2.042	-4.803	0.0017	0.022	ENSG00000238184	101927682	antisense	CD81-AS1	CD81 antisense RNA 1	11	2328749	2377992	-	1	1	7	3	3	0	0	3	0	0	-3.399	-3.874	-1.087	-2.104	-2.104	-4.984	-4.984	-2.068	-4.984	-4.984	-2.481	-4.523
-2.042	-3.931	0.0022	0.026	ENSG00000273008	NA	lincRNA	AC010864.1	novel transcript	10	43136824	43138334	-	1	2	1	4	5	0	0	1	0	0	-3.399	-3.104	-3.558	-1.727	-1.534	-4.984	-4.984	-3.399	-4.984	-4.984	-2.62	-4.662
-2.041	-3.688	0.0034	0.035	ENSG00000273664	NA	lincRNA	AC010776.3	novel transcript	18	59700523	59700946	+	2	1	0	3	7	0	0	0	0	0	-2.736	-3.874	-4.984	-2.104	-1.087	-4.984	-4.984	-4.984	-4.984	-4.984	-2.943	-4.984
-2.039	-3.555	0.0079	0.063	ENSG00000201457	677834	snoRNA	SNORA55	small nucleolar RNA, H/ACA box 55	1	39567374	39567508	-	3	12	30	13	5	0	11	4	1	1	-2.468	-0.717	0.794	-0.252	-1.534	-4.984	-0.204	-1.674	-3.558	-3.558	-0.827	-2.867
-1.712	-9.018	1.6e-06	0.00017	ENSG00000196544	54785	protein_coding	BORCS6	BLOC-1 related complex subunit 6	17	8188333	8190907	-	90	125	96	78	87	20	28	18	20	16	2.389	2.389	2.328	2.165	2.278	0.39	1.286	0.499	0.493	0.299	2.316	0.604
-2.037	-2.843	0.015	0.098	ENSG00000260475	NA	lincRNA	AL353719.1	novel transcript	10	99621055	99621918	+	11	3	2	0	3	0	3	0	0	0	-0.688	-2.516	-2.614	-4.984	-2.104	-4.984	-2.068	-4.984	-4.984	-4.984	-2.646	-4.683
-1.419	-13.495	1.6e-06	0.00018	ENSG00000176692	2303	protein_coding	FOXC2	forkhead box C2	16	86566829	86569728	+	436	721	606	504	524	167	152	138	160	148	4.814	5.008	5.062	4.887	4.923	3.434	3.756	3.438	3.503	3.478	4.94	3.521
-2.034	-2.974	0.016	0.1	ENSG00000201699	NA	snRNA	RNU1-59P	RNA, U1 small nuclear 59, pseudogene	1	149162783	149162944	-	7	8	0	4	2	0	0	0	1	2	-1.296	-1.272	-4.984	-1.727	-2.662	-4.984	-4.984	-4.984	-3.558	-2.614	-2.412	-4.446
-2.033	-3.457	0.0051	0.046	ENSG00000237499	100130476	antisense	LOC100130476	uncharacterized LOC100130476	6	137823673	137868233	-	4	3	6	4	1	0	0	1	1	2	-2.068	-2.516	-1.296	-1.727	-3.558	-4.984	-4.984	-3.399	-3.558	-2.614	-2.153	-4.187
-2.029	-6.611	3.2e-05	0.0014	ENSG00000277534	NA	sense_intronic	AC007996.1	novel transcript, sense intronic to KCTD1	18	26542971	26545791	-	64	57	50	31	54	11	9	11	12	4	1.877	1.309	1.458	0.88	1.62	-0.5	-0.511	-0.224	-0.252	-1.703	1.435	-0.594
-2.028	-3.599	0.0039	0.039	ENSG00000231574	102724550	lincRNA	LINC02015	long intergenic non-protein coding RNA 2015	3	177816865	177899224	+	3	7	2	1	2	1	0	0	0	3	-2.468	-1.432	-2.614	-3.558	-2.662	-3.558	-4.984	-4.984	-4.984	-2.104	-2.51	-4.538
-1.728	-8.988	1.6e-06	0.00018	ENSG00000179348	2624	protein_coding	GATA2	GATA binding protein 2	3	128479427	128493185	-	90	154	127	121	99	34	21	15	30	26	2.389	2.705	2.741	2.783	2.447	1.163	0.811	0.219	1.081	1.014	2.615	0.888
-1.91	-13.642	1.6e-06	0.00018	ENSG00000125347	3659	protein_coding	IRF1	interferon regulatory factor 1	5	132481609	132490798	-	227	301	268	185	185	58	37	41	41	40	3.81	3.688	3.831	3.4	3.364	1.919	1.718	1.709	1.57	1.639	3.622	1.711
-2.025	-3.753	0.0051	0.046	ENSG00000285744	NA	bidirectional_promoter_lncRNA	AC083837.1	novel transcript	8	78805293	78956082	+	10	7	4	1	4	0	2	3	0	1	-0.81	-1.432	-1.756	-3.558	-1.756	-4.984	-2.516	-2.068	-4.984	-3.558	-1.832	-3.856
-2.022	-5.328	0.00021	0.0051	ENSG00000240399	NA	transcribed_processed_pseudogene	AC004801.2	ribosomal protein L37 (RPL37) pseudogene	12	48054813	48055591	-	11	11	9	13	13	4	2	1	4	1	-0.688	-0.828	-0.73	-0.252	-0.265	-1.93	-2.516	-3.399	-1.756	-3.558	-0.549	-2.571
0.675	8.974	1.6e-06	0.00018	ENSG00000150593	27250	protein_coding	PDCD4	programmed cell death 4	10	110871795	110900006	+	1059	1509	1406	1232	1168	2036	1320	1530	1775	1685	6.087	6.118	6.319	6.212	6.116	6.888	6.818	6.805	6.882	6.828	6.17	6.845
-1.108	-9.005	1.6e-06	0.00018	ENSG00000172840	57546	protein_coding	PDP2	pyruvate dehyrogenase phosphatase catalytic subunit 2	16	66878589	66895754	+	510	618	484	416	469	189	130	140	203	202	5.03	4.77	4.727	4.599	4.759	3.605	3.522	3.46	3.825	3.909	4.778	3.67
-2.681	-13.473	1.7e-06	0.00019	ENSG00000174197	23269	protein_coding	MGA	MGA, MAX dimerization protein	15	41621224	41773081	+	473	898	900	639	742	84	41	80	101	118	4.928	5.346	5.671	5.235	5.443	2.468	1.865	2.689	2.838	3.161	5.331	2.65
3.748	8.931	1.7e-06	0.00019	ENSG00000110719	10312	protein_coding	TCIRG1	T cell immune regulator 1, ATPase H+ transporting V0 subunit a3	11	68039016	68050895	+	0	2	0	0	1	15	7	8	5	6	-4.984	-3.104	-4.984	-4.984	-3.558	-0.055	-0.904	-0.663	-1.534	-1.108	-4.561	-0.813
3.837	8.887	1.8e-06	0.00019	ENSG00000072182	55515	protein_coding	ASIC4	acid sensing ion channel subunit family member 4	2	219514170	219538772	+	0	0	0	0	0	4	1	7	9	12	-4.984	-4.984	-4.984	-4.984	-4.984	-1.93	-3.252	-0.861	-0.688	-0.12	-4.984	-1.147
-2.012	-3.452	0.0051	0.047	ENSG00000188459	NA	processed_pseudogene	WASF4P	WAS protein family member 4, pseudogene	X	47803296	47804789	+	3	6	6	2	6	3	1	0	2	0	-2.468	-1.592	-1.296	-2.614	-1.296	-2.274	-3.252	-4.984	-2.662	-4.984	-1.885	-3.897
-1.818	-8.908	1.8e-06	0.00019	ENSG00000187624	400566	protein_coding	C17orf97	chromosome 17 open reading frame 97	17	410327	431062	+	58	79	61	52	45	16	10	11	9	15	1.709	1.75	1.709	1.593	1.384	0.036	-0.366	-0.224	-0.688	0.209	1.633	-0.185
-3.956	-13.238	1.8e-06	0.00019	ENSG00000115507	5013	protein_coding	OTX1	orthodenticle homeobox 1	2	63050057	63057836	+	13	14	7	23	18	1	0	0	1	1	-0.462	-0.511	-1.087	0.499	0.145	-3.558	-4.984	-4.984	-3.558	-3.558	-0.276	-4.232
-2.009	-3.383	0.0058	0.051	ENSG00000270813	NA	processed_pseudogene	NANOGNBP3	NANOGNB pseudogene 3	X	101337725	101338289	-	3	6	3	1	3	2	0	0	2	0	-2.468	-1.592	-2.104	-3.558	-2.104	-2.736	-4.984	-4.984	-2.662	-4.984	-2.369	-4.377
-1.052	-8.908	1.8e-06	0.00019	ENSG00000099821	5442	protein_coding	POLRMT	RNA polymerase mitochondrial	19	617224	633604	-	359	702	570	472	477	236	155	189	186	155	4.539	4.964	4.97	4.794	4.783	3.89	3.783	3.874	3.708	3.544	4.815	3.763
-2.006	-9.451	1.6e-05	0.00088	ENSG00000197989	85028	antisense	SNHG12	small nucleolar RNA host gene 12	1	28578538	28583132	-	497	325	319	252	331	79	47	68	73	43	4.994	3.81	4.116	3.862	4.238	2.378	2.066	2.449	2.402	1.751	4.213	2.206
-0.695	-8.837	1.9e-06	0.0002	ENSG00000163938	26354	protein_coding	GNL3	G protein nucleolar 3	3	52681156	52694492	+	4008	4851	3510	3710	3579	2492	1478	2188	2121	1970	7.836	7.874	7.719	7.871	7.826	7.162	6.982	7.309	7.136	7.056	7.825	7.13
2.115	13.227	1.9e-06	0.0002	ENSG00000114796	54800	protein_coding	KLHL24	kelch like family member 24	3	183635568	183684477	+	67	124	126	108	153	417	208	339	417	457	1.942	2.377	2.726	2.605	3.086	4.667	4.182	4.681	4.827	5.019	2.567	4.682
1.082	8.823	1.9e-06	0.0002	ENSG00000127993	84060	protein_coding	RBM48	RNA binding motif protein 48	7	92528773	92538005	+	144	212	127	153	183	330	209	236	255	232	3.106	3.173	2.741	3.129	3.347	4.347	4.189	4.17	4.135	4.081	3.104	4.187
-2.002	-2.6	0.024	0.13	ENSG00000280023	NA	TEC	AD000813.1	TEC	19	36070239	36071070	+	15	9	3	0	5	0	1	4	1	0	-0.252	-1.087	-2.104	-4.984	-1.534	-4.984	-3.252	-1.674	-3.558	-4.984	-1.792	-3.794
-2	-4.196	0.0047	0.044	ENSG00000182383	NA	processed_pseudogene	RPL27AP5	ribosomal protein L27a pseudogene 5	5	74990189	74990637	-	9	3	1	1	2	1	0	0	1	0	-0.94	-2.516	-3.558	-3.558	-2.662	-3.558	-4.984	-4.984	-3.558	-4.984	-2.514	-4.513
-2.1	-8.806	2e-06	0.00021	ENSG00000159208	148523	protein_coding	CIART	circadian associated repressor of transcription	1	150282543	150287093	+	56	75	81	63	48	15	13	10	7	10	1.654	1.676	2.088	1.879	1.481	-0.055	0.059	-0.366	-1.069	-0.375	1.758	-0.342
-1.999	-3.062	0.01	0.075	ENSG00000207554	693232	miRNA	MIR647	microRNA 647	20	63942631	63942726	-	0	5	3	5	4	1	0	2	0	0	-4.984	-1.829	-2.104	-1.432	-1.756	-3.558	-4.984	-2.565	-4.984	-4.984	-2.322	-4.321
-1.999	-3.047	0.014	0.091	ENSG00000272195	NA	antisense	AL356512.1	novel transcript, antisense to EFCAB2	1	244969350	244971088	-	9	2	3	1	6	1	0	2	2	0	-0.94	-3.104	-2.104	-3.558	-1.296	-3.558	-4.984	-2.565	-2.662	-4.984	-2.089	-4.088
1.12	13.288	2e-06	0.00021	ENSG00000166986	4141	protein_coding	MARS	methionyl-tRNA synthetase	12	57475445	57517569	+	1134	1950	1596	1447	1601	3265	2382	2551	2931	2756	6.194	6.49	6.513	6.456	6.58	7.538	7.637	7.518	7.607	7.545	6.449	7.569
-1.133	-8.798	2e-06	0.00021	ENSG00000167470	90007	protein_coding	MIDN	midnolin	19	1248553	1259140	+	417	493	412	354	365	140	104	140	180	123	4.748	4.426	4.489	4.365	4.372	3.182	3.196	3.46	3.655	3.218	4.48	3.347
-1.998	-5.176	0.00027	0.006	ENSG00000272323	101929704	antisense	LOC101929704	uncharacterized LOC101929704	5	34837549	34839278	-	2	1	1	1	5	0	0	0	0	0	-2.736	-3.874	-3.558	-3.558	-1.534	-4.984	-4.984	-4.984	-4.984	-4.984	-2.986	-4.984
1.395	8.788	2e-06	0.00021	ENSG00000204569	5514	protein_coding	PPP1R10	protein phosphatase 1 regulatory subunit 10	6	30600400	30618612	-	426	1082	978	794	810	2070	1263	1599	1690	1940	4.781	5.625	5.79	5.568	5.574	6.909	6.753	6.867	6.814	7.029	5.48	6.875
-1.992	-11.002	8.7e-06	0.00057	ENSG00000245532	283131	lincRNA	NEAT1	nuclear paraspeckle assembly transcript 1	11	65422774	65445540	+	7004	7979	6922	7152	6823	1115	1748	1603	2013	1269	8.549	8.614	8.709	8.894	8.827	6.038	7.213	6.87	7.061	6.418	8.719	6.727
0.823	8.784	2e-06	0.00021	ENSG00000112335	8724	protein_coding	SNX3	sorting nexin 3	6	108211222	108261260	-	3034	4780	3638	3997	3531	7060	4559	5708	5891	5311	7.474	7.853	7.765	7.982	7.801	8.657	8.517	8.68	8.627	8.518	7.777	8.601
-1.179	-8.804	2e-06	0.00021	ENSG00000122691	7291	protein_coding	TWIST1	twist family bHLH transcription factor 1	7	19020991	19117672	-	266	314	348	293	304	108	85	87	124	79	4.058	3.756	4.231	4.086	4.108	2.819	2.905	2.801	3.149	2.64	4.046	2.867
-1.991	-3.766	0.0029	0.032	ENSG00000214561	NA	processed_pseudogene	RBBP4P4	RBBP4 pseudogene 4	6	58119741	58121029	-	1	7	2	3	3	1	0	0	1	2	-3.399	-1.432	-2.614	-2.104	-2.104	-3.558	-4.984	-4.984	-3.558	-2.614	-2.265	-4.256
-1.99	-3.594	0.004	0.039	ENSG00000232936	105378421	antisense	LOC105378421	uncharacterized LOC105378421	10	89645282	89650667	+	1	6	3	3	1	0	0	2	0	1	-3.399	-1.592	-2.104	-2.104	-3.558	-4.984	-4.984	-2.565	-4.984	-3.558	-2.463	-4.454
-1.988	-3.145	0.0089	0.068	ENSG00000253173	NA	processed_pseudogene	H2AFZP2	H2A histone family member Z pseudogene 2	8	70103798	70104179	-	5	8	5	4	1	0	0	4	2	1	-1.756	-1.272	-1.534	-1.727	-3.558	-4.984	-4.984	-1.674	-2.662	-3.558	-1.85	-3.838
-1.984	-5.685	0.00068	0.012	ENSG00000272578	NA	transcribed_unprocessed_pseudogene	AP000347.1	glucuronidase, beta (GUSB) pseudogene	22	23658094	23717356	-	61	26	35	27	24	10	1	9	9	6	1.795	0.291	0.976	0.701	0.517	-0.64	-3.252	-0.511	-0.688	-1.108	0.881	-1.103
-1.983	-3.322	0.01	0.074	ENSG00000212125	NA	unprocessed_pseudogene	TAS2R15P	taste 2 receptor member 15 pseudogene	12	10964425	10965352	-	12	0	4	3	6	1	0	1	2	0	-0.537	-4.984	-1.756	-2.104	-1.296	-3.558	-4.984	-3.399	-2.662	-4.984	-2.045	-4.027
1.868	13.249	2.1e-06	0.00021	ENSG00000214021	26140	protein_coding	TTLL3	tubulin tyrosine ligase like 3	3	9808086	9855138	+	68	90	110	72	77	231	160	199	245	250	1.953	1.919	2.521	2.071	2.088	3.866	3.825	3.95	4.08	4.19	2.118	3.985
-1.98	-3.044	0.011	0.076	ENSG00000269951	NA	sense_intronic	AC090181.2	novel transcript, sense intronic to TSPAN3	15	77067654	77068325	-	29	20	30	14	23	8	0	4	13	8	0.71	-0.055	0.794	-0.159	0.476	-0.961	-4.984	-1.674	-0.151	-0.717	0.4	-1.58
-1.979	-3.299	0.012	0.08	ENSG00000259797	NA	sense_intronic	AC020978.1	novel transcript, intronic to PRMT7	16	68316801	68319036	+	3	3	5	3	0	0	0	0	2	0	-2.468	-2.516	-1.534	-2.104	-4.984	-4.984	-4.984	-4.984	-2.662	-4.984	-2.792	-4.771
-0.643	-8.733	2.2e-06	0.00022	ENSG00000096401	988	protein_coding	CDC5L	cell division cycle 5 like	6	44387525	44450426	+	4252	4231	3605	3570	3295	2479	1630	1963	1984	2110	7.912	7.678	7.755	7.814	7.686	7.155	7.115	7.144	7.04	7.171	7.768	7.125
3.747	8.715	2.2e-06	0.00022	ENSG00000085514	29992	protein_coding	PILRA	paired immunoglobin like type 2 receptor alpha	7	100367530	100400099	+	1	2	2	0	0	12	10	10	10	10	-3.399	-3.104	-2.614	-4.984	-4.984	-0.366	-0.366	-0.366	-0.524	-0.375	-4.139	-0.392
4.019	8.666	2.3e-06	0.00023	ENSG00000109943	56253	protein_coding	CRTAM	cytotoxic and regulatory T cell molecule	11	122838500	122872639	+	0	0	0	1	0	14	7	12	3	13	-4.984	-4.984	-4.984	-3.558	-4.984	-0.142	-0.904	-0.102	-2.104	0.01	-4.619	-0.6
-1.974	-2.463	0.037	0.17	ENSG00000272282	NA	lincRNA	LINC02084	long intergenic non-protein coding RNA 2084	3	27712910	27714005	+	2	12	4	12	5	6	10	0	1	0	-2.736	-0.717	-1.756	-0.366	-1.534	-1.339	-0.366	-4.984	-3.558	-4.984	-1.365	-3.339
1.895	12.634	2.4e-06	0.00024	ENSG00000215784	728833	protein_coding	FAM72D	family with sequence similarity 72 member D	1	145096000	145112696	+	105	86	65	73	69	266	175	181	264	188	2.614	1.856	1.781	2.088	1.945	4.052	3.949	3.811	4.183	3.808	2.066	3.961
-1.972	-4.049	0.0044	0.042	ENSG00000280339	NA	TEC	AP001528.3	novel transcript	11	86908990	86912238	-	12	13	7	8	23	7	3	0	2	5	-0.537	-0.632	-1.087	-0.861	0.476	-1.108	-2.068	-4.984	-2.662	-1.411	-0.563	-2.535
-1.35	-12.813	2.4e-06	0.00024	ENSG00000149948	8091	protein_coding	HMGA2	high mobility group AT-hook 2	12	65824131	65966295	+	3424	5312	3887	4364	4716	1703	1023	1353	1478	1616	7.631	8.001	7.885	8.12	8.241	6.637	6.469	6.633	6.63	6.765	7.978	6.628
-1.971	-4.22	0.0044	0.042	ENSG00000236090	NA	processed_pseudogene	LDHAP3	lactate dehydrogenase A pseudogene 3	2	41819747	41820754	+	2	3	3	2	2	0	0	1	0	2	-2.736	-2.516	-2.104	-2.614	-2.662	-4.984	-4.984	-3.399	-4.984	-2.614	-2.526	-4.497
-1.97	-3.353	0.0061	0.052	ENSG00000232295	NA	processed_transcript	AL589935.1	novel transcript, antisense OGFRL1	6	71221457	71328228	-	10	2	7	11	9	3	1	3	0	2	-0.81	-3.104	-1.087	-0.5	-0.776	-2.274	-3.252	-2.068	-4.984	-2.614	-1.154	-3.124
-2.246	-13.216	2.5e-06	0.00025	ENSG00000124813	860	protein_coding	RUNX2	runt related transcription factor 2	6	45328157	45664349	+	186	524	420	383	360	54	47	56	50	61	3.498	4.524	4.518	4.473	4.355	1.822	2.066	2.172	1.869	2.278	4.284	2.038
-1.968	-3.451	0.011	0.077	ENSG00000272563	NA	lincRNA	AC016745.2	novel transcript	2	113432600	113436042	+	5	0	3	4	1	2	0	0	0	0	-1.756	-4.984	-2.104	-1.727	-3.558	-2.736	-4.984	-4.984	-4.984	-4.984	-2.776	-4.744
-1.966	-2.713	0.02	0.11	ENSG00000259244	NA	processed_transcript	AC048382.2	novel transcript	15	84513241	84526949	-	0	9	1	7	4	0	0	1	0	1	-4.984	-1.087	-3.558	-1.048	-1.756	-4.984	-4.984	-3.399	-4.984	-3.558	-2.464	-4.43
3.697	8.619	2.5e-06	0.00025	ENSG00000111181	6539	protein_coding	SLC6A12	solute carrier family 6 member 12	12	190077	214570	-	0	0	0	0	0	1	6	9	9	5	-4.984	-4.984	-4.984	-4.984	-4.984	-3.558	-1.087	-0.511	-0.688	-1.411	-4.984	-1.287
-1.965	-2.726	0.025	0.14	ENSG00000183055	NA	processed_pseudogene	FAM133CP	family with sequence similarity 133 member C, pseudogene	10	58715554	58716257	+	13	1	4	4	3	3	2	0	0	1	-0.462	-3.874	-1.756	-1.727	-2.104	-2.274	-2.516	-4.984	-4.984	-3.558	-1.797	-3.763
-1.962	-4.108	0.0055	0.049	ENSG00000243753	3139	transcribed_unprocessed_pseudogene	HLA-L	major histocompatibility complex, class I, L (pseudogene)	6	30259584	30293014	+	5	13	14	20	16	1	4	6	3	1	-1.756	-0.632	-0.188	0.324	0.01	-3.558	-1.703	-1.087	-2.104	-3.558	-0.374	-2.336
-1.555	-8.564	2.6e-06	0.00026	ENSG00000152778	24138	protein_coding	IFIT5	interferon induced protein with tetratricopeptide repeats 5	10	89414586	89421001	+	395	761	507	542	606	180	69	128	194	150	4.676	5.087	4.804	4.995	5.132	3.538	2.627	3.326	3.764	3.499	4.942	3.387
-1.961	-2.695	0.02	0.12	ENSG00000224066	NA	antisense	AL049795.1	novel transcript	1	32204769	32206814	-	7	7	4	8	6	6	0	2	0	6	-1.296	-1.432	-1.756	-0.861	-1.296	-1.339	-4.984	-2.565	-4.984	-1.108	-1.344	-3.304
-1.96	-4.323	0.0011	0.016	ENSG00000201555	NA	misc_RNA	RF00019	NA	6	31778817	31778905	-	5	3	2	1	1	0	0	0	1	0	-1.756	-2.516	-2.614	-3.558	-3.558	-4.984	-4.984	-4.984	-3.558	-4.984	-2.773	-4.733
-1.567	-12.521	2.6e-06	0.00026	ENSG00000198890	55170	protein_coding	PRMT6	protein arginine methyltransferase 6	1	107056679	107067636	+	311	504	503	359	392	119	68	105	110	103	4.303	4.463	4.792	4.388	4.483	2.938	2.603	3.074	2.961	2.99	4.489	2.922
-1.958	-4.011	0.0036	0.037	ENSG00000285257	NA	unprocessed_pseudogene	AL157893.1	synaptotagmin 15 (SYT15) pseudogene	10	87214136	87216173	-	9	4	4	5	4	1	0	1	6	1	-0.94	-2.104	-1.756	-1.432	-1.756	-3.558	-4.984	-3.399	-1.296	-3.558	-1.63	-3.588
-1.957	-6.021	0.00043	0.0085	ENSG00000254389	78998	antisense	RHPN1-AS1	RHPN1 antisense RNA 1 (head to head)	8	143366631	143368548	-	11	2	2	2	1	3	0	0	0	0	-0.688	-3.104	-2.614	-2.614	-3.558	-2.274	-4.984	-4.984	-4.984	-4.984	-2.526	-4.483
-1.957	-5.025	0.0012	0.017	ENSG00000267632	NA	sense_intronic	AC067852.3	novel transcript	17	42509784	42511519	+	23	7	8	12	6	3	3	2	2	1	0.345	-1.432	-0.904	-0.366	-1.296	-2.274	-2.068	-2.565	-2.662	-3.558	-0.701	-2.658
-3.773	-12.377	2.6e-06	0.00026	ENSG00000265972	10628	protein_coding	TXNIP	thioredoxin interacting protein	1	145992435	145996600	-	88	172	163	165	159	11	6	4	12	7	2.359	2.862	3.106	3.24	3.141	-0.5	-1.087	-1.674	-0.252	-0.904	2.948	-0.824
-1.356	-8.541	2.7e-06	0.00026	ENSG00000253276	168455	protein_coding	CCDC71L	coiled-coil domain containing 71 like	7	106656765	106660996	-	300	550	405	416	425	121	86	169	122	100	4.243	4.599	4.46	4.599	4.604	2.958	2.92	3.722	3.125	2.953	4.504	3.148
-1.954	-2.743	0.019	0.11	ENSG00000244921	NA	processed_pseudogene	MTCYBP18	MT-CYB pseudogene 18	5	134923303	134924049	-	6	7	6	2	7	3	0	0	6	3	-1.534	-1.432	-1.296	-2.614	-1.087	-2.274	-4.984	-4.984	-1.296	-2.104	-1.604	-3.559
-1.952	-4.303	0.0011	0.017	ENSG00000215221	NA	processed_pseudogene	UBA52P6	ubiquitin A-52 residue ribosomal protein fusion product 1 pseudogene 6	9	22012155	22012536	+	5	3	1	1	2	0	0	0	1	0	-1.756	-2.516	-3.558	-3.558	-2.662	-4.984	-4.984	-4.984	-3.558	-4.984	-2.781	-4.734
-1.951	-3.515	0.0046	0.043	ENSG00000254910	NA	antisense	AC136475.2	novel transcript	11	310139	311141	-	0	4	5	2	2	0	0	0	1	0	-4.984	-2.104	-1.534	-2.614	-2.662	-4.984	-4.984	-4.984	-3.558	-4.984	-2.857	-4.809
2.039	8.497	2.8e-06	0.00027	ENSG00000151651	101	protein_coding	ADAM8	ADAM metallopeptidase domain 8	10	133262403	133276868	-	9	11	11	9	5	27	27	25	37	33	-0.94	-0.828	-0.5	-0.717	-1.534	0.821	1.215	1.007	1.402	1.348	-0.881	1.158
-1.945	-4.964	0.0017	0.022	ENSG00000224846	105374888	antisense	LOC105374888	uncharacterized LOC105374888	6	2989722	2999134	-	5	2	3	1	1	0	0	1	0	0	-1.756	-3.104	-2.104	-3.558	-3.558	-4.984	-4.984	-3.399	-4.984	-4.984	-2.778	-4.723
-1.289	-12.535	2.8e-06	0.00027	ENSG00000064703	11218	protein_coding	DDX20	DEAD-box helicase 20	1	111755245	111768016	+	817	985	744	733	834	316	199	269	246	274	5.714	5.483	5.382	5.446	5.622	4.287	4.123	4.373	4.085	4.328	5.53	4.24
-1.943	-3.728	0.0067	0.056	ENSG00000250011	NA	processed_pseudogene	HMGB1P3	high mobility group box 1 pseudogene 3	2	230515023	230515638	+	3	2	2	3	3	1	0	0	0	4	-2.468	-3.104	-2.614	-2.104	-2.104	-3.558	-4.984	-4.984	-4.984	-1.703	-2.477	-4.42
-1.943	-3.374	0.0093	0.07	ENSG00000232060	NA	processed_pseudogene	SLC4A1APP1	solute carrier family 4 member 1 adaptor protein pseudogene 1	9	30558880	30559481	-	28	11	4	4	10	3	1	1	7	1	0.667	-0.828	-1.756	-1.727	-0.648	-2.274	-3.252	-3.399	-1.069	-3.558	-0.749	-2.692
-1.941	-2.943	0.013	0.087	ENSG00000238133	339751	antisense	MAP3K20-AS1	MAP3K20 antisense RNA 1	2	173166446	173282036	-	1	4	1	5	3	1	0	0	0	5	-3.399	-2.104	-3.558	-1.432	-2.104	-3.558	-4.984	-4.984	-4.984	-1.411	-2.439	-4.38
1.211	8.509	2.8e-06	0.00027	ENSG00000115902	6509	protein_coding	SLC1A4	solute carrier family 1 member 4	2	64988477	65023865	+	129	306	242	211	230	445	283	360	396	401	2.937	3.717	3.677	3.585	3.69	4.754	4.625	4.765	4.754	4.837	3.537	4.749
-1.939	-3.795	0.0028	0.031	ENSG00000227060	100506757	lincRNA	LINC00629	long intergenic non-protein coding RNA 629	X	134549973	134559923	+	7	3	2	0	1	0	0	0	0	0	-1.296	-2.516	-2.614	-4.984	-3.558	-4.984	-4.984	-4.984	-4.984	-4.984	-3.045	-4.984
0.65	8.522	2.8e-06	0.00027	ENSG00000137575	6386	protein_coding	SDCBP	syndecan binding protein	8	58552924	58582860	+	2590	3005	2324	2397	2618	3867	3023	3383	3534	3268	7.261	7.161	7.103	7.228	7.349	7.792	7.971	7.934	7.878	7.781	7.22	7.87
-1.936	-4.117	0.0057	0.05	ENSG00000214188	338069	sense_intronic	ST7-OT4	ST7 overlapping transcript 4	7	116953899	117098806	+	7	3	2	1	1	1	0	0	0	1	-1.296	-2.516	-2.614	-3.558	-3.558	-3.558	-4.984	-4.984	-4.984	-3.558	-2.612	-4.548
-1.935	-3.792	0.0028	0.031	ENSG00000241549	387036	transcribed_unprocessed_pseudogene	GUSBP2	glucuronidase, beta pseudogene 2	6	26871484	26956554	-	5	9	10	13	13	1	5	4	1	1	-1.756	-1.087	-0.632	-0.252	-0.265	-3.558	-1.339	-1.674	-3.558	-3.558	-0.77	-2.705
-1.935	-3.067	0.01	0.075	ENSG00000275426	NA	sense_intronic	AC253576.2	novel transcript	4	149738	150317	+	8	6	4	3	6	0	3	2	4	0	-1.087	-1.592	-1.756	-2.104	-1.296	-4.984	-2.068	-2.565	-1.756	-4.984	-1.625	-3.56
-1.929	-3.568	0.0042	0.04	ENSG00000278916	144486	lincRNA	CEP83-DT	CEP83 divergent transcript	12	94460003	94462484	+	23	11	9	13	8	0	3	3	4	4	0.345	-0.828	-0.73	-0.252	-0.904	-4.984	-2.068	-2.068	-1.756	-1.703	-0.533	-2.462
-1.444	-8.471	2.9e-06	0.00028	ENSG00000079335	8556	protein_coding	CDC14A	cell division cycle 14A	1	100345001	100520278	+	139	143	114	104	118	30	25	32	41	31	3.052	2.587	2.58	2.562	2.68	0.976	1.079	1.348	1.57	1.248	2.69	1.246
-1.927	-4.163	0.0015	0.02	ENSG00000267114	NA	lincRNA	AC011481.2	novel transcript	19	44950044	44954007	-	3	2	0	2	4	0	0	0	0	0	-2.468	-3.104	-4.984	-2.614	-1.756	-4.984	-4.984	-4.984	-4.984	-4.984	-3.057	-4.984
-1.926	-3.189	0.0082	0.064	ENSG00000280106	NA	TEC	AC008555.7	TEC	19	34949038	34951205	-	2	9	0	1	3	1	0	0	0	0	-2.736	-1.087	-4.984	-3.558	-2.104	-3.558	-4.984	-4.984	-4.984	-4.984	-2.888	-4.815
-1.926	-2.677	0.021	0.12	ENSG00000228137	NA	antisense	AP001469.2	novel transcript	21	46246890	46247682	+	2	15	4	4	5	3	0	5	2	0	-2.736	-0.41	-1.756	-1.727	-1.534	-2.274	-4.984	-1.339	-2.662	-4.984	-1.634	-3.561
-1.926	-2.285	0.042	0.19	ENSG00000237436	NA	antisense	CAMTA1-DT	CAMTA1 divergent transcript	1	6783892	6784843	-	17	5	0	3	4	0	3	2	0	0	-0.075	-1.829	-4.984	-2.104	-1.756	-4.984	-2.068	-2.565	-4.984	-4.984	-1.943	-3.869
3.326	8.475	2.9e-06	0.00028	ENSG00000123901	10888	protein_coding	GPR83	G protein-coupled receptor 83	11	94377311	94401419	-	0	0	0	0	0	10	4	1	6	3	-4.984	-4.984	-4.984	-4.984	-4.984	-0.64	-1.703	-3.399	-1.296	-2.104	-4.984	-1.658
-1.924	-3.442	0.0091	0.069	ENSG00000253582	105375700	antisense	LOC105375700	uncharacterized LOC105375700	8	106520474	106657548	-	7	2	2	6	1	1	0	0	1	2	-1.296	-3.104	-2.614	-1.228	-3.558	-3.558	-4.984	-4.984	-3.558	-2.614	-2.263	-4.188
-1.923	-3.891	0.0023	0.027	ENSG00000283517	NA	lincRNA	AC005144.1	novel transcript	17	71829870	71871750	-	6	4	1	1	1	0	0	0	0	1	-1.534	-2.104	-3.558	-3.558	-3.558	-4.984	-4.984	-4.984	-4.984	-3.558	-2.799	-4.722
3.293	8.493	2.9e-06	0.00027	ENSG00000169402	728194	protein_coding	RSPH10B2	radial spoke head 10 homolog B2	7	6754109	6799365	+	1	1	0	0	0	5	7	6	3	6	-3.399	-3.874	-4.984	-4.984	-4.984	-1.592	-0.904	-1.087	-2.104	-1.108	-4.635	-1.341
-1.921	-2.2	0.049	0.21	ENSG00000261136	105370941	antisense	LOC105370941	uncharacterized LOC105370941	15	39782571	39785617	+	0	4	8	10	7	4	0	2	0	3	-4.984	-2.104	-0.904	-0.59	-1.087	-1.93	-4.984	-2.565	-4.984	-2.104	-1.645	-3.566
-1.919	-3.305	0.0067	0.056	ENSG00000231154	340544	antisense	MORF4L2-AS1	MORF4L2 antisense RNA 1	X	103687284	103691772	+	7	3	4	1	2	1	0	0	2	1	-1.296	-2.516	-1.756	-3.558	-2.662	-3.558	-4.984	-4.984	-2.662	-3.558	-2.302	-4.221
-1.081	-12.552	2.9e-06	0.00027	ENSG00000137040	26953	protein_coding	RANBP6	RAN binding protein 6	9	6011043	6015625	-	1083	1519	1284	1157	1195	550	344	493	480	485	6.125	6.13	6.184	6.123	6.144	5.056	4.892	5.207	5.028	5.107	6.141	5.06
4.923	8.471	2.9e-06	0.00028	ENSG00000167608	147798	protein_coding	TMC4	transmembrane channel like 4	19	54160108	54173250	-	9	0	0	0	0	16	32	12	13	22	-0.94	-4.984	-4.984	-4.984	-4.984	0.036	1.5	-0.102	-0.151	0.776	-4.549	0.373
-1.917	-2.537	0.027	0.14	ENSG00000223839	100133036	lincRNA	FAM95B1	family with sequence similarity 95 member B1	9	40321299	40329221	+	0	8	7	2	3	2	0	0	0	2	-4.984	-1.272	-1.087	-2.614	-2.104	-2.736	-4.984	-4.984	-4.984	-2.614	-2.253	-4.17
-0.809	-8.451	3e-06	0.00028	ENSG00000164442	10370	protein_coding	CITED2	Cbp/p300 interacting transactivator with Glu/Asp rich carboxy-terminal domain 2	6	139371807	139374620	-	1227	1886	1623	1460	1663	923	654	702	700	664	6.311	6.447	6.532	6.472	6.642	5.763	5.835	5.704	5.548	5.515	6.481	5.672
-2.347	-8.417	3.1e-06	0.00029	ENSG00000141570	57332	protein_coding	CBX8	chromobox 8	17	79792132	79801683	-	280	243	183	190	131	24	26	25	38	31	4.14	3.386	3.282	3.442	2.862	0.632	1.144	1.007	1.448	1.248	3.433	1.086
-1.387	-8.424	3.1e-06	0.00029	ENSG00000241852	541565	protein_coding	C8orf58	chromosome 8 open reading frame 58	8	22599601	22604150	+	131	156	156	108	102	40	27	31	42	33	2.961	2.723	3.042	2.605	2.486	1.402	1.215	1.295	1.613	1.348	2.77	1.383
-1.91	-2.883	0.014	0.094	ENSG00000255734	NA	processed_pseudogene	HNRNPABP1	heterogeneous nuclear ribonucleoprotein A/B pseudogene 1	12	10111738	10112471	+	1	3	5	4	1	0	0	0	3	2	-3.399	-2.516	-1.534	-1.727	-3.558	-4.984	-4.984	-4.984	-2.104	-2.614	-2.457	-4.367
-1.91	-2.755	0.018	0.11	ENSG00000266538	NA	lincRNA	AC005838.2	novel transcript	17	15530773	15531089	-	5	5	6	1	6	2	0	0	2	4	-1.756	-1.829	-1.296	-3.558	-1.296	-2.736	-4.984	-4.984	-2.662	-1.703	-1.84	-3.751
-1.034	-8.391	3.2e-06	0.00029	ENSG00000105173	898	protein_coding	CCNE1	cyclin E1	19	29811898	29824308	+	202	313	280	238	216	110	82	73	75	85	3.619	3.753	3.902	3.77	3.595	2.844	2.862	2.562	2.448	2.748	3.729	2.695
-1.907	-3.014	0.011	0.079	ENSG00000251513	NA	lincRNA	LIX1-AS1	LIX1 and RIOK2 antisense RNA 1	5	97089075	97437217	+	6	5	1	4	3	3	0	2	1	0	-1.534	-1.829	-3.558	-1.727	-2.104	-2.274	-4.984	-2.565	-3.558	-4.984	-2.086	-3.993
-1.906	-3.725	0.0063	0.054	ENSG00000267340	NA	processed_pseudogene	AC060780.2	ribosomal protein, large, P1 (RPLP1) pseudogene	17	43169880	43170077	-	1	1	5	5	3	0	0	1	0	3	-3.399	-3.874	-1.534	-1.432	-2.104	-4.984	-4.984	-3.399	-4.984	-2.104	-2.419	-4.325
1.763	12.361	3.2e-06	0.00029	ENSG00000188092	51463	protein_coding	GPR89B	G protein-coupled receptor 89B	1	147928393	147993521	+	66	63	54	46	59	159	110	115	158	155	1.915	1.44	1.565	1.413	1.73	3.369	3.281	3.187	3.491	3.544	1.615	3.379
-1.382	-8.397	3.2e-06	0.00029	ENSG00000168621	2668	protein_coding	GDNF	glial cell derived neurotrophic factor	5	37812677	37839686	-	139	213	170	177	179	65	38	37	37	58	3.052	3.18	3.18	3.338	3.317	2.107	1.754	1.565	1.402	2.2	3.213	1.83
-1.903	-4.144	0.0037	0.037	ENSG00000271631	NA	antisense	AL139041.1	novel transcript, antisense to SLC46A2	9	112885158	112885767	+	2	1	4	2	2	1	0	0	1	0	-2.736	-3.874	-1.756	-2.614	-2.662	-3.558	-4.984	-4.984	-3.558	-4.984	-2.699	-4.602
-1.902	-3.961	0.0041	0.04	ENSG00000238365	NA	snRNA	RNU7-57P	RNA, U7 small nuclear 57 pseudogene	1	154338743	154338802	+	8	4	7	7	6	6	0	1	1	3	-1.087	-2.104	-1.087	-1.048	-1.296	-1.339	-4.984	-3.399	-3.558	-2.104	-1.381	-3.284
0.839	8.384	3.2e-06	0.00029	ENSG00000136560	10010	protein_coding	TANK	TRAF family member associated NFKB activator	2	161136908	161236221	+	484	730	479	545	552	876	571	773	941	787	4.963	5.026	4.71	5.009	4.997	5.695	5.629	5.838	5.975	5.759	4.942	5.781
-0.961	-8.381	3.3e-06	0.0003	ENSG00000117525	2152	protein_coding	F3	coagulation factor III, tissue factor	1	94529225	94541800	-	6853	10169	7432	7788	8404	4311	2703	3641	3724	3648	8.508	9.002	8.823	9.017	9.146	7.953	7.818	8.039	7.954	7.94	8.903	7.942
-1.901	-2.869	0.015	0.095	ENSG00000275191	NA	sense_intronic	AC007497.1	novel transcript, sense intronic to RPGRIP1L	16	53628256	53628816	-	7	3	8	4	2	0	3	1	0	3	-1.296	-2.516	-0.904	-1.727	-2.662	-4.984	-2.068	-3.399	-4.984	-2.104	-1.859	-3.759
4.08	8.336	3.4e-06	0.00031	ENSG00000185100	122622	protein_coding	ADSSL1	adenylosuccinate synthase like 1	14	104724186	104747325	+	0	9	9	6	6	78	62	57	91	77	-4.984	-1.087	-0.73	-1.228	-1.296	2.36	2.466	2.203	2.695	2.604	-1.6	2.48
-1.058	-8.332	3.4e-06	0.00031	ENSG00000156876	163786	protein_coding	SASS6	SAS-6 centriolar assembly protein	1	100083563	100132955	-	348	651	486	417	447	186	113	152	173	211	4.493	4.852	4.735	4.602	4.685	3.584	3.319	3.573	3.606	3.967	4.677	3.619
-1.895	-2.646	0.022	0.12	ENSG00000227344	NA	processed_pseudogene	HAUS6P1	HAUS augmin like complex subunit 6 pseudogene 1	7	53187388	53188938	+	0	4	6	1	4	2	0	0	0	0	-4.984	-2.104	-1.296	-3.558	-1.756	-2.736	-4.984	-4.984	-4.984	-4.984	-2.629	-4.525
-1.535	-12.296	3.5e-06	0.00031	ENSG00000119917	3437	protein_coding	IFIT3	interferon induced protein with tetratricopeptide repeats 3	10	89327894	89340971	+	538	629	536	517	453	177	132	106	167	105	5.117	4.8	4.889	4.924	4.706	3.515	3.543	3.088	3.565	3.013	4.886	3.351
-1.043	-8.323	3.5e-06	0.00031	ENSG00000170745	3790	protein_coding	KCNS3	potassium voltage-gated channel modifier subfamily S member 3	2	17877847	18361616	+	284	444	374	359	378	176	104	103	161	109	4.16	4.287	4.341	4.388	4.426	3.509	3.196	3.041	3.513	3.061	4.32	3.276
-1.889	-3.217	0.013	0.088	ENSG00000259287	NA	antisense	AC010809.1	novel transcript, antisense to RYR3	15	33858602	33864825	-	12	7	3	1	8	5	0	0	0	9	-0.537	-1.432	-2.104	-3.558	-0.904	-1.592	-4.984	-4.984	-4.984	-0.524	-1.767	-3.655
-1.888	-3.063	0.015	0.097	ENSG00000270878	NA	processed_pseudogene	AL136038.4	glycine C-acetyltransferase (GCAT) pseudogene	14	63594031	63595291	-	3	4	8	3	2	2	5	1	0	0	-2.468	-2.104	-0.904	-2.104	-2.662	-2.736	-1.339	-3.399	-4.984	-4.984	-2.03	-3.919
-1.887	-2.812	0.016	0.1	ENSG00000272374	NA	lincRNA	Z97832.2	novel transcript, antisense to SCUBE3	6	35220370	35224630	-	0	8	4	3	7	1	0	1	2	0	-4.984	-1.272	-1.756	-2.104	-1.087	-3.558	-4.984	-3.399	-2.662	-4.984	-2.111	-3.998
-1.568	-8.32	3.5e-06	0.00031	ENSG00000170385	7779	protein_coding	SLC30A1	solute carrier family 30 member 1	1	211571568	211578742	-	731	1569	1260	1095	1328	406	158	288	394	353	5.547	6.173	6.155	6.044	6.307	4.626	3.807	4.466	4.747	4.666	6.051	4.483
1.222	12.29	3.5e-06	0.00031	ENSG00000168005	144097	protein_coding	SPINDOC	spindlin interactor and repressor of chromatin binding	11	63813388	63827718	+	390	754	667	605	589	1215	842	1085	1251	1142	4.66	5.07	5.208	5.16	5.089	6.162	6.188	6.319	6.375	6.268	5.041	6.263
-1.009	-8.315	3.5e-06	0.00031	ENSG00000170085	375484	protein_coding	SIMC1	SUMO interacting motifs containing 1	5	176238367	176345991	+	209	247	215	190	213	88	75	66	83	61	3.677	3.41	3.496	3.442	3.571	2.525	2.745	2.412	2.583	2.278	3.517	2.509
-1.883	-3.694	0.0061	0.052	ENSG00000226086	NA	processed_pseudogene	EIF3LP3	eukaryotic translation initiation factor 3 subunit L pseudogene 3	10	38080056	38080877	-	7	2	3	2	3	1	0	1	3	0	-1.296	-3.104	-2.104	-2.614	-2.104	-3.558	-4.984	-3.399	-2.104	-4.984	-2.24	-4.123
-1.88	-3.298	0.0068	0.056	ENSG00000234233	NA	sense_intronic	KCNH1-IT1	KCNH1 intronic transcript 1	1	211132588	211133374	-	8	2	3	3	4	0	1	1	0	3	-1.087	-3.104	-2.104	-2.104	-1.756	-4.984	-3.252	-3.399	-4.984	-2.104	-2.02	-3.9
-1.121	-12.248	3.5e-06	0.00031	ENSG00000107815	56652	protein_coding	TWNK	twinkle mtDNA helicase	10	100987367	100994401	+	886	1340	1065	1042	946	391	317	380	416	406	5.83	5.937	5.908	5.973	5.815	4.568	4.78	4.84	4.823	4.855	5.893	4.773
-1.877	-2.659	0.027	0.14	ENSG00000264290	NA	sense_intronic	AC104564.3	novel transcript	17	29569580	29570519	+	1	10	10	7	1	0	2	0	3	3	-3.399	-0.94	-0.632	-1.048	-3.558	-4.984	-2.516	-4.984	-2.104	-2.104	-1.748	-3.625
-1.876	-4.753	0.0017	0.022	ENSG00000280237	283174	TEC	MIR4697HG	MIR4697 host gene	11	133896438	133901601	-	14	18	21	38	16	2	1	4	8	9	-0.366	-0.188	0.324	1.163	0.01	-2.736	-3.252	-1.674	-0.861	-0.524	0.209	-1.667
1.604	12.087	3.5e-06	0.00031	ENSG00000153443	124402	protein_coding	UBALD1	UBA like domain containing 1	16	4608883	4615027	-	69	91	70	58	60	145	137	163	148	144	1.975	1.939	1.882	1.751	1.754	3.237	3.605	3.67	3.4	3.432	1.862	3.466
-4.566	-11.612	3.7e-06	0.00032	ENSG00000104081	90427	protein_coding	BMF	Bcl2 modifying factor	15	40087890	40108892	-	85	125	129	65	82	5	1	7	1	2	2.311	2.389	2.766	1.922	2.186	-1.592	-3.252	-0.861	-3.558	-2.614	2.338	-2.227
-1.874	-4.587	0.0019	0.024	ENSG00000213492	NA	transcribed_processed_pseudogene	NT5C3AP1	5'-nucleotidase, cytosolic IIIA pseudogene 1	4	117574512	117576174	-	4	4	2	2	3	1	1	1	0	0	-2.068	-2.104	-2.614	-2.614	-2.104	-3.558	-3.252	-3.399	-4.984	-4.984	-2.322	-4.195
-1.874	-3.695	0.0033	0.035	ENSG00000235919	645676	antisense	ASH1L-AS1	ASH1L antisense RNA 1	1	155562042	155563944	+	27	22	19	23	15	2	3	1	6	14	0.617	0.079	0.2	0.499	-0.092	-2.736	-2.068	-3.399	-1.296	0.12	0.234	-1.64
0.762	8.266	3.7e-06	0.00032	ENSG00000136152	83548	protein_coding	COG3	component of oligomeric golgi complex 3	13	45464898	45536630	+	336	442	443	345	356	589	391	468	531	544	4.441	4.278	4.6	4.328	4.335	5.148	5.091	5.12	5.167	5.263	4.397	5.159
1.285	8.283	3.7e-06	0.00032	ENSG00000023909	2730	protein_coding	GCLM	glutamate-cysteine ligase modifier subunit	1	93885205	93909456	-	1570	1247	898	938	961	2621	1730	2208	2262	2290	6.63	5.835	5.668	5.814	5.84	7.24	7.199	7.322	7.219	7.265	5.964	7.249
0.618	8.255	3.8e-06	0.00033	ENSG00000120686	51569	protein_coding	UFM1	ubiquitin fold modifier 1	13	38349849	38363619	+	2048	2826	2011	2184	2164	3316	2215	2888	3102	2896	6.959	7.064	6.871	7.071	7.065	7.559	7.542	7.71	7.692	7.618	7.007	7.625
-1.87	-3.746	0.0061	0.052	ENSG00000245293	101929595	antisense	LOC101929595	uncharacterized LOC101929595	4	107863479	107978799	-	7	6	2	6	2	4	0	1	3	0	-1.296	-1.592	-2.614	-1.228	-2.662	-1.93	-4.984	-3.399	-2.104	-4.984	-1.885	-3.755
-0.865	-8.23	3.9e-06	0.00033	ENSG00000184867	9823	protein_coding	ARMCX2	armadillo repeat containing X-linked 2	X	101655281	101659891	-	711	880	760	657	558	348	256	279	317	304	5.506	5.311	5.419	5.274	5.016	4.412	4.48	4.42	4.437	4.468	5.308	4.442
-1.867	-3.75	0.0057	0.05	ENSG00000240877	NA	misc_RNA	RN7SL521P	RNA, 7SL, cytoplasmic 521, pseudogene	7	149125690	149125986	-	8	6	7	3	3	2	1	1	4	0	-1.087	-1.592	-1.087	-2.104	-2.104	-2.736	-3.252	-3.399	-1.756	-4.984	-1.6	-3.467
1.013	8.231	3.9e-06	0.00033	ENSG00000115520	80219	protein_coding	COQ10B	coenzyme Q10B	2	197453423	197475308	+	618	633	490	496	524	1029	816	901	888	778	5.315	4.808	4.75	4.867	4.923	5.923	6.143	6.049	5.884	5.742	4.933	5.947
-1.449	-8.239	3.9e-06	0.00033	ENSG00000119599	26094	protein_coding	DCAF4	DDB1 and CUL4 associated factor 4	14	72926332	72959703	+	196	310	244	227	250	86	32	68	56	76	3.571	3.739	3.691	3.696	3.818	2.497	1.5	2.449	2.014	2.58	3.704	2.255
-1.457	-12.014	3.9e-06	0.00033	ENSG00000127334	8445	protein_coding	DYRK2	dual specificity tyrosine phosphorylation regulated kinase 2	12	67648338	67665406	+	561	859	802	685	775	240	130	181	229	256	5.173	5.277	5.503	5.343	5.504	3.917	3.522	3.811	3.981	4.232	5.361	3.904
-1.86	-3.346	0.011	0.076	ENSG00000285698	NA	lincRNA	AL049825.1	Novel transcript	1	115270767	115283763	-	6	4	4	3	2	4	2	0	0	1	-1.534	-2.104	-1.756	-2.104	-2.662	-1.93	-2.516	-4.984	-4.984	-3.558	-2.024	-3.884
-1.655	-8.225	3.9e-06	0.00033	ENSG00000104447	7227	protein_coding	TRPS1	transcriptional repressor GATA binding 1	8	115408496	115809673	-	228	383	400	314	328	106	50	65	53	105	3.816	4.068	4.438	4.191	4.222	2.79	2.151	2.389	1.945	3.013	4.15	2.494
-1.858	-3.71	0.0032	0.034	ENSG00000214146	647323	lincRNA	LINC02026	long intergenic non-protein coding RNA 2026	3	193957372	194003659	-	6	2	3	1	0	0	0	0	0	0	-1.534	-3.104	-2.104	-3.558	-4.984	-4.984	-4.984	-4.984	-4.984	-4.984	-3.126	-4.984
-1.857	-2.494	0.029	0.15	ENSG00000242798	NA	antisense	AC073842.2	novel transcript	7	100115214	100127139	-	1	14	7	1	12	4	2	1	1	0	-3.399	-0.511	-1.087	-3.558	-0.375	-1.93	-2.516	-3.399	-3.558	-4.984	-1.497	-3.354
-1.856	-3.765	0.0061	0.052	ENSG00000255836	NA	processed_pseudogene	AC131206.1	M-phase phosphoprotein 8 (MPHOSPH8) pseudogene	12	7438780	7439990	-	23	15	4	4	3	2	2	4	1	1	0.345	-0.41	-1.756	-1.727	-2.104	-2.736	-2.516	-1.674	-3.558	-3.558	-1.001	-2.858
-1.854	-3.049	0.017	0.11	ENSG00000239510	NA	processed_pseudogene	RPL9P5	ribosomal protein L9 pseudogene 5	14	58564146	58564616	+	1	4	3	0	5	0	0	2	0	0	-3.399	-2.104	-2.104	-4.984	-1.534	-4.984	-4.984	-2.565	-4.984	-4.984	-2.9	-4.754
-1.149	-12.026	4e-06	0.00034	ENSG00000110047	10938	protein_coding	EHD1	EH domain containing 1	11	64851642	64888296	-	944	1716	1459	1237	1281	517	420	448	486	474	5.916	6.315	6.374	6.216	6.255	4.967	5.192	5.067	5.045	5.069	6.217	5.068
-0.924	-11.984	4e-06	0.00034	ENSG00000113368	4001	protein_coding	LMNB1	lamin B1	5	126776623	126837020	+	5964	7450	6399	5874	5775	3367	2071	2827	3073	2829	8.35	8.523	8.592	8.569	8.549	7.587	7.448	7.67	7.675	7.581	8.518	7.594
3.332	12.72	4.1e-06	0.00035	ENSG00000153531	113622	protein_coding	ADPRHL1	ADP-ribosylhydrolase like 1	13	113399610	113453524	-	8	5	6	11	6	95	26	63	64	59	-1.087	-1.829	-1.296	-0.5	-1.296	2.64	1.144	2.342	2.205	2.225	-1.196	2.135
-1.851	-2.817	0.016	0.1	ENSG00000254477	NA	processed_transcript	AP000640.1	novel transcript	11	59752578	59754975	-	1	5	1	5	14	1	2	1	0	1	-3.399	-1.829	-3.558	-1.432	-0.171	-3.558	-2.516	-3.399	-4.984	-3.558	-1.815	-3.666
-1.848	-2.937	0.013	0.088	ENSG00000224418	NA	antisense	STK24-AS1	STK24 antisense RNA 1	13	98577244	98578830	+	5	4	3	5	6	5	1	3	0	0	-1.756	-2.104	-2.104	-1.432	-1.296	-1.592	-3.252	-2.068	-4.984	-4.984	-1.792	-3.64
-1.847	-2.536	0.027	0.14	ENSG00000262952	NA	NA	NA	NA	NA	NA	NA	NA	14	5	1	0	1	0	0	1	0	0	-0.366	-1.829	-3.558	-4.984	-3.558	-4.984	-4.984	-3.399	-4.984	-4.984	-2.83	-4.677
0.911	8.193	4.1e-06	0.00034	ENSG00000113240	57396	protein_coding	CLK4	CDC like kinase 4	5	178602664	178630615	-	264	349	272	258	256	489	256	422	420	419	4.043	3.921	3.852	3.899	3.855	4.888	4.48	4.985	4.838	4.902	3.914	4.825
1.997	11.783	4.2e-06	0.00035	ENSG00000172748	169270	protein_coding	ZNF596	zinc finger protein 596	8	232137	264703	+	61	60	55	39	54	189	122	185	167	113	1.795	1.38	1.588	1.203	1.62	3.605	3.435	3.839	3.565	3.105	1.52	3.517
-1.844	-2.477	0.03	0.15	ENSG00000243797	NA	sense_overlapping	AC004917.1	novel transcript, sense overlapping CCDC71L	7	106372251	106770207	-	3	6	3	3	2	0	0	6	0	4	-2.468	-1.592	-2.104	-2.104	-2.662	-4.984	-4.984	-1.087	-4.984	-1.703	-2.196	-4.04
-1.447	-11.793	4.3e-06	0.00036	ENSG00000134138	4212	protein_coding	MEIS2	Meis homeobox 2	15	36889204	37101299	-	993	1006	689	765	763	290	208	194	229	267	5.988	5.513	5.261	5.515	5.482	4.176	4.182	3.917	3.981	4.29	5.554	4.107
-1.841	-3.391	0.0097	0.072	ENSG00000215283	NA	processed_pseudogene	HMGB3P24	high mobility group box 3 pseudogene 24	9	36303499	36304924	-	18	2	3	3	2	2	0	0	3	2	0.01	-3.104	-2.104	-2.104	-2.662	-2.736	-4.984	-4.984	-2.104	-2.614	-1.917	-3.759
-1.84	-3.084	0.01	0.073	ENSG00000239559	NA	processed_pseudogene	RPL37P2	ribosomal protein L37 pseudogene 2	11	67682772	67683058	-	10	8	8	4	2	1	1	0	5	2	-0.81	-1.272	-0.904	-1.727	-2.662	-3.558	-3.252	-4.984	-1.534	-2.614	-1.47	-3.31
2.996	12.083	4.4e-06	0.00036	ENSG00000185133	27124	protein_coding	INPP5J	inositol polyphosphate-5-phosphatase J	22	31122731	31134696	+	14	20	17	5	14	102	96	74	77	66	-0.366	-0.055	0.044	-1.432	-0.171	2.736	3.088	2.582	2.488	2.388	-0.333	2.663
-0.999	-8.135	4.4e-06	0.00036	ENSG00000089094	84678	protein_coding	KDM2B	lysine demethylase 2B	12	121429097	121581015	-	368	703	620	541	569	264	145	202	230	213	4.577	4.967	5.097	4.992	5.045	4.039	3.696	3.969	3.986	3.981	4.939	3.94
4.046	8.129	4.4e-06	0.00036	ENSG00000171786	4807	protein_coding	NHLH1	nescient helix-loop-helix 1	1	160367067	160372848	+	1	0	0	0	3	17	7	14	7	8	-3.399	-4.984	-4.984	-4.984	-2.104	0.141	-0.904	0.137	-1.069	-0.717	-4.453	-0.407
-1.833	-3.68	0.0034	0.036	ENSG00000278842	NA	processed_pseudogene	AC008147.4	novel pseudogene	12	50286244	50289231	+	0	1	4	2	3	0	0	0	0	0	-4.984	-3.874	-1.756	-2.614	-2.104	-4.984	-4.984	-4.984	-4.984	-4.984	-3.151	-4.984
1.355	8.113	4.5e-06	0.00037	ENSG00000138166	1847	protein_coding	DUSP5	dual specificity phosphatase 5	10	110497838	110511544	+	459	390	316	277	295	773	633	686	752	583	4.886	4.095	4.097	4.002	4.067	5.519	5.79	5.672	5.653	5.337	4.238	5.593
-1.831	-2.9	0.014	0.092	ENSG00000252147	NA	misc_RNA	RNY3P16	RNY3 pseudogene 16	X	119456558	119456658	+	7	0	2	0	5	0	0	0	0	0	-1.296	-4.984	-2.614	-4.984	-1.534	-4.984	-4.984	-4.984	-4.984	-4.984	-3.153	-4.984
1.233	11.498	4.6e-06	0.00038	ENSG00000104064	2553	protein_coding	GABPB1	GA binding protein transcription factor subunit beta 1	15	50275392	50355408	-	620	634	560	517	603	1359	863	1130	1137	1022	5.319	4.811	4.944	4.924	5.124	6.317	6.223	6.382	6.24	6.121	5.024	6.257
-1.829	-4.703	0.0015	0.02	ENSG00000260877	NA	lincRNA	AP005233.2	novel transcript	11	69371463	69372512	+	22	16	18	12	8	6	4	1	3	3	0.284	-0.366	0.137	-0.366	-0.904	-1.339	-1.703	-3.399	-2.104	-2.104	-0.221	-2.05
-1.827	-2.418	0.033	0.16	ENSG00000270060	NA	sense_intronic	AC090589.3	novel transcript	11	47168281	47169563	-	12	5	8	0	3	1	0	1	1	4	-0.537	-1.829	-0.904	-4.984	-2.104	-3.558	-4.984	-3.399	-3.558	-1.703	-1.865	-3.691
-1.823	-2.649	0.022	0.12	ENSG00000277654	440311	transcribed_processed_pseudogene	LOC440311	NOP53 ribosome biogenesis factor pseudogene	15	94841059	95169864	+	2	1	1	5	3	0	0	5	0	0	-2.736	-3.874	-3.558	-1.432	-2.104	-4.984	-4.984	-1.339	-4.984	-4.984	-2.783	-4.607
-1.822	-3.554	0.0088	0.067	ENSG00000236711	NA	sense_intronic	SMAD9-IT1	SMAD9 intronic transcript 1	13	36849366	36850046	-	0	3	2	6	3	0	0	0	3	0	-4.984	-2.516	-2.614	-1.228	-2.104	-4.984	-4.984	-4.984	-2.104	-4.984	-2.747	-4.569
-1.822	-2.716	0.025	0.13	ENSG00000237788	NA	processed_pseudogene	AL162615.1	cytokine-like nuclear factor n-pac (N-PAC) pseudogene	20	49829125	49831085	+	0	5	6	4	4	0	5	0	1	0	-4.984	-1.829	-1.296	-1.727	-1.756	-4.984	-1.339	-4.984	-3.558	-4.984	-2.414	-4.236
-0.892	-8.095	4.6e-06	0.00038	ENSG00000137338	84547	protein_coding	PGBD1	piggyBac transposable element derived 1	6	28281572	28302549	+	315	415	369	375	347	146	136	119	158	156	4.323	4.187	4.322	4.45	4.3	3.247	3.595	3.229	3.491	3.555	4.315	3.422
-3.448	-8.079	4.7e-06	0.00038	ENSG00000185477	285513	protein_coding	GPRIN3	GPRIN family member 3	4	89236386	89308010	-	7	10	18	9	7	0	1	0	1	1	-1.296	-0.94	0.137	-0.717	-1.087	-4.984	-3.252	-4.984	-3.558	-3.558	-0.761	-4.209
-1.603	-11.275	4.8e-06	0.00039	ENSG00000188042	10123	protein_coding	ARL4C	ADP ribosylation factor like GTPase 4C	2	234493041	234497053	-	12040	7514	5980	5722	5729	2266	1652	1926	1970	1929	9.238	8.535	8.483	8.529	8.542	7.032	7.138	7.12	7.029	7.016	8.669	7.065
-1.82	-3.212	0.0079	0.063	ENSG00000233229	NA	processed_pseudogene	CNOT7P1	CCR4-NOT transcription complex subunit 7 pseudogene 1	X	69937166	69938017	-	1	1	5	2	3	1	0	0	2	0	-3.399	-3.874	-1.534	-2.614	-2.104	-3.558	-4.984	-4.984	-2.662	-4.984	-2.668	-4.488
-0.82	-8.056	4.8e-06	0.00039	ENSG00000145990	54438	protein_coding	GFOD1	glucose-fructose oxidoreductase domain containing 1	6	13357830	13487662	-	247	329	280	257	239	119	107	98	117	106	3.936	3.831	3.902	3.894	3.748	2.938	3.234	2.978	3.052	3.026	3.862	3.042
-3.304	-8.066	4.8e-06	0.00039	ENSG00000164920	116039	protein_coding	OSR2	odd-skipped related transciption factor 2	8	98944403	98952104	+	8	7	9	9	5	0	1	0	0	1	-1.087	-1.432	-0.73	-0.717	-1.534	-4.984	-3.252	-4.984	-4.984	-3.558	-1.136	-4.44
-1.817	-14.244	1.3e-08	7.7e-06	ENSG00000236333	283392	processed_transcript	TRHDE-AS1	TRHDE antisense RNA 1	12	72253508	72274907	-	259	413	328	347	330	86	62	58	80	53	4.016	4.177	4.153	4.336	4.232	2.497	2.466	2.227	2.539	2.059	4.184	2.367
-1.816	-2.61	0.03	0.15	ENSG00000262228	NA	lincRNA	AC087392.3	novel transcript	17	763565	765319	-	7	0	6	2	2	1	0	0	0	4	-1.296	-4.984	-1.296	-2.614	-2.662	-3.558	-4.984	-4.984	-4.984	-1.703	-2.581	-4.396
-1.813	-2.606	0.029	0.15	ENSG00000229388	105378616	lincRNA	LINC01715	long intergenic non-protein coding RNA 1715	1	28643228	28648581	+	3	4	3	5	8	3	0	2	6	0	-2.468	-2.104	-2.104	-1.432	-0.904	-2.274	-4.984	-2.565	-1.296	-4.984	-1.804	-3.616
-3.092	-8.059	4.8e-06	0.00039	ENSG00000181284	284114	protein_coding	TMEM102	transmembrane protein 102	17	7435443	7437679	+	70	58	35	28	36	2	3	5	4	5	1.997	1.335	0.976	0.754	1.081	-2.736	-2.068	-1.339	-1.756	-1.411	1.229	-1.863
-3.794	-8.041	4.9e-06	0.00039	ENSG00000114737	1154	protein_coding	CISH	cytokine inducible SH2 containing protein	3	50606490	50611831	-	12	17	9	7	9	0	0	4	0	1	-0.537	-0.252	-0.73	-1.048	-0.776	-4.984	-4.984	-1.674	-4.984	-3.558	-0.661	-4.455
-1.807	-5.285	0.00095	0.015	ENSG00000278763	NA	processed_pseudogene	FAM27B	family with sequence similarity 27 member B	9	67725690	67725902	-	17	2	1	1	1	2	0	0	0	0	-0.075	-3.104	-3.558	-3.558	-3.558	-2.736	-4.984	-4.984	-4.984	-4.984	-2.667	-4.474
-1.807	-2.599	0.029	0.15	ENSG00000232671	100507670	antisense	ZNF687-AS1	ZNF687 antisense RNA 1	1	151280024	151281929	-	9	5	1	4	1	1	1	4	0	0	-0.94	-1.829	-3.558	-1.727	-3.558	-3.558	-3.252	-1.674	-4.984	-4.984	-2.259	-4.067
-1.807	-2.478	0.03	0.15	ENSG00000263826	NA	antisense	AC112907.3	novel transcript, antisense to eukaryotic translation initiation factor 4A, isoform 2 EIF4A2	3	186781780	186784179	-	7	8	0	6	3	1	0	1	0	4	-1.296	-1.272	-4.984	-1.228	-2.104	-3.558	-4.984	-3.399	-4.984	-1.703	-2.033	-3.84
-1.801	-3.374	0.01	0.074	ENSG00000272630	NA	lincRNA	AL731563.3	novel transcript	10	73098044	73101297	-	10	3	3	2	1	2	0	0	2	1	-0.81	-2.516	-2.104	-2.614	-3.558	-2.736	-4.984	-4.984	-2.662	-3.558	-2.22	-4.021
-1.799	-4.986	0.00037	0.0076	ENSG00000239112	100113384	snoRNA	SNORD123	small nucleolar RNA, C/D box 123	5	9548836	9548905	+	1	1	1	4	1	0	0	0	0	0	-3.399	-3.874	-3.558	-1.727	-3.558	-4.984	-4.984	-4.984	-4.984	-4.984	-3.185	-4.984
-1.173	-11.628	5e-06	0.0004	ENSG00000156804	114907	protein_coding	FBXO32	F-box protein 32	8	123497889	123541206	-	2503	3894	3520	3043	3175	1426	868	1138	1201	1374	7.222	7.553	7.724	7.584	7.629	6.382	6.234	6.39	6.319	6.526	7.545	6.372
0.992	8.022	5e-06	0.0004	ENSG00000167842	79003	protein_coding	MIS12	MIS12, kinetochore complex component	17	5486285	5490814	+	861	790	630	722	729	1468	964	1185	1176	1187	5.788	5.14	5.119	5.427	5.414	6.423	6.384	6.445	6.288	6.315	5.379	6.371
4.64	10.516	5.1e-06	0.0004	ENSG00000197653	196385	protein_coding	DNAH10	dynein axonemal heavy chain 10	12	123762188	123936206	+	0	0	2	0	1	17	13	10	11	24	-4.984	-4.984	-2.614	-4.984	-3.558	0.141	0.059	-0.366	-0.385	0.889	-4.522	0.117
-1.795	-2.664	0.021	0.12	ENSG00000237766	NA	processed_pseudogene	GGTA2P	glycoprotein, alpha-galactosyltransferase 2, pseudogene	12	67265842	67266966	-	5	1	1	5	1	0	0	0	0	4	-1.756	-3.874	-3.558	-1.432	-3.558	-4.984	-4.984	-4.984	-4.984	-1.703	-2.843	-4.638
-1.794	-3.952	0.0021	0.026	ENSG00000270533	NA	transcribed_processed_pseudogene	CR382285.1	ribosomal protein L7a (RPL7A) pseudogene	21	9975017	10119309	-	1	2	1	1	5	1	0	0	0	0	-3.399	-3.104	-3.558	-3.558	-1.534	-3.558	-4.984	-4.984	-4.984	-4.984	-2.998	-4.792
-1.793	-3.001	0.012	0.081	ENSG00000285948	NA	antisense	AC123768.5	novel transcript, antisense to ARHGAP11A	15	32624106	32641615	-	5	10	5	7	7	4	0	2	1	5	-1.756	-0.94	-1.534	-1.048	-1.087	-1.93	-4.984	-2.565	-3.558	-1.411	-1.286	-3.079
-1.792	-2.365	0.045	0.2	ENSG00000251550	NA	processed_pseudogene	AC091133.4	COX assembly mitochondrial protein homolog (S. cerevisiae) (CMC1) pseudogene	17	49037122	49037429	+	13	6	3	2	3	3	0	3	7	0	-0.462	-1.592	-2.104	-2.614	-2.104	-2.274	-4.984	-2.068	-1.069	-4.984	-1.713	-3.504
1.384	11.701	5.1e-06	0.0004	ENSG00000203965	84455	protein_coding	EFCAB7	EF-hand calcium binding domain 7	1	63523372	63572693	+	150	164	147	143	173	377	218	261	363	285	3.165	2.79	2.945	3.029	3.262	4.519	4.254	4.322	4.625	4.382	3.038	4.422
2.817	7.995	5.2e-06	0.00041	ENSG00000162998	2487	protein_coding	FRZB	frizzled related protein	2	182833275	182867162	-	0	0	0	0	0	4	6	1	2	3	-4.984	-4.984	-4.984	-4.984	-4.984	-1.93	-1.087	-3.399	-2.662	-2.104	-4.984	-2.167
-1.79	-3.142	0.014	0.094	ENSG00000259321	NA	lincRNA	AL136295.2	novel transcript	14	24139445	24140444	+	34	7	8	9	2	3	3	9	2	0	0.938	-1.432	-0.904	-0.717	-2.662	-2.274	-2.068	-0.511	-2.662	-4.984	-0.916	-2.707
-1.79	-2.802	0.017	0.1	ENSG00000201247	767591	snoRNA	SNORD114-13	small nucleolar RNA, C/D box 114-13	14	100969879	100969952	+	0	5	3	3	3	1	0	2	0	0	-4.984	-1.829	-2.104	-2.104	-2.104	-3.558	-4.984	-2.565	-4.984	-4.984	-2.553	-4.343
-1.788	-3.582	0.0068	0.057	ENSG00000266278	101060542	lincRNA	LINC01910	long intergenic non-protein coding RNA 1910	18	70380140	70384591	-	2	3	3	3	3	2	0	1	0	2	-2.736	-2.516	-2.104	-2.104	-2.104	-2.736	-4.984	-3.399	-4.984	-2.614	-2.33	-4.118
-1.788	-2.828	0.027	0.14	ENSG00000259345	NA	lincRNA	AC013652.1	novel transcript	15	38865322	39427195	-	13	15	16	4	4	3	2	4	0	8	-0.462	-0.41	-0.017	-1.727	-1.756	-2.274	-2.516	-1.674	-4.984	-0.717	-0.803	-2.591
-1.787	-2.411	0.034	0.17	ENSG00000245685	NA	lincRNA	FRG1-DT	FRG1 divergent transcript	4	189780336	189940271	-	5	10	4	2	6	3	0	0	3	6	-1.756	-0.94	-1.756	-2.614	-1.296	-2.274	-4.984	-4.984	-2.104	-1.108	-1.638	-3.424
-0.83	-7.986	5.2e-06	0.00041	ENSG00000102870	23361	protein_coding	ZNF629	zinc finger protein 629	16	30778449	30787202	-	660	1264	971	901	846	500	326	390	394	427	5.398	5.856	5.782	5.747	5.646	4.92	4.82	4.878	4.747	4.93	5.69	4.859
1.162	11.576	5.3e-06	0.00041	ENSG00000185022	23764	protein_coding	MAFF	MAF bZIP transcription factor F	22	38200767	38216511	+	305	480	323	356	257	656	552	556	652	500	4.271	4.39	4.135	4.374	3.862	5.289	5.573	5.387	5.453	5.151	4.208	5.369
4.351	7.98	5.3e-06	0.00041	ENSG00000057468	4438	protein_coding	MSH4	mutS homolog 4	1	75796882	75913238	+	0	2	4	0	3	26	17	22	16	23	-4.984	-3.104	-1.756	-4.984	-2.104	0.76	0.493	0.796	0.145	0.831	-3.689	0.662
-1.783	-2.677	0.021	0.12	ENSG00000235831	100507582	antisense	BHLHE40-AS1	BHLHE40 antisense RNA 1	3	4896809	4979961	-	0	9	4	3	3	1	0	2	1	0	-4.984	-1.087	-1.756	-2.104	-2.104	-3.558	-4.984	-2.565	-3.558	-4.984	-2.269	-4.052
-1.78	-3.59	0.004	0.039	ENSG00000272223	NA	antisense	AL136304.1	novel transcript, antisense to RRP36	6	43033897	43034405	-	3	1	2	1	2	3	0	0	0	0	-2.468	-3.874	-2.614	-3.558	-2.662	-2.274	-4.984	-4.984	-4.984	-4.984	-2.997	-4.777
2.721	11.682	5.4e-06	0.00042	ENSG00000163975	4241	protein_coding	MELTF	melanotransferrin	3	196988621	197029816	-	10	6	8	10	7	44	31	39	56	51	-0.81	-1.592	-0.904	-0.59	-1.087	1.528	1.448	1.635	2.014	2.012	-0.991	1.73
-0.877	-7.965	5.4e-06	0.00042	ENSG00000114857	4820	protein_coding	NKTR	natural killer cell triggering receptor	3	42600614	42648741	+	1720	2551	2201	2177	2174	1169	816	857	859	1234	6.753	6.909	7.019	7.067	7.072	6.102	6.143	5.978	5.837	6.371	6.964	6.088
-0.874	-7.96	5.4e-06	0.00042	ENSG00000276043	29128	protein_coding	UHRF1	ubiquitin like with PHD and ring finger domains 1	19	4903080	4962154	+	3480	5754	4647	3938	3737	2325	1348	2062	2245	1938	7.654	8.119	8.115	7.959	7.885	7.064	6.852	7.216	7.208	7.028	7.951	7.076
3.029	7.928	5.6e-06	0.00043	ENSG00000132554	26166	protein_coding	RGS22	regulator of G protein signaling 22	8	99960936	100131268	-	1	0	0	0	0	4	2	4	7	4	-3.399	-4.984	-4.984	-4.984	-4.984	-1.93	-2.516	-1.674	-1.069	-1.703	-4.775	-1.746
-1.772	-3.518	0.0074	0.06	ENSG00000267108	NA	lincRNA	AP001029.1	novel transcript	18	12432897	12437635	+	6	5	6	3	3	3	0	1	3	1	-1.534	-1.829	-1.296	-2.104	-2.104	-2.274	-4.984	-3.399	-2.104	-3.558	-1.779	-3.552
-1.772	-2.847	0.015	0.098	ENSG00000228499	NA	processed_pseudogene	TMSB10P1	thymosin beta 10 pseudogene 1	2	235882362	235882493	-	5	2	4	1	1	0	0	1	3	0	-1.756	-3.104	-1.756	-3.558	-3.558	-4.984	-4.984	-3.399	-2.104	-4.984	-2.713	-4.485
-1.77	-4.297	0.0029	0.032	ENSG00000274015	NA	lincRNA	AL136038.5	novel transcript	14	63642143	63642696	+	26	5	5	3	3	6	3	1	1	0	0.557	-1.829	-1.534	-2.104	-2.104	-1.339	-2.068	-3.399	-3.558	-4.984	-1.424	-3.194
-2.941	-12.009	5.7e-06	0.00043	ENSG00000119866	53335	protein_coding	BCL11A	BCL11A, BAF complex component	2	60450520	60555154	-	52	89	55	48	43	6	4	6	7	4	1.548	1.906	1.588	1.467	1.317	-1.339	-1.703	-1.087	-1.069	-1.703	1.581	-1.36
-1.77	-2.904	0.014	0.091	ENSG00000225675	105378732	lincRNA	LINC01771	long intergenic non-protein coding RNA 1771	1	53328233	53336509	+	0	5	0	3	5	0	0	0	0	0	-4.984	-1.829	-4.984	-2.104	-1.534	-4.984	-4.984	-4.984	-4.984	-4.984	-3.214	-4.984
-1.622	-11.406	5.7e-06	0.00043	ENSG00000119938	5507	protein_coding	PPP1R3C	protein phosphatase 1 regulatory subunit 3C	10	91628442	91633054	-	228	260	250	165	221	63	42	51	54	45	3.816	3.478	3.727	3.24	3.628	2.059	1.906	2.037	1.975	1.825	3.581	1.959
-1.768	-4.393	0.0028	0.031	ENSG00000203279	NA	lincRNA	AL590705.1	novel transcript	9	97200475	97238700	-	72	40	9	13	34	9	11	5	6	5	2.037	0.857	-0.73	-0.252	1.007	-0.81	-0.204	-1.339	-1.296	-1.411	0.693	-1.075
-1.766	-3.399	0.0097	0.072	ENSG00000256802	100130111	antisense	LOC100130111	uncharacterized LOC100130111	15	29674990	29680957	+	3	10	9	6	5	2	1	5	2	0	-2.468	-0.94	-0.73	-1.228	-1.534	-2.736	-3.252	-1.339	-2.662	-4.984	-1.358	-3.125
-1.763	-2.921	0.023	0.13	ENSG00000250492	NA	processed_pseudogene	INTS6P1	integrator complex subunit 6 pseudogene 1	5	39718984	39721513	-	0	1	7	4	1	0	0	0	1	0	-4.984	-3.874	-1.087	-1.727	-3.558	-4.984	-4.984	-4.984	-3.558	-4.984	-3.057	-4.82
0.84	7.908	5.8e-06	0.00044	ENSG00000166401	5271	protein_coding	SERPINB8	serpin family B member 8	18	63969925	64019779	+	415	776	501	488	601	974	552	747	823	831	4.739	5.114	4.785	4.844	5.118	5.834	5.573	5.787	5.779	5.834	4.924	5.764
-1.012	-7.898	5.8e-06	0.00044	ENSG00000090905	27327	protein_coding	TNRC6A	trinucleotide repeat containing 6A	16	24610209	24827632	+	1753	2449	2115	1967	1828	888	623	679	769	1218	6.776	6.847	6.953	6.902	6.785	5.714	5.769	5.656	5.687	6.355	6.852	5.841
-4.215	-7.884	5.9e-06	0.00045	ENSG00000143867	130497	protein_coding	OSR1	odd-skipped related transcription factor 1	2	19351485	19358653	-	26	77	37	51	48	2	3	3	0	3	0.557	1.709	1.049	1.561	1.481	-2.736	-2.068	-2.068	-4.984	-2.104	1.312	-2.903
-1.76	-2.636	0.023	0.13	ENSG00000235946	NA	processed_pseudogene	AC234783.1	histone H2B pseudogene	X	104062542	104063037	-	1	4	2	4	1	5	0	0	2	0	-3.399	-2.104	-2.614	-1.727	-3.558	-1.592	-4.984	-4.984	-2.662	-4.984	-2.657	-4.417
-3.904	-13.187	5.9e-06	0.00044	ENSG00000180938	137209	protein_coding	ZNF572	zinc finger protein 572	8	124973298	124979389	+	7	9	11	9	7	0	0	0	1	0	-1.296	-1.087	-0.5	-0.717	-1.087	-4.984	-4.984	-4.984	-3.558	-4.984	-0.914	-4.817
-1.758	-4.096	0.0016	0.021	ENSG00000228109	100507057	antisense	MELTF-AS1	MELTF antisense RNA 1	3	196999460	197004744	+	39	23	19	13	27	6	12	2	5	4	1.133	0.145	0.2	-0.252	0.678	-1.339	-0.066	-2.565	-1.534	-1.703	0.412	-1.346
-1.757	-3.22	0.013	0.088	ENSG00000270964	NA	lincRNA	AC016355.1	novel transcript	15	67541072	67542604	-	8	8	2	8	10	3	0	2	3	3	-1.087	-1.272	-2.614	-0.861	-0.648	-2.274	-4.984	-2.565	-2.104	-2.104	-1.244	-3.001
-1.756	-2.244	0.046	0.2	ENSG00000270426	NA	sense_intronic	AC099343.2	novel transcript, sense intronic to IRF2	4	184471924	184472609	-	15	7	4	4	2	0	8	0	2	3	-0.252	-1.432	-1.756	-1.727	-2.662	-4.984	-0.688	-4.984	-2.662	-2.104	-1.556	-3.313
-1.498	-11.22	6e-06	0.00045	ENSG00000132773	114034	protein_coding	TOE1	target of EGR1, exonuclease	1	45339670	45343975	+	398	414	367	305	296	130	95	87	76	72	4.685	4.182	4.313	4.149	4.073	3.052	3.076	2.801	2.468	2.511	4.28	2.781
-1.755	-3.912	0.005	0.046	ENSG00000244968	100506495	antisense	LIFR-AS1	LIFR antisense RNA 1	5	38556786	38671216	+	4	3	8	1	1	1	0	1	1	0	-2.068	-2.516	-0.904	-3.558	-3.558	-3.558	-4.984	-3.399	-3.558	-4.984	-2.417	-4.172
-1.755	-2.629	0.029	0.15	ENSG00000201302	26783	snoRNA	SNORA65	small nucleolar RNA, H/ACA box 65	9	127448501	127448630	-	4	5	9	9	2	5	0	2	1	3	-2.068	-1.829	-0.73	-0.717	-2.662	-1.592	-4.984	-2.565	-3.558	-2.104	-1.547	-3.302
-2.153	-8.201	6.1e-06	0.00045	ENSG00000160051	55721	protein_coding	IQCC	IQ motif containing C	1	32205661	32208687	+	240	190	159	147	130	27	32	22	36	21	3.886	3.024	3.073	3.074	2.848	0.821	1.5	0.796	1.358	0.701	3.193	1.04
-1.752	-2.216	0.048	0.21	ENSG00000262877	NA	lincRNA	AC110285.2	novel transcript	17	81388126	81390256	-	5	4	7	7	1	2	0	0	4	5	-1.756	-2.104	-1.087	-1.048	-3.558	-2.736	-4.984	-4.984	-1.756	-1.411	-1.838	-3.59
-1.751	-2.775	0.018	0.11	ENSG00000251323	101928865	lincRNA	LOC101928865	uncharacterized LOC101928865	11	78423982	78429836	-	2	6	6	0	0	0	0	0	0	0	-2.736	-1.592	-1.296	-4.984	-4.984	-4.984	-4.984	-4.984	-4.984	-4.984	-3.233	-4.984
-1.751	-2.254	0.045	0.2	ENSG00000268521	NA	unprocessed_pseudogene	VN1R83P	vomeronasal 1 receptor 83 pseudogene	19	21289554	21289998	-	0	9	3	6	14	2	0	2	2	1	-4.984	-1.087	-2.104	-1.228	-0.171	-2.736	-4.984	-2.565	-2.662	-3.558	-1.612	-3.363
-1.75	-3.228	0.0077	0.061	ENSG00000260278	NA	antisense	AC098818.2	novel transcript, antisense to BMP2K	4	78773654	78775973	-	3	2	2	1	4	0	0	2	1	0	-2.468	-3.104	-2.614	-3.558	-1.756	-4.984	-4.984	-2.565	-3.558	-4.984	-2.683	-4.432
-1.749	-4.022	0.006	0.052	ENSG00000251173	101410542	antisense	UCHL1-AS1	UCHL1 antisense RNA 1 (head to head)	4	41220074	41256727	-	2	3	1	3	1	0	0	0	3	0	-2.736	-2.516	-3.558	-2.104	-3.558	-4.984	-4.984	-4.984	-2.104	-4.984	-2.892	-4.641
-1.055	-7.869	6.1e-06	0.00045	ENSG00000176454	254531	protein_coding	LPCAT4	lysophosphatidylcholine acyltransferase 4	15	34358618	34367278	-	437	491	377	367	337	154	142	125	157	127	4.818	4.421	4.352	4.42	4.261	3.318	3.664	3.293	3.48	3.262	4.457	3.402
3.627	12.943	6.2e-06	0.00045	ENSG00000116785	10878	protein_coding	CFHR3	complement factor H related 3	1	196774795	196795406	+	0	1	0	0	0	5	7	6	7	5	-4.984	-3.874	-4.984	-4.984	-4.984	-1.592	-0.904	-1.087	-1.069	-1.411	-4.837	-1.21
-1.743	-4.061	0.0017	0.022	ENSG00000229820	NA	processed_pseudogene	CR391992.1	DnaJ (Hsp40) homolog, subfamily C member 8 (DNAJC8) pseudogene	1	28453541	28453934	+	2	2	1	1	3	0	0	0	1	0	-2.736	-3.104	-3.558	-3.558	-2.104	-4.984	-4.984	-4.984	-3.558	-4.984	-3.007	-4.749
-1.743	-2.438	0.032	0.16	ENSG00000198237	NA	unprocessed_pseudogene	AC131392.1	glucuronidase, beta (GUSB) pseudogene	5	69875271	69920867	+	0	5	4	2	7	1	0	0	1	3	-4.984	-1.829	-1.756	-2.614	-1.087	-3.558	-4.984	-4.984	-3.558	-2.104	-2.249	-3.992
-1.741	-2.513	0.034	0.16	ENSG00000235499	NA	lincRNA	AC073046.1	novel transcript (LOC100132318)	2	73985132	73986343	+	0	3	7	6	2	0	2	0	0	1	-4.984	-2.516	-1.087	-1.228	-2.662	-4.984	-2.516	-4.984	-4.984	-3.558	-2.602	-4.343
-1.376	-7.845	6.2e-06	0.00046	ENSG00000205683	8110	protein_coding	DPF3	double PHD fingers 3	14	72619296	72894116	-	141	210	222	166	170	41	42	38	61	60	3.073	3.163	3.552	3.249	3.242	1.44	1.906	1.599	2.14	2.256	3.259	1.882
1.181	7.854	6.2e-06	0.00045	ENSG00000167550	121268	protein_coding	RHEBL1	RHEB like 1	12	49064685	49070025	-	24	31	25	22	21	46	34	39	40	45	0.421	0.499	0.563	0.44	0.34	1.602	1.585	1.635	1.53	1.825	0.455	1.636
-1.739	-3.617	0.0038	0.038	ENSG00000264947	100422972	miRNA	MIR3181	microRNA 3181	16	50742305	50742377	+	2	5	2	1	1	1	0	0	0	1	-2.736	-1.829	-2.614	-3.558	-3.558	-3.558	-4.984	-4.984	-4.984	-3.558	-2.829	-4.568
-1.738	-4.508	0.00081	0.013	ENSG00000225439	100507171	antisense	BOLA3-AS1	BOLA3 divergent transcript	2	74148009	74150061	+	53	34	33	53	44	4	6	17	11	12	1.57	0.639	0.91	1.616	1.348	-1.93	-1.087	0.411	-0.385	-0.12	1.213	-0.525
-1.738	-4.752	0.0017	0.022	ENSG00000258708	100129794	antisense	SLC25A21-AS1	SLC25A21 antisense RNA 1	14	37171888	37173811	+	29	10	23	8	8	6	2	3	2	5	0.71	-0.94	0.44	-0.861	-0.904	-1.339	-2.516	-2.068	-2.662	-1.411	-0.264	-2.002
-1.738	-3.883	0.0024	0.028	ENSG00000276128	NA	lincRNA	AL591441.1	novel transcript	9	42981772	42988167	+	4	3	0	2	1	0	0	0	0	0	-2.068	-2.516	-4.984	-2.614	-3.558	-4.984	-4.984	-4.984	-4.984	-4.984	-3.246	-4.984
-1.736	-3.223	0.013	0.088	ENSG00000283341	NA	processed_transcript	AC068205.2	novel transcript	11	43578889	43840030	+	16	7	6	6	8	4	0	6	2	3	-0.159	-1.432	-1.296	-1.228	-0.904	-1.93	-4.984	-1.087	-2.662	-2.104	-1.023	-2.759
-1.735	-3.208	0.013	0.087	ENSG00000232949	NA	antisense	AC002480.2	novel transcript, antisense to STEAP1B	7	22589705	22591622	+	10	6	3	1	6	2	0	4	0	3	-0.81	-1.592	-2.104	-3.558	-1.296	-2.736	-4.984	-1.674	-4.984	-2.104	-1.872	-3.608
-2.425	-7.832	6.3e-06	0.00046	ENSG00000069399	602	protein_coding	BCL3	BCL3, transcription coactivator	19	44747705	44760044	+	20	41	31	21	18	6	3	3	3	3	0.145	0.889	0.84	0.39	0.145	-1.339	-2.068	-2.068	-2.104	-2.104	0.51	-1.915
-1.733	-3.735	0.0031	0.033	ENSG00000281706	100507173	lincRNA	LINC01012	long intergenic non-protein coding RNA 1012	6	27694035	27710222	+	2	5	1	0	2	0	0	0	0	0	-2.736	-1.829	-3.558	-4.984	-2.662	-4.984	-4.984	-4.984	-4.984	-4.984	-3.251	-4.984
-1.733	-2.997	0.012	0.081	ENSG00000258759	NA	processed_pseudogene	AL049779.2	DnaJ (Hsp40) homolog, subfamily C, member 9 (DNAJC9) pseudogene	14	67799004	67799609	+	1	7	2	4	1	0	0	2	1	1	-3.399	-1.432	-2.614	-1.727	-3.558	-4.984	-4.984	-2.565	-3.558	-3.558	-2.469	-4.203
-1.732	-2.269	0.044	0.2	ENSG00000237560	102723487	lincRNA	LINC01497	long intergenic non-protein coding RNA 1497	17	69961674	69994845	+	16	0	1	2	5	0	1	0	1	1	-0.159	-4.984	-3.558	-2.614	-1.534	-4.984	-3.252	-4.984	-3.558	-3.558	-2.332	-4.064
-1.731	-2.713	0.02	0.11	ENSG00000243225	NA	processed_pseudogene	AC007686.1	ribosomal protein, large, P1 (RPLP1) pseudogene	14	76968683	76969145	+	8	3	0	2	1	0	0	0	2	0	-1.087	-2.516	-4.984	-2.614	-3.558	-4.984	-4.984	-4.984	-2.662	-4.984	-3.039	-4.77
-3.397	-7.839	6.3e-06	0.00046	ENSG00000183783	386617	protein_coding	KCTD8	potassium channel tetramerization domain containing 8	4	44173909	44448807	-	43	43	22	26	26	1	1	1	3	6	1.266	0.964	0.39	0.645	0.632	-3.558	-3.252	-3.399	-2.104	-1.108	0.776	-2.621
-0.983	-7.83	6.4e-06	0.00046	ENSG00000154734	9510	protein_coding	ADAMTS1	ADAM metallopeptidase with thrombospondin type 1 motif 1	21	26835747	26845409	-	3517	6299	5188	5137	4795	2632	1683	1947	2099	2266	7.663	8.255	8.272	8.348	8.262	7.243	7.162	7.133	7.121	7.249	8.165	7.182
3.546	11.45	6.4e-06	0.00046	ENSG00000125046	51066	protein_coding	SSUH2	ssu-2 homolog (C. elegans)	3	8619400	8745040	-	0	0	1	0	0	5	3	11	5	8	-4.984	-4.984	-3.558	-4.984	-4.984	-1.592	-2.068	-0.224	-1.534	-0.717	-4.726	-1.18
-1.728	-3.673	0.0091	0.069	ENSG00000265298	101929240	unprocessed_pseudogene	LOC101929240	U5 small nuclear ribonucleoprotein 200 kDa helicase pseudogene	17	64750420	64751311	+	2	3	1	2	2	1	0	0	0	2	-2.736	-2.516	-3.558	-2.614	-2.662	-3.558	-4.984	-4.984	-4.984	-2.614	-2.82	-4.548
-1.727	-2.74	0.019	0.11	ENSG00000272843	NA	antisense	AC211476.2	novel transcript, antisense to POM121	7	72924418	72925125	-	5	3	3	1	3	1	0	0	3	2	-1.756	-2.516	-2.104	-3.558	-2.104	-3.558	-4.984	-4.984	-2.104	-2.614	-2.393	-4.119
-1.725	-2.857	0.022	0.13	ENSG00000202358	NA	snRNA	RNU6-652P	RNA, U6 small nuclear 652, pseudogene	4	55885595	55885701	+	9	4	2	1	1	3	0	0	0	3	-0.94	-2.104	-2.614	-3.558	-3.558	-2.274	-4.984	-4.984	-4.984	-2.104	-2.477	-4.202
3.715	7.81	6.5e-06	0.00047	ENSG00000146453	154197	protein_coding	PNLDC1	PARN like, ribonuclease domain containing 1	6	159800249	159820704	+	0	0	2	1	0	10	3	6	10	12	-4.984	-4.984	-2.614	-3.558	-4.984	-0.64	-2.068	-1.087	-0.524	-0.12	-4.51	-0.795
-1.724	-4.944	0.0012	0.018	ENSG00000226806	100507600	antisense	LOC100507600	uncharacterized LOC100507600	2	135820191	135823087	+	73	25	25	14	15	18	1	9	6	4	2.062	0.239	0.563	-0.159	-0.092	0.222	-3.252	-0.511	-1.296	-1.703	0.541	-1.182
-1.722	-2.379	0.036	0.17	ENSG00000250273	NA	processed_pseudogene	PSMC1P5	proteasome 26S subunit, ATPase 1 pseudogene 5	5	107195156	107195332	+	5	2	5	0	2	0	0	0	2	0	-1.756	-3.104	-1.534	-4.984	-2.662	-4.984	-4.984	-4.984	-2.662	-4.984	-2.739	-4.46
-1.721	-2.738	0.025	0.14	ENSG00000196566	NA	antisense	AL138767.1	novel transcript	10	87610163	87660003	-	0	2	2	3	5	0	0	2	0	0	-4.984	-3.104	-2.614	-2.104	-1.534	-4.984	-4.984	-2.565	-4.984	-4.984	-3.013	-4.735
-1.72	-2.471	0.036	0.17	ENSG00000278467	NA	lincRNA	AC138393.3	novel transcript	1	223994262	223995196	+	0	4	15	6	13	1	2	1	1	2	-4.984	-2.104	-0.102	-1.228	-0.265	-3.558	-2.516	-3.399	-3.558	-2.614	-1.424	-3.144
-1.716	-3.516	0.0046	0.043	ENSG00000207650	693155	miRNA	MIR570	microRNA 570	3	195699401	195699497	+	5	4	4	4	4	2	3	1	0	1	-1.756	-2.104	-1.756	-1.727	-1.756	-2.736	-2.068	-3.399	-4.984	-3.558	-1.845	-3.56
-0.85	-7.818	6.5e-06	0.00047	ENSG00000159788	6002	protein_coding	RGS12	regulator of G protein signaling 12	4	3293028	3439913	+	648	840	699	620	538	342	197	276	322	296	5.377	5.243	5.282	5.194	4.959	4.391	4.111	4.402	4.457	4.431	5.213	4.363
-1.457	-11.319	6.6e-06	0.00047	ENSG00000234616	8629	protein_coding	JRK	Jrk helix-turn-helix protein	8	142657460	142681968	-	350	613	619	484	473	105	117	143	144	168	4.503	4.76	5.094	4.832	4.77	2.772	3.374	3.491	3.357	3.661	4.792	3.335
1.628	7.797	6.6e-06	0.00048	ENSG00000186364	200035	protein_coding	NUDT17	nudix hydrolase 17	1	145845629	145848953	+	41	53	17	33	40	88	79	73	91	69	1.203	1.226	0.044	0.979	1.226	2.525	2.819	2.562	2.695	2.449	0.982	2.61
-4.037	-7.799	6.6e-06	0.00048	ENSG00000057657	639	protein_coding	PRDM1	PR/SET domain 1	6	106086320	106109939	+	1	11	14	13	10	0	0	2	0	0	-3.399	-0.828	-0.188	-0.252	-0.648	-4.984	-4.984	-2.565	-4.984	-4.984	-0.745	-4.782
-1.71	-2.405	0.034	0.17	ENSG00000278743	NA	lincRNA	AC087239.1	novel transcript	12	25385670	25386241	-	6	1	2	5	6	3	2	0	2	0	-1.534	-3.874	-2.614	-1.432	-1.296	-2.274	-2.516	-4.984	-2.662	-4.984	-2.054	-3.764
-1.707	-3.416	0.0089	0.068	ENSG00000234840	441389	lincRNA	LINC01239	long intergenic non-protein coding RNA 1239	9	22646200	22824213	+	7	1	6	8	3	1	0	1	1	4	-1.296	-3.874	-1.296	-0.861	-2.104	-3.558	-4.984	-3.399	-3.558	-1.703	-1.842	-3.549
-0.737	-7.782	6.7e-06	0.00048	ENSG00000136636	51133	protein_coding	KCTD3	potassium channel tetramerization domain containing 3	1	215567392	215621807	+	1317	2064	1825	1612	1765	1070	583	833	855	888	6.407	6.58	6.711	6.618	6.728	5.982	5.662	5.945	5.831	5.926	6.61	5.873
-1.707	-2.707	0.033	0.16	ENSG00000224358	100147773	antisense	TMCO1-AS1	TMCO1 antisense RNA 1	1	165768929	165775176	+	24	14	9	10	16	6	0	4	6	9	0.421	-0.511	-0.73	-0.59	0.01	-1.339	-4.984	-1.674	-1.296	-0.524	-0.222	-1.929
-1.706	-3.601	0.0039	0.039	ENSG00000268262	NA	sense_overlapping	AC011445.1	novel transcript, sense overlapping LRFN1	19	39314651	39320858	-	6	0	1	1	2	0	0	0	0	0	-1.534	-4.984	-3.558	-3.558	-2.662	-4.984	-4.984	-4.984	-4.984	-4.984	-3.278	-4.984
-1.13	-7.776	6.8e-06	0.00049	ENSG00000139625	7786	protein_coding	MAP3K12	mitogen-activated protein kinase kinase kinase 12	12	53479669	53500063	-	200	383	330	240	279	121	62	91	101	88	3.604	4.068	4.163	3.783	3.975	2.958	2.466	2.876	2.838	2.787	3.925	2.795
-1.424	-11.324	6.9e-06	0.00049	ENSG00000129474	84962	protein_coding	AJUBA	ajuba LIM protein	14	22971174	22982642	-	988	2093	1710	1454	1531	500	339	423	566	462	5.981	6.601	6.61	6.466	6.519	4.92	4.874	4.989	5.252	5.035	6.441	5.017
-1.704	-3.585	0.004	0.04	ENSG00000189136	388165	transcribed_unprocessed_pseudogene	UBE2Q2P1	ubiquitin conjugating enzyme E2 Q2 pseudogene 1	15	84526781	84571216	-	153	66	45	41	47	10	16	14	26	11	3.198	1.493	1.316	1.26	1.448	-0.64	0.401	0.137	0.877	-0.252	1.784	0.081
-1.704	-3.67	0.0065	0.055	ENSG00000253431	NA	processed_pseudogene	SRPK2P	SRSF protein kinase 2 pseudogene	8	62863082	62864181	-	27	9	6	4	1	3	2	2	1	1	0.617	-1.087	-1.296	-1.727	-3.558	-2.274	-2.516	-2.565	-3.558	-3.558	-1.197	-2.901
-1.703	-5.331	0.00021	0.0051	ENSG00000271384	NA	lincRNA	AL161729.3	novel transcript	9	95406990	95407662	-	1	1	3	1	1	0	0	0	0	0	-3.399	-3.874	-2.104	-3.558	-3.558	-4.984	-4.984	-4.984	-4.984	-4.984	-3.281	-4.984
3.862	10.414	7e-06	0.00049	ENSG00000170458	929	protein_coding	CD14	CD14 molecule	5	140631728	140633701	-	2	1	0	0	0	18	7	9	11	4	-2.736	-3.874	-4.984	-4.984	-4.984	0.222	-0.904	-0.511	-0.385	-1.703	-4.469	-0.607
-1.703	-3.532	0.0083	0.065	ENSG00000233247	NA	processed_pseudogene	AC002524.1	ubiquitin-conjugating enzyme E2E 3 (UBC4\/5 homolog, yeast) (UBE2E3) pseudogene	X	14244382	14244928	+	5	2	2	2	1	0	0	1	2	0	-1.756	-3.104	-2.614	-2.614	-3.558	-4.984	-4.984	-3.399	-2.662	-4.984	-2.735	-4.438
-1.702	-3.528	0.0045	0.042	ENSG00000225345	NA	transcribed_unprocessed_pseudogene	SNX18P3	sorting nexin 18 pseudogene 3	9	38566260	38568211	-	14	32	28	27	26	7	4	1	6	14	-0.366	0.557	0.698	0.701	0.632	-1.108	-1.703	-3.399	-1.296	0.12	0.469	-1.233
-1.702	-2.74	0.019	0.11	ENSG00000255198	735301	lincRNA	SNHG9	small nucleolar RNA host gene 9	16	1964959	1965509	+	2	5	1	2	5	1	0	3	0	1	-2.736	-1.829	-3.558	-2.614	-1.534	-3.558	-4.984	-2.068	-4.984	-3.558	-2.436	-4.138
1.512	11.083	7e-06	0.00049	ENSG00000152137	26353	protein_coding	HSPB8	heat shock protein family B (small) member 8	12	119178642	119221131	+	72	136	126	80	104	213	203	208	219	183	2.037	2.512	2.726	2.198	2.512	3.753	4.15	4.002	3.921	3.776	2.408	3.92
-1.003	-7.744	7.1e-06	0.0005	ENSG00000164053	84126	protein_coding	ATRIP	ATR interacting protein	3	48446710	48467645	+	246	358	290	222	214	97	77	83	104	108	3.93	3.961	3.96	3.67	3.578	2.66	2.787	2.738	2.877	3.052	3.824	2.821
-1.213	-11.049	7.1e-06	0.0005	ENSG00000144354	83879	protein_coding	CDCA7	cell division cycle associated 7	2	173354820	173368997	+	836	1388	945	1125	1131	389	268	387	423	373	5.748	5.994	5.739	6.076	6.075	4.561	4.548	4.867	4.848	4.743	5.928	4.715
-1.697	-3.456	0.0092	0.07	ENSG00000235990	NA	processed_pseudogene	RPL23AP20	ribosomal protein L23a pseudogene 20	1	241916123	241916543	+	3	6	1	1	6	1	0	0	0	5	-2.468	-1.592	-3.558	-3.558	-1.296	-3.558	-4.984	-4.984	-4.984	-1.411	-2.483	-4.18
1.189	11.158	7.1e-06	0.0005	ENSG00000106105	2617	protein_coding	GARS	glycyl-tRNA synthetase	7	30594681	30634033	+	2169	3767	3390	2962	2790	6698	5559	5279	5715	5569	7.029	7.502	7.656	7.535	7.438	8.577	8.799	8.584	8.59	8.577	7.436	8.625
-0.815	-7.722	7.3e-06	0.0005	ENSG00000105722	2077	protein_coding	ERF	ETS2 repressor factor	19	42247572	42255157	-	746	1022	840	756	719	355	299	349	461	349	5.588	5.541	5.562	5.496	5.384	4.438	4.697	4.727	4.974	4.654	5.514	4.699
-1.693	-4.588	0.00071	0.012	ENSG00000270956	NA	antisense	AC009948.3	novel transcript, antisense to TTN	2	178541125	178541799	+	4	6	6	9	4	2	1	2	1	1	-2.068	-1.592	-1.296	-0.717	-1.756	-2.736	-3.252	-2.565	-3.558	-3.558	-1.461	-3.154
-1.692	-3.538	0.0044	0.042	ENSG00000259539	NA	3prime_overlapping_ncRNA	AC051619.6	novel transcript	15	45152664	45167526	-	0	1	4	2	2	0	0	0	0	0	-4.984	-3.874	-1.756	-2.614	-2.662	-4.984	-4.984	-4.984	-4.984	-4.984	-3.292	-4.984
-1.691	-2.865	0.015	0.096	ENSG00000232412	101928402	lincRNA	LOC101928402	uncharacterized LOC101928402	X	123959233	123961341	-	3	4	2	4	1	2	0	0	1	2	-2.468	-2.104	-2.614	-1.727	-3.558	-2.736	-4.984	-4.984	-3.558	-2.614	-2.47	-4.161
-1.689	-3.277	0.007	0.058	ENSG00000275479	NA	lincRNA	AC087741.2	novel transcript	17	80149627	80149798	+	0	1	5	1	3	0	0	0	0	0	-4.984	-3.874	-1.534	-3.558	-2.104	-4.984	-4.984	-4.984	-4.984	-4.984	-3.295	-4.984
-1.177	-7.724	7.3e-06	0.0005	ENSG00000071282	29995	protein_coding	LMCD1	LIM and cysteine rich domains 1	3	8501707	8574673	+	106	150	100	121	91	40	30	36	31	36	2.627	2.662	2.389	2.783	2.337	1.402	1.396	1.521	1.136	1.484	2.562	1.385
-1.358	-10.863	7.3e-06	0.0005	ENSG00000181541	10586	protein_coding	MAB21L2	mab-21 like 2	4	150581922	150584693	+	565	641	436	484	466	184	107	136	161	165	5.185	4.828	4.575	4.832	4.748	3.571	3.234	3.42	3.513	3.633	4.836	3.478
-1.687	-4.415	0.00095	0.015	ENSG00000260778	106660606	lincRNA	LOC106660606	uncharacterized LOC106660606	16	2268155	2273418	+	26	14	11	10	15	3	7	3	2	4	0.557	-0.511	-0.5	-0.59	-0.092	-2.274	-0.904	-2.068	-2.662	-1.703	-0.213	-1.9
-1.687	-2.433	0.042	0.19	ENSG00000241886	NA	sense_intronic	AC112496.1	novel transcript, sense intronic to GK	X	30698207	30721932	+	15	0	0	5	3	0	0	0	1	1	-0.252	-4.984	-4.984	-1.432	-2.104	-4.984	-4.984	-4.984	-3.558	-3.558	-2.711	-4.398
3.75	7.708	7.4e-06	0.00051	ENSG00000214212	255809	protein_coding	C19orf38	chromosome 19 open reading frame 38	19	10836575	10869790	+	0	0	0	0	4	10	8	7	10	5	-4.984	-4.984	-4.984	-4.984	-1.756	-0.64	-0.688	-0.861	-0.524	-1.411	-4.638	-0.889
-2.56	-7.701	7.5e-06	0.00051	ENSG00000061337	11178	protein_coding	LZTS1	leucine zipper tumor suppressor 1	8	20246165	20303963	-	50	111	104	101	85	13	11	4	12	15	1.489	2.229	2.436	2.521	2.243	-0.252	-0.204	-1.674	-0.252	0.209	2.199	-0.361
-1.328	-7.702	7.5e-06	0.00051	ENSG00000076604	9618	protein_coding	TRAF4	TNF receptor associated factor 4	17	28743984	28750958	+	380	370	338	266	261	93	74	105	112	79	4.624	4.013	4.196	3.937	3.884	2.609	2.723	3.074	2.987	2.64	4.136	2.808
-1.225	-7.697	7.5e-06	0.00051	ENSG00000164048	51385	protein_coding	ZNF589	zinc finger protein 589	3	48241100	48299253	+	91	167	115	124	118	43	27	34	33	44	2.41	2.82	2.599	2.819	2.68	1.5	1.215	1.44	1.226	1.792	2.67	1.445
-1.684	-2.214	0.048	0.21	ENSG00000241570	101927832	antisense	PAQR9-AS1	PAQR9 antisense RNA 1	3	142960650	143001559	+	9	4	0	3	4	2	0	2	1	0	-0.94	-2.104	-4.984	-2.104	-1.756	-2.736	-4.984	-2.565	-3.558	-4.984	-2.154	-3.838
0.874	10.932	7.6e-06	0.00052	ENSG00000155097	528	protein_coding	ATP6V1C1	ATPase H+ transporting V1 subunit C1	8	103021063	103073051	+	1329	1946	1572	1490	1705	2881	1906	2244	2585	2636	6.418	6.488	6.49	6.497	6.678	7.37	7.324	7.346	7.43	7.468	6.515	7.388
1.461	11.083	7.6e-06	0.00052	ENSG00000105856	26959	protein_coding	HBP1	HMG-box transcription factor 1	7	107168961	107202529	+	187	464	339	333	372	756	571	606	725	849	3.508	4.344	4.198	4.274	4.399	5.49	5.629	5.513	5.595	5.861	4.157	5.618
-1.68	-3.585	0.004	0.04	ENSG00000259845	NA	unprocessed_pseudogene	HERC2P10	hect domain and RLD 2 pseudogene 10	15	30815271	30844153	+	2	1	4	1	1	0	0	0	1	0	-2.736	-3.874	-1.756	-3.558	-3.558	-4.984	-4.984	-4.984	-3.558	-4.984	-3.07	-4.75
-1.68	-3.997	0.0052	0.047	ENSG00000216613	NA	processed_pseudogene	AL023284.2	phosphopantothenoylcysteine synthetase (PPCS) pseudogene	6	136419847	136420425	-	1	2	5	1	2	0	0	1	1	0	-3.399	-3.104	-1.534	-3.558	-2.662	-4.984	-4.984	-3.399	-3.558	-4.984	-2.797	-4.477
-1.679	-3.504	0.0047	0.044	ENSG00000259377	NA	sense_intronic	AC026770.1	novel transcript, intronic to TMOD2	15	51752485	51756475	+	5	1	2	0	2	0	0	0	0	0	-1.756	-3.874	-2.614	-4.984	-2.662	-4.984	-4.984	-4.984	-4.984	-4.984	-3.305	-4.984
-0.812	-7.68	7.7e-06	0.00052	ENSG00000119969	3070	protein_coding	HELLS	helicase, lymphoid specific	10	94501434	94613905	+	4544	3918	3228	3147	3278	2059	1559	1672	1594	1649	8.014	7.563	7.577	7.634	7.677	6.905	7.054	6.936	6.722	6.794	7.693	6.881
-1.679	-2.708	0.02	0.12	ENSG00000253307	NA	antisense	AC011676.1	novel transcript	8	141252286	141253292	-	6	2	5	1	0	0	0	0	1	0	-1.534	-3.104	-1.534	-3.558	-4.984	-4.984	-4.984	-4.984	-3.558	-4.984	-3.039	-4.718
-1.679	-2.231	0.047	0.2	ENSG00000253509	NA	sense_intronic	AC104393.1	novel transcript	8	41275115	41277003	-	8	3	7	0	0	0	0	0	0	1	-1.087	-2.516	-1.087	-4.984	-4.984	-4.984	-4.984	-4.984	-4.984	-3.558	-2.942	-4.621
-1.36	-11.076	7.7e-06	0.00052	ENSG00000125398	6662	protein_coding	SOX9	SRY-box 9	17	72121020	72126420	+	986	1469	1193	1123	1269	438	216	404	407	418	5.978	6.076	6.07	6.073	6.238	4.731	4.238	4.923	4.793	4.897	6.088	4.728
-1.678	-2.677	0.03	0.15	ENSG00000260190	NA	sense_overlapping	AL807752.5	novel transcript, overlapping FBXW5	9	136937169	136937988	-	3	3	1	2	3	4	0	0	3	0	-2.468	-2.516	-3.558	-2.614	-2.104	-1.93	-4.984	-4.984	-2.104	-4.984	-2.663	-4.341
-1.677	-2.992	0.017	0.1	ENSG00000232938	388574	transcribed_processed_pseudogene	RPL23AP87	ribosomal protein L23a pseudogene 87	17	83226897	83240804	+	1	8	1	4	4	1	0	0	2	3	-3.399	-1.272	-3.558	-1.727	-1.756	-3.558	-4.984	-4.984	-2.662	-2.104	-2.263	-3.941
-1.677	-2.679	0.03	0.15	ENSG00000231210	NA	lincRNA	LINC01510	long intergenic non-protein coding RNA 1510	7	116563594	116663829	-	5	3	2	1	3	3	0	5	0	0	-1.756	-2.516	-2.614	-3.558	-2.104	-2.274	-4.984	-1.339	-4.984	-4.984	-2.531	-4.208
-1.673	-2.634	0.023	0.13	ENSG00000231187	101927699	antisense	LOC101927699	uncharacterized LOC101927699	10	46582782	46598145	-	3	4	5	0	2	2	0	0	1	0	-2.468	-2.104	-1.534	-4.984	-2.662	-2.736	-4.984	-4.984	-3.558	-4.984	-2.716	-4.389
-1.672	-2.646	0.031	0.16	ENSG00000225930	26082	lincRNA	LINC02249	long intergenic non-protein coding RNA 2249	15	30195809	30217552	+	2	11	12	8	9	3	0	5	3	3	-2.736	-0.828	-0.375	-0.861	-0.776	-2.274	-4.984	-1.339	-2.104	-2.104	-0.999	-2.671
-1.154	-7.651	8e-06	0.00053	ENSG00000089775	7597	protein_coding	ZBTB25	zinc finger and BTB domain containing 25	14	64449106	64505213	-	137	224	186	178	212	73	49	65	47	57	3.029	3.272	3.306	3.345	3.564	2.266	2.125	2.389	1.783	2.166	3.306	2.152
-0.929	-7.641	8.1e-06	0.00054	ENSG00000072195	10290	protein_coding	SPEG	striated muscle enriched protein kinase	2	219434846	219498287	+	703	1003	903	752	604	320	250	326	372	340	5.49	5.507	5.676	5.485	5.127	4.303	4.447	4.63	4.661	4.617	5.461	4.532
-1.67	-3.377	0.015	0.095	ENSG00000248327	NA	processed_pseudogene	NOL8P1	nucleolar protein 8 pseudogene 1	4	165547532	165551060	-	5	3	2	1	0	1	0	0	0	0	-1.756	-2.516	-2.614	-3.558	-4.984	-3.558	-4.984	-4.984	-4.984	-4.984	-3.172	-4.842
-1.67	-2.268	0.044	0.2	ENSG00000227110	100288428	antisense	LMCD1-AS1	LMCD1 antisense RNA 1	3	7952805	8611924	-	6	4	1	4	6	0	0	4	2	3	-1.534	-2.104	-3.558	-1.727	-1.296	-4.984	-4.984	-1.674	-2.662	-2.104	-1.996	-3.666
-1.669	-3.838	0.0026	0.029	ENSG00000223838	NA	lincRNA	AC007091.1	novel transcript	7	19353534	19578606	+	2	4	1	1	1	0	0	0	0	1	-2.736	-2.104	-3.558	-3.558	-3.558	-4.984	-4.984	-4.984	-4.984	-3.558	-3.083	-4.752
-3.582	-7.629	8.2e-06	0.00055	ENSG00000115844	1746	protein_coding	DLX2	distal-less homeobox 2	2	172099439	172102900	-	11	11	7	11	4	2	0	2	0	0	-0.688	-0.828	-1.087	-0.5	-1.756	-2.736	-4.984	-2.565	-4.984	-4.984	-0.926	-4.508
-1.021	-7.63	8.2e-06	0.00055	ENSG00000077238	3566	protein_coding	IL4R	interleukin 4 receptor	16	27313668	27364778	+	268	453	446	317	309	136	116	103	141	141	4.07	4.316	4.609	4.205	4.135	3.125	3.36	3.041	3.332	3.4	4.271	3.25
-1.667	-2.57	0.034	0.17	ENSG00000214248	NA	antisense	AC010336.1	novel transcript, antisense to LRRC8E	19	7898804	7903542	-	16	5	5	6	9	3	0	5	9	1	-0.159	-1.829	-1.534	-1.228	-0.776	-2.274	-4.984	-1.339	-0.688	-3.558	-1.122	-2.789
-2.572	-7.618	8.3e-06	0.00055	ENSG00000057704	57458	protein_coding	TMCC3	transmembrane and coiled-coil domain family 3	12	94567124	94650562	-	79	229	149	168	178	17	13	34	13	19	2.202	3.303	2.965	3.262	3.307	0.141	0.059	1.44	-0.151	0.557	3.041	0.469
-1.665	-3.063	0.015	0.095	ENSG00000215102	NA	processed_pseudogene	TERF1P4	telomeric repeat binding factor 1 pseudogene 4	X	83748825	83749939	-	7	1	1	4	4	0	0	1	2	1	-1.296	-3.874	-3.558	-1.727	-1.756	-4.984	-4.984	-3.399	-2.662	-3.558	-2.358	-4.023
-1.664	-3.583	0.0041	0.04	ENSG00000280187	NA	TEC	AC022107.1	TEC	5	69186359	69189452	-	7	14	4	16	16	6	2	2	2	2	-1.296	-0.511	-1.756	0.01	0.01	-1.339	-2.516	-2.565	-2.662	-2.614	-0.647	-2.312
-4.237	-9.908	8.5e-06	0.00056	ENSG00000182580	2049	protein_coding	EPHB3	EPH receptor B3	3	184561784	184582409	+	17	17	18	9	10	1	0	4	0	0	-0.075	-0.252	0.137	-0.717	-0.648	-3.558	-4.984	-1.674	-4.984	-4.984	-0.254	-4.491
-1.661	-2.605	0.024	0.13	ENSG00000260233	NA	processed_transcript	SSSCA1-AS1	SSSCA1 antisense RNA 1 (head to head)	11	65568482	65570423	-	2	3	3	0	4	0	0	0	1	2	-2.736	-2.516	-2.104	-4.984	-1.756	-4.984	-4.984	-4.984	-3.558	-2.614	-2.736	-4.398
-1.246	-7.595	8.6e-06	0.00056	ENSG00000176208	79915	protein_coding	ATAD5	ATPase family, AAA domain containing 5	17	30831970	30895869	+	735	868	662	702	699	242	139	212	261	358	5.555	5.291	5.194	5.385	5.346	3.927	3.63	4.029	4.169	4.685	5.354	4.108
-3.556	-7.592	8.6e-06	0.00057	ENSG00000172733	29942	protein_coding	PURG	purine rich element binding protein G	8	30995802	31033715	-	3	13	9	6	6	0	0	0	0	3	-2.468	-0.632	-0.73	-1.228	-1.296	-4.984	-4.984	-4.984	-4.984	-2.104	-1.186	-4.742
-1.659	-10.13	1.6e-05	0.00088	ENSG00000216775	730101	transcribed_unprocessed_pseudogene	LOC730101	uncharacterized LOC730101	6	52664366	52669155	+	313	823	641	612	642	145	92	145	153	157	4.313	5.207	5.148	5.179	5.217	3.237	3.029	3.511	3.446	3.564	5.024	3.365
-1.332	-7.584	8.7e-06	0.00057	ENSG00000179431	24147	protein_coding	FJX1	four-jointed box kinase 1	11	35618419	35620868	+	364	333	349	265	296	96	110	79	88	86	4.56	3.85	4.235	3.933	4.073	2.65	3.281	2.672	2.658	2.761	4.129	2.797
4.376	11.786	8.8e-06	0.00058	ENSG00000144668	3680	protein_coding	ITGA9	integrin subunit alpha 9	3	37452115	37823514	+	0	0	0	0	0	8	5	6	24	6	-4.984	-4.984	-4.984	-4.984	-4.984	-0.961	-1.339	-1.087	0.76	-1.108	-4.978	-0.602
-1.658	-3.318	0.012	0.083	ENSG00000254639	NA	lincRNA	AC116021.1	novel transcript	11	46238382	46239267	+	7	9	5	7	6	5	2	0	3	2	-1.296	-1.087	-1.534	-1.048	-1.296	-1.592	-2.516	-4.984	-2.104	-2.614	-1.277	-2.935
-3.343	-7.572	8.8e-06	0.00058	ENSG00000177494	79413	protein_coding	ZBED2	zinc finger BED-type containing 2	3	111592900	111595443	-	7	10	4	8	10	2	0	1	0	0	-1.296	-0.94	-1.756	-0.861	-0.648	-2.736	-4.984	-3.399	-4.984	-4.984	-1.13	-4.473
0.995	7.564	8.9e-06	0.00058	ENSG00000159314	201176	protein_coding	ARHGAP27	Rho GTPase activating protein 27	17	45393902	45434421	-	94	157	113	117	135	211	118	188	193	161	2.448	2.733	2.563	2.727	2.917	3.74	3.391	3.861	3.756	3.599	2.681	3.676
-1.197	-10.819	8.9e-06	0.00058	ENSG00000198718	23116	protein_coding	TOGARAM1	TOG array regulator of axonemal microtubules 1	14	44962208	45074431	+	326	459	379	353	383	143	85	103	144	133	4.388	4.33	4.36	4.36	4.446	3.218	2.905	3.041	3.357	3.326	4.377	3.18
-3.1	-7.554	9e-06	0.00058	ENSG00000164236	651746	protein_coding	ANKRD33B	ankyrin repeat domain 33B	5	10564330	10657816	+	36	71	65	55	58	11	8	2	3	2	1.014	1.599	1.781	1.671	1.708	-0.5	-0.688	-2.565	-2.104	-2.614	1.533	-1.566
-1.654	-3.768	0.0058	0.05	ENSG00000274021	NA	antisense	AC024909.1	novel transcript, antisense to DUSP6	12	89351015	89353271	+	4	2	3	3	3	2	0	1	0	2	-2.068	-3.104	-2.104	-2.104	-2.104	-2.736	-4.984	-3.399	-4.984	-2.614	-2.331	-3.985
-1.654	-2.492	0.029	0.15	ENSG00000279557	NA	TEC	AC010435.1	TEC	5	43586367	43587543	-	7	3	1	2	1	0	0	0	3	2	-1.296	-2.516	-3.558	-2.614	-3.558	-4.984	-4.984	-4.984	-2.104	-2.614	-2.707	-4.361
-1.269	-10.517	9e-06	0.00058	ENSG00000163257	54876	protein_coding	DCAF16	DDB1 and CUL4 associated factor 16	4	17800655	17810758	-	1357	1213	1164	991	918	447	301	355	391	350	6.447	5.792	6.035	5.89	5.763	4.76	4.707	4.75	4.737	4.656	5.988	4.719
-1.653	-6.459	3.9e-05	0.0016	ENSG00000238105	55592	transcribed_unprocessed_pseudogene	GOLGA2P5	GOLGA2 pseudogene 5	12	100156357	100173659	-	31	41	32	38	26	13	9	6	5	8	0.801	0.889	0.877	1.163	0.632	-0.252	-0.511	-1.087	-1.534	-0.717	0.867	-0.786
-1.508	-7.544	9.1e-06	0.00059	ENSG00000166529	7589	protein_coding	ZSCAN21	zinc finger and SCAN domain containing 21	7	100049774	100065038	+	84	102	71	89	68	16	17	23	23	24	2.289	2.105	1.908	2.34	1.919	0.036	0.493	0.872	0.701	0.889	2.109	0.601
-1.652	-2.998	0.018	0.11	ENSG00000235776	NA	processed_pseudogene	AC000089.1	ribosomal protein L7a (RPL7A) pseudogene	22	19792294	19793094	+	6	2	2	0	2	0	0	1	0	0	-1.534	-3.104	-2.614	-4.984	-2.662	-4.984	-4.984	-3.399	-4.984	-4.984	-3.118	-4.771
-1.391	-7.539	9.2e-06	0.00059	ENSG00000132436	63979	protein_coding	FIGNL1	fidgetin like 1	7	50444128	50542535	-	895	1863	1579	1439	1541	571	230	402	483	581	5.843	6.433	6.494	6.448	6.525	5.107	4.333	4.917	5.038	5.333	6.354	4.963
-1.557	-10.598	9.2e-06	0.00059	ENSG00000120696	84078	protein_coding	KBTBD7	kelch repeat and BTB domain containing 7	13	41189833	41194566	-	164	194	132	128	137	49	33	34	33	31	3.296	3.052	2.797	2.867	2.937	1.709	1.543	1.44	1.226	1.248	2.99	1.433
-1.65	-2.693	0.02	0.12	ENSG00000233010	NA	processed_pseudogene	RPEP4	ribulose-5-phosphate-3-epimerase pseudogene 4	22	29608900	29609501	+	7	5	9	5	7	4	6	2	1	0	-1.296	-1.829	-0.73	-1.432	-1.087	-1.93	-1.087	-2.565	-3.558	-4.984	-1.308	-2.959
-1.65	-2.871	0.021	0.12	ENSG00000229344	NA	unprocessed_pseudogene	MTCO2P12	MT-CO2 pseudogene 12	1	632757	633438	+	2	4	3	3	2	3	0	1	3	0	-2.736	-2.104	-2.104	-2.104	-2.662	-2.274	-4.984	-3.399	-2.104	-4.984	-2.348	-3.998
1.224	7.528	9.3e-06	0.0006	ENSG00000100889	5106	protein_coding	PCK2	phosphoenolpyruvate carboxykinase 2, mitochondrial	14	24094053	24110598	+	113	121	120	75	83	182	177	155	194	134	2.736	2.34	2.656	2.125	2.205	3.554	3.967	3.605	3.764	3.338	2.422	3.646
-1.659	-10.555	9.5e-06	0.0006	ENSG00000137273	2295	protein_coding	FOXF2	forkhead box F2	6	1389576	1395603	+	262	297	181	179	222	78	34	34	52	60	4.03	3.667	3.269	3.354	3.639	2.36	1.585	1.44	1.922	2.256	3.595	1.936
-1.647	-3.026	0.011	0.078	ENSG00000277511	NA	lincRNA	AC116407.2	novel transcript	17	32127595	32128454	+	3	2	3	2	1	0	2	0	1	0	-2.468	-3.104	-2.104	-2.614	-3.558	-4.984	-2.516	-4.984	-3.558	-4.984	-2.799	-4.446
-1.647	-3.167	0.013	0.086	ENSG00000268812	91370	antisense	LOC91370	uncharacterized LOC91370	22	30246205	30246998	+	321	99	47	66	52	25	36	20	20	21	4.355	2.058	1.38	1.945	1.568	0.696	1.676	0.673	0.493	0.701	2.404	0.757
0.938	10.611	9.5e-06	0.00061	ENSG00000100461	55147	protein_coding	RBM23	RNA binding motif protein 23	14	22893206	22919184	-	833	1555	1099	1139	1098	2083	1459	1715	1794	1827	5.742	6.158	5.956	6.098	6.035	6.917	6.968	6.974	6.904	6.934	6.001	6.939
-1.645	-3.566	0.0042	0.041	ENSG00000206028	NA	lincRNA	Z99774.1	novel transcript	22	26667693	26672654	-	4	4	0	1	1	0	0	0	0	0	-2.068	-2.104	-4.984	-3.558	-3.558	-4.984	-4.984	-4.984	-4.984	-4.984	-3.339	-4.984
-1.643	-2.258	0.044	0.2	ENSG00000248449	56120	transcribed_unitary_pseudogene	PCDHGB8P	protocadherin gamma subfamily B, 8 pseudogene	5	141426286	141429158	+	0	7	3	3	6	1	0	0	3	2	-4.984	-1.432	-2.104	-2.104	-1.296	-3.558	-4.984	-4.984	-2.104	-2.614	-2.258	-3.901
-1.643	-2.264	0.044	0.2	ENSG00000279953	NA	TEC	AC117503.3	novel transcript	12	123649068	123650485	+	2	5	2	1	3	0	0	0	4	4	-2.736	-1.829	-2.614	-3.558	-2.104	-4.984	-4.984	-4.984	-1.756	-1.703	-2.541	-4.184
-1.667	-10.422	9.7e-06	0.00061	ENSG00000144355	1745	protein_coding	DLX1	distal-less homeobox 1	2	172084740	172089677	+	283	286	229	240	202	60	48	45	69	54	4.155	3.614	3.595	3.783	3.489	1.979	2.096	1.84	2.315	2.084	3.73	2.063
-1.446	-7.491	9.8e-06	0.00062	ENSG00000242732	340526	protein_coding	RTL5	retrotransposon Gag like 5	X	72127110	72131901	-	60	63	54	49	40	14	11	13	19	14	1.76	1.44	1.565	1.5	1.226	-0.142	-0.204	0.028	0.414	0.12	1.5	0.054
1.524	10.521	9.8e-06	0.00062	ENSG00000151012	23657	protein_coding	SLC7A11	solute carrier family 7 member 11	4	138164097	138242349	-	841	1408	1377	1183	1246	3306	1633	2526	3112	4170	5.757	6.016	6.296	6.157	6.213	7.553	7.118	7.503	7.698	8.153	6.09	7.614
-1.639	-3.558	0.0042	0.041	ENSG00000258136	101929162	antisense	LOC101929162	uncharacterized LOC101929162	12	107736555	107759968	+	1	4	1	0	3	0	0	0	0	0	-3.399	-2.104	-3.558	-4.984	-2.104	-4.984	-4.984	-4.984	-4.984	-4.984	-3.345	-4.984
0.856	7.491	9.8e-06	0.00062	ENSG00000162298	84447	protein_coding	SYVN1	synoviolin 1	11	65121780	65134533	-	204	237	170	170	179	277	217	219	282	280	3.638	3.344	3.18	3.28	3.317	4.103	4.244	4.073	4.271	4.36	3.354	4.21
0.453	7.488	9.8e-06	0.00062	ENSG00000113407	6897	protein_coding	TARS	threonyl-tRNA synthetase	5	33440696	33469539	+	6020	7104	6090	5630	5401	8668	6074	6599	7375	6849	8.359	8.432	8.515	8.508	8.453	8.918	8.914	8.894	8.927	8.88	8.453	8.906
-1.635	-2.889	0.014	0.093	ENSG00000271746	NA	antisense	AL031848.2	novel transcript, antisense to ACOT7	1	6393555	6394391	+	3	4	1	3	0	0	0	0	0	1	-2.468	-2.104	-3.558	-2.104	-4.984	-4.984	-4.984	-4.984	-4.984	-3.558	-3.015	-4.649
-1.634	-2.805	0.024	0.13	ENSG00000278983	NA	TEC	AC048380.2	TEC	18	48564795	48568342	+	6	3	4	4	1	8	0	0	3	0	-1.534	-2.516	-1.756	-1.727	-3.558	-0.961	-4.984	-4.984	-2.104	-4.984	-2.29	-3.925
-1.653	-10.527	9.9e-06	0.00062	ENSG00000004660	84254	protein_coding	CAMKK1	calcium/calmodulin dependent protein kinase kinase 1	17	3860315	3894891	-	144	133	135	97	93	41	24	26	24	21	3.106	2.477	2.827	2.462	2.363	1.44	1.014	1.07	0.76	0.701	2.647	0.994
1.016	7.478	9.9e-06	0.00062	ENSG00000125863	8195	protein_coding	MKKS	McKusick-Kaufman syndrome	20	10401009	10434222	-	152	252	155	214	203	312	220	330	279	294	3.189	3.435	3.031	3.612	3.497	4.269	4.266	4.649	4.26	4.421	3.356	4.372
-1.63	-2.624	0.031	0.16	ENSG00000199691	NA	misc_RNA	RN7SKP173	RNA, 7SK small nuclear pseudogene 173	20	38761528	38761842	+	0	7	3	4	4	0	0	0	4	2	-4.984	-1.432	-2.104	-1.727	-1.756	-4.984	-4.984	-4.984	-1.756	-2.614	-2.505	-4.134
-1.629	-2.592	0.034	0.17	ENSG00000262211	NA	antisense	AC008914.1	novel transcript, antisense to IL6ST	5	55936143	55941727	+	3	3	0	3	2	4	0	0	0	0	-2.468	-2.516	-4.984	-2.104	-2.662	-1.93	-4.984	-4.984	-4.984	-4.984	-3.093	-4.722
-1.628	-4.976	0.0014	0.019	ENSG00000206120	NA	transcribed_unitary_pseudogene	EGFEM1P	EGF like and EMI domain containing 1, pseudogene	3	168249522	168830599	+	11	10	17	16	14	3	2	2	6	5	-0.688	-0.94	0.044	0.01	-0.171	-2.274	-2.516	-2.565	-1.296	-1.411	-0.341	-1.97
-1.628	-3.045	0.011	0.076	ENSG00000233435	NA	processed_pseudogene	AGGF1P2	angiogenic factor with G-patch and FHA domains 1 pseudogene 2	10	133640789	133642894	+	15	8	26	11	9	2	5	3	1	7	-0.252	-1.272	0.594	-0.5	-0.776	-2.736	-1.339	-2.068	-3.558	-0.904	-0.42	-2.048
-1.628	-2.385	0.035	0.17	ENSG00000255559	286103	antisense	ZNF252P-AS1	ZNF252P antisense RNA 1	8	145002811	145006046	+	5	5	4	2	4	0	0	4	3	3	-1.756	-1.829	-1.756	-2.614	-1.756	-4.984	-4.984	-1.674	-2.104	-2.104	-1.936	-3.564
-1.627	-3.389	0.011	0.076	ENSG00000234383	NA	processed_pseudogene	CTBP2P8	C-terminal binding protein 2 pseudogene 8	1	68161761	68163090	-	0	3	2	6	6	0	0	0	3	1	-4.984	-2.516	-2.614	-1.228	-1.296	-4.984	-4.984	-4.984	-2.104	-3.558	-2.595	-4.222
-1.626	-2.901	0.014	0.092	ENSG00000266852	100616323	miRNA	MIR4482	microRNA 4482	10	104268336	104268405	-	0	3	3	1	3	1	0	0	0	0	-4.984	-2.516	-2.104	-3.558	-2.104	-3.558	-4.984	-4.984	-4.984	-4.984	-3.039	-4.665
-1.623	-3.346	0.0062	0.053	ENSG00000227368	NA	processed_pseudogene	CDK8P2	cyclin dependent kinase 8 pseudogene 2	2	112932625	112933171	+	2	4	1	2	1	0	0	1	1	0	-2.736	-2.104	-3.558	-2.614	-3.558	-4.984	-4.984	-3.399	-3.558	-4.984	-2.901	-4.525
1.647	7.446	1e-05	0.00064	ENSG00000184378	84517	protein_coding	ACTRT3	actin related protein T3	3	169766921	169769895	-	57	43	35	50	32	107	54	95	113	123	1.678	0.964	0.976	1.528	0.91	2.804	2.258	2.936	3	3.218	1.225	2.872
-0.772	-7.439	1e-05	0.00064	ENSG00000160305	23181	protein_coding	DIP2A	disco interacting protein 2 homolog A	21	46458899	46569852	+	568	807	713	650	555	292	231	304	327	324	5.194	5.172	5.311	5.259	5.008	4.187	4.338	4.533	4.476	4.554	5.19	4.418
-1.308	-10.562	1e-05	0.00063	ENSG00000164086	1849	protein_coding	DUSP7	dual specificity phosphatase 7	3	52048919	52056550	-	240	542	428	359	473	113	100	112	128	130	3.886	4.577	4.546	4.388	4.77	2.877	3.144	3.153	3.193	3.294	4.439	3.131
2.896	7.465	1e-05	0.00063	ENSG00000197540	3004	protein_coding	GZMM	granzyme M	19	544034	549924	+	0	0	0	0	0	2	6	3	1	5	-4.984	-4.984	-4.984	-4.984	-4.984	-2.736	-1.087	-2.068	-3.558	-1.411	-4.984	-2.088
-1.208	-7.47	1e-05	0.00062	ENSG00000198042	84549	protein_coding	MAK16	MAK16 homolog	8	33484750	33501260	+	782	1736	1365	1328	1333	568	304	438	386	553	5.652	6.334	6.278	6.319	6.313	5.099	4.721	5.037	4.716	5.283	6.185	4.977
-1.622	-3.091	0.015	0.096	ENSG00000226686	101927667	lincRNA	LINC01535	long intergenic non-protein coding RNA 1535	19	37251912	37265535	+	0	4	3	2	3	0	0	1	1	0	-4.984	-2.104	-2.104	-2.614	-2.104	-4.984	-4.984	-3.399	-3.558	-4.984	-2.904	-4.526
-1.621	-2.866	0.021	0.12	ENSG00000257879	NA	lincRNA	AC130415.1	novel transcript	12	78426826	78442952	-	2	5	0	2	5	0	0	0	2	1	-2.736	-1.829	-4.984	-2.614	-1.534	-4.984	-4.984	-4.984	-2.662	-3.558	-2.818	-4.438
-1.619	-2.59	0.024	0.13	ENSG00000248362	NA	antisense	AC011352.1	novel transcript	5	147886086	147886878	-	4	3	2	5	5	0	2	2	0	3	-2.068	-2.516	-2.614	-1.432	-1.534	-4.984	-2.516	-2.565	-4.984	-2.104	-2.04	-3.659
1.691	10.33	1e-05	0.00062	ENSG00000244165	5032	protein_coding	P2RY11	purinergic receptor P2Y11	19	10111538	10115372	+	49	96	66	62	47	137	182	100	156	138	1.458	2.01	1.795	1.861	1.448	3.138	4.004	2.999	3.47	3.373	1.711	3.403
-1.999	-10.777	1e-05	0.00064	ENSG00000117152	5999	protein_coding	RGS4	regulator of G protein signaling 4	1	163068775	163076802	+	5583	14033	9998	10779	11387	2509	1738	2166	2205	2452	8.292	9.445	9.293	9.505	9.6	7.174	7.208	7.296	7.179	7.362	9.241	7.242
-1.614	-3.648	0.0065	0.055	ENSG00000271886	407054	miRNA	MIR98	microRNA 98	X	53556223	53556341	-	7	3	3	7	4	1	0	2	2	3	-1.296	-2.516	-2.104	-1.048	-1.756	-3.558	-4.984	-2.565	-2.662	-2.104	-1.775	-3.388
2.974	7.452	1e-05	0.00063	ENSG00000166317	79933	protein_coding	SYNPO2L	synaptopodin 2 like	10	73644881	73663803	-	0	0	0	0	0	3	6	2	1	6	-4.984	-4.984	-4.984	-4.984	-4.984	-2.274	-1.087	-2.565	-3.558	-1.108	-4.984	-2.01
2.665	7.417	1.1e-05	0.00066	ENSG00000126759	5199	protein_coding	CFP	complement factor properdin	X	47623172	47630305	-	6	4	2	4	3	20	13	35	20	21	-1.534	-2.104	-2.614	-1.727	-2.104	0.39	0.059	1.481	0.493	0.701	-2.021	0.644
-1.612	-3.065	0.01	0.075	ENSG00000231344	NA	processed_pseudogene	AL020997.1	novel pseudogene	1	27739091	27739439	+	2	4	0	3	1	1	0	0	0	0	-2.736	-2.104	-4.984	-2.104	-3.558	-3.558	-4.984	-4.984	-4.984	-4.984	-3.219	-4.831
1.27	7.411	1.1e-05	0.00066	ENSG00000188215	123879	protein_coding	DCUN1D3	defective in cullin neddylation 1 domain containing 3	16	20854925	20900384	-	102	281	220	194	198	395	273	298	358	399	2.575	3.587	3.534	3.473	3.456	4.58	4.575	4.509	4.606	4.831	3.352	4.622
4.202	8.978	1.1e-05	0.00067	ENSG00000167483	199786	protein_coding	FAM129C	family with sequence similarity 129 member C	19	17523301	17553839	+	5	0	1	0	0	16	12	13	12	7	-1.756	-4.984	-3.558	-4.984	-4.984	0.036	-0.066	0.028	-0.252	-0.904	-4.386	-0.183
-1.067	-10.401	1.1e-05	0.00067	ENSG00000140950	57707	protein_coding	MEAK7	MTOR associated protein, eak-7 homolog	16	84476421	84554033	-	574	1023	811	652	680	319	256	278	232	270	5.208	5.543	5.518	5.263	5.302	4.299	4.48	4.412	3.997	4.309	5.367	4.301
-1.611	-2.736	0.026	0.14	ENSG00000226098	NA	processed_pseudogene	SEC11B	SEC11 homolog B, signal peptidase complex subunit (pseudogene)	8	54522799	54523297	-	1	4	2	6	2	2	0	2	2	0	-3.399	-2.104	-2.614	-1.228	-2.662	-2.736	-4.984	-2.565	-2.662	-4.984	-2.343	-3.954
-1.053	-7.385	1.1e-05	0.00068	ENSG00000180730	387914	protein_coding	SHISA2	shisa family member 2	13	26044597	26051031	-	250	270	270	211	240	92	90	78	98	65	3.956	3.532	3.842	3.585	3.755	2.599	2.992	2.655	2.797	2.361	3.731	2.679
-1.608	-3.106	0.0096	0.071	ENSG00000231169	NA	processed_pseudogene	EEF1B2P1	eukaryotic translation elongation factor 1 beta 2 pseudogene 1	15	52505191	52505862	+	7	1	1	0	2	0	0	0	0	0	-1.296	-3.874	-3.558	-4.984	-2.662	-4.984	-4.984	-4.984	-4.984	-4.984	-3.376	-4.984
-1.608	-3.194	0.018	0.11	ENSG00000232194	NA	antisense	Z99943.1	novel transcript	1	167820406	167821224	+	6	4	1	0	1	1	0	0	0	0	-1.534	-2.104	-3.558	-4.984	-3.558	-3.558	-4.984	-4.984	-4.984	-4.984	-3.206	-4.813
-1.608	-2.66	0.027	0.14	ENSG00000284052	NA	bidirectional_promoter_lncRNA	AC006460.2	novel transcript	2	190607660	190649840	-	13	11	3	3	4	6	0	3	2	1	-0.462	-0.828	-2.104	-2.104	-1.756	-1.339	-4.984	-2.068	-2.662	-3.558	-1.397	-3.005
-1.607	-2.977	0.019	0.11	ENSG00000271789	NA	lincRNA	AL080317.2	novel transcript	6	111297126	111298510	+	2	2	5	8	0	0	0	0	6	0	-2.736	-3.104	-1.534	-0.861	-4.984	-4.984	-4.984	-4.984	-1.296	-4.984	-2.721	-4.327
-1.607	-2.429	0.033	0.16	ENSG00000269399	NA	lincRNA	AC008764.6	novel transcript	19	16542746	16544814	+	49	26	17	23	23	8	0	16	11	9	1.458	0.291	0.044	0.499	0.476	-0.961	-4.984	0.324	-0.385	-0.524	0.593	-1.014
-0.716	-7.391	1.1e-05	0.00067	ENSG00000075292	27332	protein_coding	ZNF638	zinc finger protein 638	2	71276561	71435069	+	3151	4468	4101	3962	3551	2253	1643	1764	1986	2239	7.529	7.757	7.949	7.966	7.813	7.026	7.129	7.01	7.044	7.23	7.804	7.088
-0.918	-7.394	1.1e-05	0.00067	ENSG00000171163	55657	protein_coding	ZNF692	zinc finger protein 692	1	248850006	248859144	-	362	456	363	348	274	158	114	129	143	151	4.552	4.324	4.296	4.341	3.95	3.359	3.333	3.341	3.346	3.51	4.296	3.377
-1.191	-10.159	1.2e-05	0.0007	ENSG00000171604	51523	protein_coding	CXXC5	CXXC finger protein 5	5	139647299	139683882	+	920	1007	735	714	690	331	217	264	320	244	5.882	5.515	5.357	5.409	5.325	4.353	4.244	4.344	4.449	4.155	5.5	4.309
-1.604	-2.765	0.027	0.14	ENSG00000279549	NA	TEC	AP000437.1	novel transcript	11	61143380	61145464	-	12	2	3	0	1	1	0	0	0	1	-0.537	-3.104	-2.104	-4.984	-3.558	-3.558	-4.984	-4.984	-4.984	-3.558	-2.83	-4.434
-1.456	-7.322	1.2e-05	0.00072	ENSG00000163251	7855	protein_coding	FZD5	frizzled class receptor 5	2	207762586	207769563	-	121	191	198	179	152	37	56	32	47	40	2.834	3.03	3.375	3.354	3.076	1.292	2.302	1.348	1.783	1.639	3.138	1.682
-0.652	-7.363	1.2e-05	0.00069	ENSG00000155393	55027	protein_coding	HEATR3	HEAT repeat containing 3	16	50065941	50106387	+	586	777	741	603	677	417	260	301	364	332	5.243	5.117	5.374	5.155	5.295	4.667	4.504	4.522	4.629	4.587	5.236	4.584
-1.603	-2.427	0.033	0.16	ENSG00000203327	NA	antisense	AC012358.1	novel transcript	2	55214387	55216126	-	2	8	10	12	15	2	4	5	3	0	-2.736	-1.272	-0.632	-0.366	-0.092	-2.736	-1.703	-1.339	-2.104	-4.984	-0.918	-2.521
-1.439	-10.317	1.2e-05	0.00073	ENSG00000169047	3667	protein_coding	IRS1	insulin receptor substrate 1	2	226731317	226799759	-	596	1405	1263	1130	1196	325	227	294	330	413	5.265	6.013	6.157	6.083	6.146	4.324	4.31	4.488	4.489	4.878	5.94	4.501
-1.602	-2.457	0.031	0.16	ENSG00000274737	NA	sense_intronic	AC004466.2	novel transcript, sense intronic to HDAC7	12	47817451	47817966	-	0	11	1	2	1	0	0	0	0	1	-4.984	-0.828	-3.558	-2.614	-3.558	-4.984	-4.984	-4.984	-4.984	-3.558	-3.133	-4.736
-1.601	-3.252	0.0074	0.059	ENSG00000228808	NA	processed_pseudogene	HMGB3P4	high mobility group box 3 pseudogene 4	13	99372173	99372686	+	1	1	5	2	0	0	0	0	0	0	-3.399	-3.874	-1.534	-2.614	-4.984	-4.984	-4.984	-4.984	-4.984	-4.984	-3.383	-4.984
-1.599	-3.079	0.016	0.099	ENSG00000254363	101929719	processed_transcript	LOC101929719	uncharacterized LOC101929719	5	140157319	140173051	+	13	6	3	2	1	2	6	0	1	0	-0.462	-1.592	-2.104	-2.614	-3.558	-2.736	-1.087	-4.984	-3.558	-4.984	-2.075	-3.674
-2.063	-7.305	1.2e-05	0.00073	ENSG00000169991	126917	protein_coding	IFFO2	intermediate filament family orphan 2	1	18904281	18956686	-	153	463	417	343	332	72	30	50	66	65	3.198	4.34	4.508	4.319	4.244	2.249	1.396	2.007	2.243	2.361	4.146	2.083
-1.598	-2.872	0.015	0.095	ENSG00000279803	NA	TEC	AC009090.5	TEC	16	57142652	57144936	+	5	10	16	9	3	1	1	1	4	5	-1.756	-0.94	-0.017	-0.717	-2.104	-3.558	-3.252	-3.399	-1.756	-1.411	-1.038	-2.636
-1.412	-10.28	1.2e-05	0.00071	ENSG00000162407	8613	protein_coding	PLPP3	phospholipid phosphatase 3	1	56494747	56645301	-	229	238	250	231	280	80	51	66	54	76	3.824	3.353	3.727	3.722	3.979	2.396	2.179	2.412	1.975	2.58	3.72	2.308
-1.596	-2.233	0.046	0.2	ENSG00000211454	246181	polymorphic_pseudogene	AKR7L	aldo-keto reductase family 7 like (gene/pseudogene)	1	19265982	19274194	-	2	11	2	7	1	1	0	2	0	3	-2.736	-0.828	-2.614	-1.048	-3.558	-3.558	-4.984	-2.565	-4.984	-2.104	-2.144	-3.739
-1.593	-2.428	0.033	0.16	ENSG00000259732	NA	sense_overlapping	AC092757.2	novel transcript, sense overlapping to CCNB2	15	59121034	59133250	+	2	3	2	3	1	0	6	0	0	1	-2.736	-2.516	-2.614	-2.104	-3.558	-4.984	-1.087	-4.984	-4.984	-3.558	-2.671	-4.265
0.587	7.352	1.2e-05	0.0007	ENSG00000110958	10728	protein_coding	PTGES3	prostaglandin E synthase 3	12	56663341	56688408	-	14901	17252	11966	13420	13705	22311	16750	17436	18052	16598	9.563	9.753	9.534	9.797	9.833	10.371	10.345	10.325	10.23	10.15	9.697	10.284
-1.589	-2.404	0.034	0.17	ENSG00000183604	595101	transcribed_unprocessed_pseudogene	SMG1P5	SMG1 pseudogene 5	16	30267553	30335374	-	10	21	23	11	20	4	0	5	11	9	-0.81	0.028	0.44	-0.5	0.284	-1.93	-4.984	-1.339	-0.385	-0.524	-0.058	-1.647
-0.862	-7.338	1.2e-05	0.00071	ENSG00000008513	6482	protein_coding	ST3GAL1	ST3 beta-galactoside alpha-2,3-sialyltransferase 1	8	133454848	133571940	-	854	1002	1064	743	780	470	320	327	365	441	5.775	5.506	5.907	5.467	5.514	4.829	4.789	4.637	4.636	4.969	5.635	4.773
-1.585	-3.254	0.0073	0.059	ENSG00000254065	NA	processed_pseudogene	AC024451.3	ubiquitin-conjugating enzyme E2N (UBC13 homolog, yeast) (UBE2N) pseudogene	8	47592147	47592609	-	2	2	1	1	2	0	0	0	2	0	-2.736	-3.104	-3.558	-3.558	-2.662	-4.984	-4.984	-4.984	-2.662	-4.984	-3.144	-4.729
-1.209	-7.361	1.2e-05	0.00069	ENSG00000139531	6821	protein_coding	SUOX	sulfite oxidase	12	55997180	56006641	+	109	165	140	106	104	50	23	34	41	39	2.68	2.802	2.877	2.582	2.512	1.736	0.938	1.44	1.57	1.599	2.694	1.485
-1.584	-3.036	0.016	0.099	ENSG00000279432	NA	TEC	AC015799.1	novel transcript	17	2639297	2642418	+	3	2	3	1	4	0	0	1	2	1	-2.468	-3.104	-2.104	-3.558	-1.756	-4.984	-4.984	-3.399	-2.662	-3.558	-2.565	-4.15
-1.584	-2.964	0.019	0.11	ENSG00000199094	407032	miRNA	MIR30C2	microRNA 30c-2	6	71376960	71377031	-	11	6	5	10	6	2	1	0	10	3	-0.688	-1.592	-1.534	-0.59	-1.296	-2.736	-3.252	-4.984	-0.524	-2.104	-1.197	-2.781
1.246	7.316	1.2e-05	0.00072	ENSG00000167920	147184	protein_coding	TMEM99	transmembrane protein 99	17	40819106	40836274	+	41	49	31	46	46	91	76	64	69	58	1.203	1.124	0.84	1.413	1.411	2.576	2.766	2.365	2.315	2.2	1.199	2.445
1.257	7.308	1.2e-05	0.00073	ENSG00000152433	284306	protein_coding	ZNF547	zinc finger protein 547	19	57363477	57379565	+	42	34	32	31	27	60	58	61	59	47	1.226	0.639	0.877	0.88	0.678	1.979	2.361	2.295	2.088	1.882	0.859	2.116
-1.582	-5.739	0.00011	0.0033	ENSG00000204380	100129029	antisense	PKP4-AS1	PKP4 antisense RNA 1	2	158658337	158735002	-	1	1	2	1	1	0	0	0	0	0	-3.399	-3.874	-2.614	-3.558	-3.558	-4.984	-4.984	-4.984	-4.984	-4.984	-3.402	-4.984
-1.582	-2.878	0.023	0.13	ENSG00000225213	NA	sense_intronic	AC073367.1	novel transcript, sense intronic to RSU1	10	16721352	16748377	-	4	2	4	1	1	4	0	0	0	1	-2.068	-3.104	-1.756	-3.558	-3.558	-1.93	-4.984	-4.984	-4.984	-3.558	-2.771	-4.353
3.609	9.862	1.3e-05	0.00078	ENSG00000130475	23149	protein_coding	FCHO1	FCH domain only 1	19	17747718	17788568	+	1	2	0	0	1	9	12	9	7	10	-3.399	-3.104	-4.984	-4.984	-3.558	-0.81	-0.066	-0.511	-1.069	-0.375	-4.187	-0.578
5.04	9.397	1.3e-05	0.00077	ENSG00000270757	100529241	protein_coding	HSPE1-MOB4	HSPE1-MOB4 readthrough	2	197500413	197550726	+	0	4	0	3	1	28	59	26	16	43	-4.984	-2.104	-4.984	-2.104	-3.558	0.877	2.391	1.07	0.145	1.751	-3.772	1.268
-1.578	-2.95	0.013	0.086	ENSG00000276545	NA	unprocessed_pseudogene	PCDHGB9P	protocadherin gamma subfamily B, 9 pseudogene	5	141439853	141442449	+	1	3	1	1	5	0	0	1	1	0	-3.399	-2.516	-3.558	-3.558	-1.534	-4.984	-4.984	-3.399	-3.558	-4.984	-2.893	-4.471
-1.578	-2.228	0.047	0.2	ENSG00000274427	NA	sense_intronic	AC145423.2	novel transcript, sense intronic to RILPL1	12	123515275	123515513	-	7	0	3	2	4	1	1	0	0	3	-1.296	-4.984	-2.104	-2.614	-1.756	-3.558	-3.252	-4.984	-4.984	-2.104	-2.357	-3.935
-1.602	-7.274	1.3e-05	0.00076	ENSG00000154822	23228	protein_coding	PLCL2	phospholipase C like 2	3	16802651	17090594	+	108	221	162	158	151	39	18	48	45	34	2.658	3.245	3.096	3.17	3.067	1.38	0.563	1.945	1.712	1.39	3.055	1.453
-1.576	-4.391	0.005	0.046	ENSG00000267500	NA	transcribed_unprocessed_pseudogene	ZNF887P	zinc finger protein 887, pseudogene	19	11648364	11652877	+	23	34	14	24	29	6	10	1	7	10	0.345	0.639	-0.188	0.56	0.77	-1.339	-0.366	-3.399	-1.069	-0.375	0.446	-1.13
-1.186	-10.22	1.3e-05	0.00077	ENSG00000102804	8848	protein_coding	TSC22D1	TSC22 domain family member 1	13	44432143	44577147	-	818	1633	1289	1223	1288	516	353	408	418	461	5.717	6.238	6.19	6.198	6.262	4.963	4.932	4.938	4.83	5.032	6.126	4.939
-1.525	-7.292	1.3e-05	0.00074	ENSG00000141040	57336	protein_coding	ZNF287	zinc finger protein 287	17	16551387	16569206	-	137	194	109	111	118	39	18	35	30	40	3.029	3.052	2.505	2.651	2.68	1.38	0.563	1.481	1.081	1.639	2.788	1.263
-1.821	-9.767	1.3e-05	0.00076	ENSG00000185730	79943	protein_coding	ZNF696	zinc finger protein 696	8	143289676	143298061	+	168	172	177	130	119	50	23	22	31	30	3.341	2.862	3.24	2.894	2.693	1.736	0.938	0.796	1.136	1.2	3.01	1.189
-1.859	-10.344	1.4e-05	0.00078	ENSG00000011523	23177	protein_coding	CEP68	centrosomal protein 68	2	65056366	65087004	+	148	338	305	233	236	56	35	46	55	47	3.145	3.873	4.043	3.737	3.728	1.879	1.632	1.875	1.995	1.882	3.718	1.859
-1.571	-3.234	0.015	0.097	ENSG00000268889	NA	lincRNA	AC008750.7	novel transcript	19	51394488	51403650	+	1	2	0	3	3	0	0	0	1	0	-3.399	-3.104	-4.984	-2.104	-2.104	-4.984	-4.984	-4.984	-3.558	-4.984	-3.242	-4.813
-1.571	-2.603	0.031	0.15	ENSG00000261366	101927288	antisense	MANEA-DT	MANEA divergent transcript	6	95575183	95577450	-	6	2	2	8	8	2	0	2	8	0	-1.534	-3.104	-2.614	-0.861	-0.904	-2.736	-4.984	-2.565	-0.861	-4.984	-1.829	-3.4
-1.569	-3.818	0.009	0.068	ENSG00000234925	NA	processed_pseudogene	ATP5PDP4	ATP synthase peripheral stalk subunit d pseudogene 4	12	68642519	68642993	-	2	2	2	1	1	0	0	2	0	0	-2.736	-3.104	-2.614	-3.558	-3.558	-4.984	-4.984	-2.565	-4.984	-4.984	-3.127	-4.696
-1.315	-10.174	1.4e-05	0.00079	ENSG00000068097	63897	protein_coding	HEATR6	HEAT repeat containing 6	17	60043194	60078931	-	223	360	307	247	285	99	63	86	66	90	3.78	3.971	4.053	3.831	4.008	2.69	2.494	2.785	2.243	2.816	3.93	2.615
-1.568	-3.25	0.013	0.086	ENSG00000224040	NA	processed_pseudogene	HMGN1P4	high mobility group nucleosome binding domain 1 pseudogene 4	1	182942115	182942404	-	6	2	5	3	0	1	0	2	0	0	-1.534	-3.104	-1.534	-2.104	-4.984	-3.558	-4.984	-2.565	-4.984	-4.984	-2.724	-4.291
-1.568	-2.977	0.019	0.11	ENSG00000228043	NA	lincRNA	AC114763.1	novel transcript	2	138418284	138501698	-	8	4	6	7	5	3	1	0	6	2	-1.087	-2.104	-1.296	-1.048	-1.534	-2.274	-3.252	-4.984	-1.296	-2.614	-1.426	-2.994
-0.826	-10.118	1.4e-05	0.00082	ENSG00000237649	3833	protein_coding	KIFC1	kinesin family member C1	6	33391536	33409924	+	3050	3774	3068	2718	2497	1627	1110	1341	1638	1371	7.484	7.511	7.509	7.412	7.278	6.577	6.585	6.618	6.765	6.522	7.44	6.614
-1.567	-2.547	0.026	0.14	ENSG00000217950	401010	processed_pseudogene	NOC2LP2	NOC2 like nucleolar associated transcriptional repressor pseudogene 2	2	131442644	131444587	-	1	3	1	2	4	4	0	1	0	0	-3.399	-2.516	-3.558	-2.614	-1.756	-1.93	-4.984	-3.399	-4.984	-4.984	-2.8	-4.367
-1.566	-2.95	0.019	0.11	ENSG00000276115	NA	sense_intronic	AC026356.2	novel transcript, sense intronic to BICD1	12	32352349	32354144	+	32	2	7	3	8	3	0	6	3	3	0.845	-3.104	-1.087	-2.104	-0.904	-2.274	-4.984	-1.087	-2.104	-2.104	-1.176	-2.742
0.682	7.209	1.4e-05	0.00081	ENSG00000103111	22879	protein_coding	MON1B	MON1 homolog B, secretory trafficking associated	16	77190835	77202405	+	784	1004	759	738	823	1279	902	1137	1026	956	5.655	5.509	5.416	5.455	5.6	6.234	6.29	6.388	6.11	6.024	5.527	6.209
-1.565	-2.77	0.018	0.11	ENSG00000213071	80350	transcribed_unprocessed_pseudogene	LPAL2	lipoprotein(a) like 2, pseudogene	6	160453428	160520269	-	20	9	19	14	19	1	7	1	6	9	0.145	-1.087	0.2	-0.159	0.209	-3.558	-0.904	-3.399	-1.296	-0.524	-0.166	-1.731
-1.565	-2.369	0.036	0.17	ENSG00000188013	NA	processed_pseudogene	MEIS3P2	Meis homeobox 3 pseudogene 2	17	20589293	20590367	+	0	5	2	4	1	0	0	0	0	2	-4.984	-1.829	-2.614	-1.727	-3.558	-4.984	-4.984	-4.984	-4.984	-2.614	-3.117	-4.683
-1.562	-3.589	0.004	0.039	ENSG00000259581	NA	processed_pseudogene	TYRO3P	TYRO3P protein tyrosine kinase pseudogene	15	76258986	76261690	-	0	2	3	2	1	0	0	0	0	0	-4.984	-3.104	-2.104	-2.614	-3.558	-4.984	-4.984	-4.984	-4.984	-4.984	-3.422	-4.984
-1.533	-7.212	1.4e-05	0.00081	ENSG00000167524	124923	protein_coding	RSKR	ribosomal protein S6 kinase related	17	28607964	28614200	-	68	79	63	58	78	17	14	13	29	14	1.953	1.75	1.744	1.751	2.109	0.141	0.172	0.028	1.018	0.12	1.858	0.325
-1.561	-2.815	0.016	0.1	ENSG00000223668	NA	processed_pseudogene	EEF1A1P24	eukaryotic translation elongation factor 1 alpha 1 pseudogene 24	3	39358545	39359922	+	5	6	3	4	4	1	0	3	3	2	-1.756	-1.592	-2.104	-1.727	-1.756	-3.558	-4.984	-2.068	-2.104	-2.614	-1.802	-3.363
-1.559	-7.104	1.6e-05	0.00088	ENSG00000198155	642280	transcribed_unprocessed_pseudogene	ZNF876P	zinc finger protein 876, pseudogene	4	212610	255985	+	66	90	66	85	84	15	26	16	19	18	1.915	1.919	1.795	2.278	2.225	-0.055	1.144	0.324	0.414	0.482	2.028	0.469
-0.738	-7.233	1.4e-05	0.00079	ENSG00000213186	286827	protein_coding	TRIM59	tripartite motif containing 59	3	160432445	160485773	-	483	607	483	427	451	226	192	199	253	235	4.959	4.746	4.724	4.636	4.701	3.84	4.074	3.95	4.124	4.101	4.753	4.015
-0.79	-7.219	1.4e-05	0.0008	ENSG00000136451	7716	protein_coding	VEZF1	vascular endothelial zinc finger 1	17	57971547	57988259	-	1202	1620	1057	1302	1263	714	402	574	625	690	6.275	6.227	5.896	6.285	6.23	5.403	5.132	5.436	5.399	5.579	6.184	5.394
-2.1	-9.894	1.4e-05	0.00082	ENSG00000180257	125893	protein_coding	ZNF816	zinc finger protein 816	19	52949379	52962911	-	71	85	63	100	82	16	7	11	22	13	2.014	1.84	1.744	2.504	2.186	0.036	-0.904	-0.224	0.639	0.01	2.058	-0.042
-1.558	-2.213	0.048	0.21	ENSG00000213997	NA	processed_pseudogene	PGAM1P7	phosphoglycerate mutase 1 pseudogene 7	X	46646594	46647330	-	0	7	2	5	2	2	0	1	1	0	-4.984	-1.432	-2.614	-1.432	-2.662	-2.736	-4.984	-3.399	-3.558	-4.984	-2.484	-4.041
0.697	7.168	1.5e-05	0.00084	ENSG00000112763	11120	protein_coding	BTN2A1	butyrophilin subfamily 2 member A1	6	26457904	26476621	+	747	1410	1151	967	988	1670	1000	1340	1409	1459	5.589	6.018	6.022	5.855	5.874	6.614	6.436	6.618	6.561	6.625	5.875	6.572
-1.557	-2.3	0.041	0.19	ENSG00000227252	NA	antisense	AC105760.2	novel transcript, antisense to COPS8	2	237059434	237085817	-	4	14	6	10	8	3	0	2	2	9	-2.068	-0.511	-1.296	-0.59	-0.904	-2.274	-4.984	-2.565	-2.662	-0.524	-1.045	-2.602
-1.01	-9.872	1.5e-05	0.00087	ENSG00000129347	65095	protein_coding	KRI1	KRI1 homolog	19	10553078	10566037	-	870	1478	1360	1137	979	525	349	447	505	453	5.802	6.083	6.273	6.094	5.86	4.992	4.915	5.064	5.097	5.003	6.026	5.015
-1.555	-3.643	0.0077	0.062	ENSG00000276603	NA	sense_intronic	AL109614.1	novel transcript, sense intronic to BLCAP	20	37526642	37527060	-	1	2	2	4	2	0	0	0	2	2	-3.399	-3.104	-2.614	-1.727	-2.662	-4.984	-4.984	-4.984	-2.662	-2.614	-2.726	-4.282
-1.555	-2.415	0.041	0.19	ENSG00000229657	NA	processed_pseudogene	AL391822.1	ribosomal protein L13a (RPL13A) pseudogene	1	204946608	204947169	+	1	7	5	10	2	1	0	1	3	4	-3.399	-1.432	-1.534	-0.59	-2.662	-3.558	-4.984	-3.399	-2.104	-1.703	-1.781	-3.337
-1.693	-7.166	1.5e-05	0.00084	ENSG00000180611	151963	protein_coding	MB21D2	Mab-21 domain containing 2	3	192796815	192918161	-	53	120	75	85	79	25	12	12	22	19	1.57	2.33	1.985	2.278	2.136	0.696	-0.066	-0.102	0.639	0.557	2.075	0.382
-1.554	-3.052	0.017	0.1	ENSG00000271200	NA	lincRNA	AC099791.2	novel transcript	1	61741998	61742424	-	3	0	2	3	1	0	0	1	0	0	-2.468	-4.984	-2.614	-2.104	-3.558	-4.984	-4.984	-3.399	-4.984	-4.984	-3.213	-4.767
-1.553	-2.735	0.019	0.11	ENSG00000251600	101927636	processed_transcript	LOC101927636	uncharacterized LOC101927636	4	143559457	144188367	+	3	0	4	0	3	0	0	0	0	0	-2.468	-4.984	-1.756	-4.984	-2.104	-4.984	-4.984	-4.984	-4.984	-4.984	-3.431	-4.984
2.148	7.168	1.5e-05	0.00084	ENSG00000144821	22989	protein_coding	MYH15	myosin heavy chain 15	3	108380369	108529322	-	16	57	67	34	32	150	74	107	126	175	-0.159	1.309	1.819	1.014	0.91	3.278	2.723	3.105	3.17	3.715	1.064	3.212
1.835	9.927	1.5e-05	0.00086	ENSG00000101306	85366	protein_coding	MYLK2	myosin light chain kinase 2	20	31819308	31834689	+	12	25	23	18	14	42	51	54	53	40	-0.537	0.239	0.44	0.167	-0.171	1.473	2.179	2.113	1.945	1.639	0.034	1.868
-0.724	-7.139	1.5e-05	0.00087	ENSG00000057294	5318	protein_coding	PKP2	plakophilin 2	12	32790745	32896840	-	409	646	501	506	547	299	170	221	285	231	4.717	4.839	4.785	4.892	4.985	4.218	3.909	4.084	4.283	4.074	4.844	4.12
-1.551	-2.879	0.014	0.094	ENSG00000228507	NA	processed_pseudogene	DAP3P2	death associated protein 3 pseudogene 2	2	171491422	171491931	+	1	2	3	1	1	0	0	0	3	0	-3.399	-3.104	-2.104	-3.558	-3.558	-4.984	-4.984	-4.984	-2.104	-4.984	-3.171	-4.722
-1.551	-2.948	0.021	0.12	ENSG00000272953	NA	lincRNA	AC092171.4	novel transcript	7	5425770	5426401	+	8	7	10	9	8	3	0	4	3	7	-1.087	-1.432	-0.632	-0.717	-0.904	-2.274	-4.984	-1.674	-2.104	-0.904	-0.993	-2.544
-1.55	-3.043	0.015	0.098	ENSG00000201592	NA	snoRNA	RF00494	NA	X	20136306	20136385	-	17	6	6	2	5	2	2	1	3	1	-0.075	-1.592	-1.296	-2.614	-1.534	-2.736	-2.516	-3.399	-2.104	-3.558	-1.323	-2.873
-1.216	-9.997	1.5e-05	0.00086	ENSG00000197355	91373	protein_coding	UAP1L1	UDP-N-acetylglucosamine pyrophosphorylase 1 like 1	9	137077501	137084539	+	301	623	519	457	448	149	150	130	149	147	4.248	4.785	4.837	4.743	4.688	3.268	3.739	3.356	3.408	3.467	4.663	3.447
-1.051	-7.168	1.5e-05	0.00084	ENSG00000198740	22834	protein_coding	ZNF652	zinc finger protein 652	17	49289206	49362473	-	157	308	256	251	231	95	65	78	73	89	3.23	3.729	3.764	3.853	3.698	2.64	2.544	2.655	2.402	2.8	3.661	2.61
-1.704	-7.092	1.6e-05	0.00089	ENSG00000034533	28990	protein_coding	ASTE1	asteroid homolog 1	3	131013875	131027649	-	102	114	117	96	135	29	30	13	21	30	2.575	2.265	2.62	2.448	2.917	0.924	1.396	0.028	0.563	1.2	2.564	0.861
-1.546	-3.402	0.013	0.088	ENSG00000260328	NA	lincRNA	AC104024.2	novel transcript	17	17011914	17014990	-	6	2	0	2	1	1	0	0	0	0	-1.534	-3.104	-4.984	-2.614	-3.558	-3.558	-4.984	-4.984	-4.984	-4.984	-3.218	-4.765
-1.546	-2.466	0.031	0.16	ENSG00000274859	NA	antisense	AC131238.1	novel transcript, antisense to VSIG10	12	118066398	118066725	+	6	0	2	2	1	0	1	0	0	0	-1.534	-4.984	-2.614	-2.614	-3.558	-4.984	-3.252	-4.984	-4.984	-4.984	-3.027	-4.573
-1.545	-2.718	0.019	0.11	ENSG00000248936	NA	antisense	AC027607.1	putatitive novel transcript	4	37588087	37588875	-	2	6	1	1	1	1	0	0	0	2	-2.736	-1.592	-3.558	-3.558	-3.558	-3.558	-4.984	-4.984	-4.984	-2.614	-2.986	-4.531
-1.544	-3.824	0.0052	0.047	ENSG00000185839	NA	processed_pseudogene	AL035411.1	adenylate kinase 2 (AK2) pseudogene	1	58630841	58631530	-	6	6	6	2	1	1	1	1	2	0	-1.534	-1.592	-1.296	-2.614	-3.558	-3.558	-3.252	-3.399	-2.662	-4.984	-2.086	-3.63
-2.474	-7.12	1.6e-05	0.00088	ENSG00000166246	146562	protein_coding	C16orf71	chromosome 16 open reading frame 71	16	4734272	4749396	+	1	3	4	1	4	0	0	0	0	0	-3.399	-2.516	-1.756	-3.558	-1.756	-4.984	-4.984	-4.984	-4.984	-4.984	-2.51	-4.984
4.097	10.272	1.6e-05	0.00088	ENSG00000197405	728	protein_coding	C5AR1	complement C5a receptor 1	19	47290023	47322066	+	0	2	0	0	0	14	11	3	11	5	-4.984	-3.104	-4.984	-4.984	-4.984	-0.142	-0.204	-2.068	-0.385	-1.411	-4.794	-0.697
-1.543	-2.55	0.026	0.14	ENSG00000212769	NA	processed_pseudogene	HMGN2P8	high mobility group nucleosomal binding domain 2 pseudogene 8	10	84081429	84081995	+	5	17	5	8	3	4	0	2	4	2	-1.756	-0.252	-1.534	-0.861	-2.104	-1.93	-4.984	-2.565	-1.756	-2.614	-1.28	-2.823
-1.542	-2.555	0.026	0.14	ENSG00000258843	105370489	antisense	LOC105370489	uncharacterized LOC105370489	14	50821880	50823501	+	0	7	1	2	2	0	0	1	0	0	-4.984	-1.432	-3.558	-2.614	-2.662	-4.984	-4.984	-3.399	-4.984	-4.984	-3.17	-4.713
2.482	7.13	1.6e-05	0.00087	ENSG00000138109	1559	protein_coding	CYP2C9	cytochrome P450 family 2 subfamily C member 9	10	94938658	94989391	+	0	0	0	0	0	2	2	5	1	2	-4.984	-4.984	-4.984	-4.984	-4.984	-2.736	-2.516	-1.339	-3.558	-2.614	-4.984	-2.502
2.848	7.103	1.6e-05	0.00088	ENSG00000275395	8857	protein_coding	FCGBP	Fc fragment of IgG binding protein	19	39863323	39934626	-	1	0	0	0	0	3	3	2	6	5	-3.399	-4.984	-4.984	-4.984	-4.984	-2.274	-2.068	-2.565	-1.296	-1.411	-4.754	-1.906
-1.54	-2.685	0.021	0.12	ENSG00000248641	NA	processed_pseudogene	HMGA1P2	high mobility group AT-hook 1 pseudogene 2	4	73098822	73099145	+	1	6	5	6	2	2	1	0	1	2	-3.399	-1.592	-1.534	-1.228	-2.662	-2.736	-3.252	-4.984	-3.558	-2.614	-2.026	-3.566
-2.02	-9.815	1.6e-05	0.00087	ENSG00000180758	80045	protein_coding	GPR157	G protein-coupled receptor 157	1	9100305	9129170	-	88	111	126	86	109	12	15	22	21	21	2.359	2.229	2.726	2.295	2.575	-0.366	0.299	0.796	0.563	0.701	2.437	0.418
0.657	7.125	1.6e-05	0.00087	ENSG00000164294	493869	protein_coding	GPX8	glutathione peroxidase 8 (putative)	5	55160118	55167071	+	2782	2891	2105	2052	2381	3705	2602	2871	3569	3247	7.362	7.093	6.943	6.972	7.21	7.73	7.772	7.701	7.893	7.773	7.117	7.774
-1.537	-2.884	0.019	0.11	ENSG00000237828	NA	processed_pseudogene	PA2G4P1	proliferation-associated 2G4 pseudogene 1	X	120868611	120869807	-	4	3	6	1	4	2	0	1	2	1	-2.068	-2.516	-1.296	-3.558	-1.756	-2.736	-4.984	-3.399	-2.662	-3.558	-2.181	-3.719
-1.537	-2.674	0.021	0.12	ENSG00000255992	NA	lincRNA	AC131009.1	novel transcript	12	131924736	131929351	-	0	6	0	3	2	0	0	0	0	0	-4.984	-1.592	-4.984	-2.104	-2.662	-4.984	-4.984	-4.984	-4.984	-4.984	-3.447	-4.984
-1.536	-3.329	0.011	0.076	ENSG00000204588	440894	lincRNA	LINC01123	long intergenic non-protein coding RNA 1123	2	109987063	109996140	+	2	8	2	5	3	1	4	1	1	0	-2.736	-1.272	-2.614	-1.432	-2.104	-3.558	-1.703	-3.399	-3.558	-4.984	-2.025	-3.561
-1.536	-2.664	0.021	0.12	ENSG00000201988	NA	misc_RNA	RF00019	NA	6	30736304	30736414	-	0	6	3	2	0	0	0	0	0	0	-4.984	-1.592	-2.104	-2.614	-4.984	-4.984	-4.984	-4.984	-4.984	-4.984	-3.448	-4.984
-0.75	-7.112	1.6e-05	0.00088	ENSG00000122641	3624	protein_coding	INHBA	inhibin subunit beta A	7	41667168	41705834	-	20990	14456	11973	11216	11393	8439	6233	6470	6862	7265	10.039	9.488	9.537	9.551	9.606	8.875	8.968	8.853	8.821	8.963	9.645	8.895
-1.535	-2.588	0.031	0.16	ENSG00000282206	NA	unprocessed_pseudogene	AC233280.19	programmed cell death 6 (PDCD6) pseudogene	3	195635188	195636301	+	0	8	6	3	3	0	0	1	1	3	-4.984	-1.272	-1.296	-2.104	-2.104	-4.984	-4.984	-3.399	-3.558	-2.104	-2.426	-3.961
-2.613	-7.096	1.6e-05	0.00089	ENSG00000064300	4804	protein_coding	NGFR	nerve growth factor receptor	17	49495293	49515017	+	2	3	4	3	4	1	0	0	0	0	-2.736	-2.516	-1.756	-2.104	-1.756	-3.558	-4.984	-4.984	-4.984	-4.984	-2.181	-4.794
-1.534	-2.19	0.05	0.21	ENSG00000205746	NA	transcribed_unprocessed_pseudogene	AC126755.1	polycystic kidney disease 1 (autosomal dominant) (PKD1) pseudogene	16	18334400	18352476	-	5	21	8	6	7	2	0	8	1	6	-1.756	0.028	-0.904	-1.228	-1.087	-2.736	-4.984	-0.663	-3.558	-1.108	-0.976	-2.509
-1.453	-9.684	1.6e-05	0.00087	ENSG00000184209	11066	protein_coding	SNRNP35	small nuclear ribonucleoprotein U11/U12 subunit 35	12	123457641	123473154	+	855	629	569	421	419	236	117	130	168	137	5.777	4.8	4.967	4.613	4.587	3.89	3.374	3.356	3.576	3.363	4.958	3.504
-1.431	-10.014	1.6e-05	0.00088	ENSG00000144026	84874	protein_coding	ZNF514	zinc finger protein 514	2	95147330	95165413	-	254	304	260	247	293	88	39	68	84	83	3.99	3.704	3.784	3.831	4.054	2.525	1.789	2.449	2.599	2.718	3.873	2.442
-3.079	-7.082	1.7e-05	0.0009	ENSG00000144476	57007	protein_coding	ACKR3	atypical chemokine receptor 3	2	236567787	236582358	+	23	44	27	22	22	1	1	1	4	6	0.345	0.99	0.645	0.44	0.401	-3.558	-3.252	-3.399	-1.756	-1.108	0.567	-2.512
0.951	9.687	1.7e-05	0.00091	ENSG00000159873	150275	protein_coding	CCDC117	coiled-coil domain containing 117	22	28772674	28789301	+	484	716	683	507	516	1025	648	871	900	1023	4.963	4.996	5.248	4.897	4.902	5.917	5.823	5.997	5.904	6.123	5.003	5.954
-1.385	-9.788	1.7e-05	0.0009	ENSG00000251493	2297	protein_coding	FOXD1	forkhead box D1	5	73444827	73448527	-	2141	1590	2041	1368	1296	644	336	496	644	467	7.012	6.193	6.894	6.364	6.272	5.267	4.861	5.216	5.434	5.051	6.552	5.167
-0.569	-7.049	1.7e-05	0.00093	ENSG00000197256	25959	protein_coding	KANK2	KN motif and ankyrin repeat domains 2	19	11164267	11197791	-	2472	3489	3029	2559	2360	1839	1235	1407	1688	1653	7.204	7.394	7.484	7.325	7.195	6.741	6.727	6.688	6.812	6.798	7.322	6.753
-1.795	-7.057	1.7e-05	0.00092	ENSG00000118482	23469	protein_coding	PHF3	PHD finger protein 3	6	63635820	63779336	+	1202	3189	2731	2716	2616	731	312	467	596	918	6.275	7.26	7.326	7.41	7.348	5.44	4.756	5.117	5.335	5.965	7.138	5.343
1.008	9.825	1.7e-05	0.00091	ENSG00000104960	53635	protein_coding	PTOV1	PTOV1, extended AT-hook containing adaptor protein	19	49850735	49860744	+	465	666	534	444	412	860	728	731	896	751	4.907	4.884	4.881	4.706	4.56	5.668	5.981	5.758	5.897	5.689	4.79	5.798
-1.53	-2.388	0.035	0.17	ENSG00000262652	NA	sense_intronic	AC124283.3	novel transcript, sense intronic FOXK2	17	82578023	82578616	+	0	1	5	5	1	0	0	0	0	1	-4.984	-3.874	-1.534	-1.432	-3.558	-4.984	-4.984	-4.984	-4.984	-3.558	-3.187	-4.716
-0.568	-7.081	1.7e-05	0.0009	ENSG00000106344	55131	protein_coding	RBM28	RNA binding motif protein 28	7	128297685	128343908	-	1283	1509	1297	1244	1180	851	595	663	711	735	6.368	6.118	6.198	6.224	6.129	5.651	5.698	5.62	5.57	5.655	6.207	5.638
-1.527	-2.583	0.033	0.16	ENSG00000248610	NA	processed_pseudogene	HSPA8P4	heat shock protein family A (Hsp70) member 8 pseudogene 4	5	130140031	130141950	+	0	3	3	5	2	0	0	0	1	3	-4.984	-2.516	-2.104	-1.432	-2.662	-4.984	-4.984	-4.984	-3.558	-2.104	-2.886	-4.413
-1.527	-2.265	0.044	0.2	ENSG00000212994	NA	processed_pseudogene	RPS26P6	ribosomal protein S26 pseudogene 6	8	100895771	100896118	+	9	0	1	2	1	0	1	0	0	0	-0.94	-4.984	-3.558	-2.614	-3.558	-4.984	-3.252	-4.984	-4.984	-4.984	-3.041	-4.568
-1.526	-6.417	0.00033	0.0071	ENSG00000230373	374650	transcribed_unprocessed_pseudogene	GOLGA6L5P	golgin A6 family-like 5, pseudogene	15	84507885	84516814	-	35	30	46	37	34	12	4	10	13	10	0.976	0.462	1.348	1.136	1.007	-0.366	-1.703	-0.366	-0.151	-0.375	0.986	-0.54
-1.021	-9.879	1.7e-05	0.00092	ENSG00000145604	6502	protein_coding	SKP2	S-phase kinase associated protein 2	5	36151989	36184319	+	675	939	667	739	830	361	278	237	311	285	5.431	5.414	5.208	5.457	5.615	4.459	4.599	4.176	4.403	4.382	5.425	4.404
-1.519	-9.706	1.7e-05	0.00092	ENSG00000138311	22891	protein_coding	ZNF365	zinc finger protein 365	10	62374192	62670301	+	162	148	139	135	173	61	25	35	33	37	3.277	2.65	2.864	2.949	3.262	2.009	1.079	1.481	1.226	1.53	2.999	1.48
-1.524	-2.677	0.021	0.12	ENSG00000230583	729156	transcribed_unprocessed_pseudogene	GTF2IRD1P1	GTF2I repeat domain containing 1 pseudogene 1	7	66809993	66844882	-	1	3	0	2	3	0	0	1	0	0	-3.399	-2.516	-4.984	-2.614	-2.104	-4.984	-4.984	-3.399	-4.984	-4.984	-3.107	-4.631
1.616	9.806	1.8e-05	0.00095	ENSG00000164603	154743	protein_coding	BMT2	base methyltransferase of 25S rRNA 2 homolog	7	112819147	112939916	-	155	294	270	275	275	711	309	635	637	696	3.211	3.656	3.842	3.991	3.956	5.398	4.743	5.57	5.422	5.59	3.74	5.356
-1.523	-3.461	0.0094	0.07	ENSG00000235449	NA	processed_pseudogene	AC098934.3	cytochrome c oxidase subunit VIIc (COX7C) pseudogene	1	202767229	202767418	-	12	4	1	2	1	2	1	1	0	0	-0.537	-2.104	-3.558	-2.614	-3.558	-2.736	-3.252	-3.399	-4.984	-4.984	-2.389	-3.912
-1.523	-2.973	0.018	0.11	ENSG00000278918	NA	TEC	AC080112.3	novel transcript	17	40348049	40350539	-	6	6	10	1	4	1	4	1	1	1	-1.534	-1.592	-0.632	-3.558	-1.756	-3.558	-1.703	-3.399	-3.558	-3.558	-1.668	-3.191
4.266	7.012	1.8e-05	0.00095	ENSG00000109743	683	protein_coding	BST1	bone marrow stromal cell antigen 1	4	15702950	15738313	+	0	0	7	1	2	19	19	13	26	28	-4.984	-4.984	-1.087	-3.558	-2.662	0.306	0.645	0.028	0.877	1.106	-3.675	0.591
-1.522	-5.649	0.00013	0.0036	ENSG00000242670	NA	processed_pseudogene	RPL22P13	ribosomal protein L22 pseudogene 13	4	54221126	54221472	+	2	1	1	1	1	0	0	0	0	0	-2.736	-3.874	-3.558	-3.558	-3.558	-4.984	-4.984	-4.984	-4.984	-4.984	-3.462	-4.984
-1.522	-5.649	0.00013	0.0036	ENSG00000266111	NA	lincRNA	AC068025.2	novel transcript	17	29352069	29404105	+	2	1	1	1	1	0	0	0	0	0	-2.736	-3.874	-3.558	-3.558	-3.558	-4.984	-4.984	-4.984	-4.984	-4.984	-3.462	-4.984
-1.522	-3.178	0.017	0.11	ENSG00000206144	NA	processed_pseudogene	MAPK6P1	mitogen-activated protein kinase 6 pseudogene 1	8	53537060	53540300	+	0	1	2	4	2	0	0	0	1	0	-4.984	-3.874	-2.614	-1.727	-2.662	-4.984	-4.984	-4.984	-3.558	-4.984	-3.272	-4.795
3.378	9.716	1.8e-05	0.00095	ENSG00000144410	130749	protein_coding	CPO	carboxypeptidase O	2	206939554	206969474	+	0	0	0	0	1	3	9	3	4	11	-4.984	-4.984	-4.984	-4.984	-3.558	-2.274	-0.511	-2.068	-1.756	-0.252	-4.686	-1.308
-1.519	-2.63	0.032	0.16	ENSG00000265055	NA	lincRNA	AC145343.1	novel transcript	17	68096046	68101474	-	5	2	2	0	2	0	0	2	0	0	-1.756	-3.104	-2.614	-4.984	-2.662	-4.984	-4.984	-2.565	-4.984	-4.984	-3.201	-4.72
-1.519	-2.275	0.043	0.19	ENSG00000220161	400579	lincRNA	LINC02076	long intergenic non-protein coding RNA 2076	17	18411159	18414380	+	5	0	5	1	1	0	0	0	0	2	-1.756	-4.984	-1.534	-3.558	-3.558	-4.984	-4.984	-4.984	-4.984	-2.614	-3.155	-4.675
-1.12	-7.017	1.8e-05	0.00095	ENSG00000150764	85458	protein_coding	DIXDC1	DIX domain containing 1	11	111927144	112022584	+	629	1196	980	917	891	374	209	283	331	485	5.339	5.769	5.792	5.776	5.713	4.509	4.189	4.441	4.493	5.107	5.681	4.561
-1.518	-3.016	0.011	0.079	ENSG00000236816	NA	unprocessed_pseudogene	ANKRD20A7P	ankyrin repeat domain 20 family member A7, pseudogene	9	42852675	42894751	+	47	28	25	24	13	9	19	2	5	5	1.402	0.376	0.563	0.56	-0.265	-0.81	0.645	-2.565	-1.534	-1.411	0.582	-0.936
-1.518	-3.136	0.014	0.093	ENSG00000259006	NA	antisense	AC092143.2	novel transcript, antisense to MC1R	16	89919827	89922662	-	3	5	6	2	4	0	3	1	2	1	-2.468	-1.829	-1.296	-2.614	-1.756	-4.984	-2.068	-3.399	-2.662	-3.558	-1.989	-3.507
-1.355	-7.03	1.8e-05	0.00094	ENSG00000007968	1870	protein_coding	E2F2	E2F transcription factor 2	1	23506430	23531220	-	147	258	276	163	205	77	63	45	53	45	3.134	3.464	3.877	3.218	3.515	2.337	2.494	1.84	1.945	1.825	3.449	2.094
0.888	7.008	1.8e-05	0.00095	ENSG00000138411	57520	protein_coding	HECW2	HECT, C2 and WW domain containing E3 ubiquitin protein ligase 2	2	196189099	196593692	-	229	444	285	325	317	539	346	396	411	545	3.824	4.287	3.933	4.238	4.168	5.03	4.903	4.901	4.806	5.265	4.096	4.984
-1.516	-4.45	0.0026	0.03	ENSG00000280327	NA	TEC	Z97633.1	tec	16	1576716	1578371	-	11	8	8	8	3	3	1	4	2	1	-0.688	-1.272	-0.904	-0.861	-2.104	-2.274	-3.252	-1.674	-2.662	-3.558	-1.161	-2.677
-1.515	-2.322	0.04	0.18	ENSG00000279266	NA	TEC	AC068860.1	TEC	11	20131730	20135465	+	3	8	1	8	6	4	1	2	1	0	-2.468	-1.272	-3.558	-0.861	-1.296	-1.93	-3.252	-2.565	-3.558	-4.984	-1.822	-3.337
-1.514	-3.733	0.0066	0.055	ENSG00000245275	386627	antisense	SAP30L-AS1	SAP30L antisense RNA 1 (head to head)	5	154329437	154445850	-	8	17	8	8	7	2	3	2	7	1	-1.087	-0.252	-0.904	-0.861	-1.087	-2.736	-2.068	-2.565	-1.069	-3.558	-0.803	-2.316
-1.514	-2.711	0.02	0.11	ENSG00000283108	NA	processed_transcript	AC011451.3	novel transcript	19	9383581	9407055	-	0	4	0	3	3	0	0	0	0	0	-4.984	-2.104	-4.984	-2.104	-2.104	-4.984	-4.984	-4.984	-4.984	-4.984	-3.47	-4.984
-1.513	-3.223	0.0078	0.062	ENSG00000234345	NA	processed_pseudogene	AC234782.3	E74-like factor 2 (ELF2) pseudogene	X	103910305	103911352	-	0	1	1	3	3	0	0	0	0	0	-4.984	-3.874	-3.558	-2.104	-2.104	-4.984	-4.984	-4.984	-4.984	-4.984	-3.47	-4.984
-1.513	-2.366	0.037	0.17	ENSG00000283689	NA	antisense	AC018553.2	novel transcript, antisense to IRX3	16	54285604	54289568	+	3	18	14	25	32	10	4	6	3	2	-2.468	-0.188	-0.188	0.601	0.91	-0.64	-1.703	-1.087	-2.104	-2.614	-0.147	-1.659
3.879	8.711	1.8e-05	0.00095	ENSG00000183423	345193	protein_coding	LRIT3	leucine rich repeat, Ig-like and transmembrane domains 3	4	109848202	109872315	+	0	1	1	1	0	4	7	11	12	20	-4.984	-3.874	-3.558	-3.558	-4.984	-1.93	-0.904	-0.224	-0.252	0.621	-4.32	-0.441
-1.512	-3.329	0.011	0.077	ENSG00000238103	NA	processed_pseudogene	RPL9P7	ribosomal protein L9 pseudogene 7	X	23836742	23837321	-	24	6	2	2	2	4	2	1	0	2	0.421	-1.592	-2.614	-2.614	-2.662	-1.93	-2.516	-3.399	-4.984	-2.614	-1.719	-3.23
0.637	7.032	1.8e-05	0.00094	ENSG00000116044	4780	protein_coding	NFE2L2	nuclear factor, erythroid 2 like 2	2	177227595	177392697	-	2052	2167	1569	1707	1691	2688	1982	2205	2386	2479	6.961	6.658	6.486	6.699	6.665	7.273	7.386	7.32	7.303	7.38	6.695	7.331
1.06	9.657	1.8e-05	0.00095	ENSG00000112511	5252	protein_coding	PHF1	PHD finger protein 1	6	33410399	33416453	+	182	261	222	228	194	345	323	315	380	302	3.467	3.482	3.552	3.703	3.426	4.402	4.802	4.579	4.69	4.459	3.525	4.585
-1.117	-7.033	1.8e-05	0.00094	ENSG00000182310	147650	protein_coding	SPACA6	sperm acrosome associated 6	19	51689128	51712387	+	97	134	111	101	76	37	25	28	38	37	2.496	2.487	2.535	2.521	2.076	1.292	1.079	1.163	1.448	1.53	2.427	1.31
-0.697	-7.013	1.8e-05	0.00095	ENSG00000072756	51095	protein_coding	TRNT1	tRNA nucleotidyl transferase 1	3	3126916	3150879	+	511	652	563	522	550	325	239	232	237	288	5.031	4.854	4.953	4.938	4.992	4.324	4.385	4.143	4.028	4.391	4.953	4.256
1.072	9.467	1.8e-05	0.00094	ENSG00000156232	123720	protein_coding	WHAMM	WAS protein homolog associated with actin, golgi membranes and microtubules	15	82809628	82836108	+	438	483	358	362	343	810	497	679	655	625	4.822	4.402	4.278	4.399	4.287	5.585	5.427	5.656	5.457	5.432	4.441	5.512
-0.921	-7.028	1.8e-05	0.00094	ENSG00000128000	163131	protein_coding	ZNF780B	zinc finger protein 780B	19	40028260	40056209	-	178	249	185	211	191	92	54	86	67	76	3.434	3.42	3.296	3.585	3.407	2.599	2.258	2.785	2.262	2.58	3.426	2.505
-1.029	-9.605	1.9e-05	0.00098	ENSG00000140320	22893	protein_coding	BAHD1	bromo adjacent homology domain containing 1	15	40439721	40468242	+	341	509	424	389	359	164	107	154	168	135	4.463	4.478	4.532	4.498	4.35	3.405	3.234	3.595	3.576	3.346	4.465	3.436
2.161	6.992	1.9e-05	0.00097	ENSG00000107864	22849	protein_coding	CPEB3	cytoplasmic polyadenylation element binding protein 3	10	92046692	92291087	-	16	70	48	34	43	137	63	154	166	145	-0.159	1.575	1.402	1.014	1.317	3.138	2.494	3.595	3.554	3.446	1.118	3.279
-1.505	-3.482	0.0078	0.062	ENSG00000271926	NA	lincRNA	AC008972.1	novel transcript	5	72953635	72954274	-	3	3	3	4	3	2	0	2	1	1	-2.468	-2.516	-2.104	-1.727	-2.104	-2.736	-4.984	-2.565	-3.558	-3.558	-2.209	-3.713
-1.504	-3.708	0.0032	0.034	ENSG00000279035	NA	TEC	AC022211.4	TEC	17	75130883	75133043	+	3	2	1	1	1	0	0	0	0	1	-2.468	-3.104	-3.558	-3.558	-3.558	-4.984	-4.984	-4.984	-4.984	-3.558	-3.26	-4.764
-1.743	-9.445	1.9e-05	0.00099	ENSG00000183161	2188	protein_coding	FANCF	FA complementation group F	11	22622890	22625841	-	285	209	200	179	148	55	34	41	57	32	4.165	3.154	3.392	3.354	3.043	1.854	1.585	1.709	2.037	1.292	3.43	1.687
-1.503	-2.537	0.027	0.14	ENSG00000213104	NA	processed_pseudogene	NPM1P46	nucleophosmin 1 pseudogene 46	2	197379701	197380892	-	11	13	12	13	10	6	8	3	6	0	-0.688	-0.632	-0.375	-0.252	-0.648	-1.339	-0.688	-2.068	-1.296	-4.984	-0.51	-2.013
-1.503	-2.573	0.034	0.17	ENSG00000234705	NA	antisense	HMGA1P4	high mobility group AT-hook 1 pseudogene 4	9	128663134	128663578	-	8	3	4	6	4	4	0	6	4	0	-1.087	-2.516	-1.756	-1.228	-1.756	-1.93	-4.984	-1.087	-1.756	-4.984	-1.759	-3.262
1.67	9.589	1.9e-05	0.00096	ENSG00000204839	642475	protein_coding	MROH6	maestro heat like repeat family member 6	8	143566187	143572971	-	22	35	27	23	36	60	58	51	77	81	0.284	0.683	0.645	0.499	1.081	1.979	2.361	2.037	2.488	2.683	0.643	2.313
0.86	6.987	1.9e-05	0.00097	ENSG00000052802	6307	protein_coding	MSMO1	methylsterol monooxygenase 1	4	165327623	165343160	+	1128	1237	935	1132	1272	1852	1658	1530	1833	1582	6.184	5.824	5.726	6.087	6.24	6.753	7.144	6.805	6.929	6.739	6.011	6.872
3.47	10.685	1.9e-05	0.00096	ENSG00000050628	5733	protein_coding	PTGER3	prostaglandin E receptor 3	1	70852353	71047808	-	0	1	0	0	0	8	7	6	3	3	-4.984	-3.874	-4.984	-4.984	-4.984	-0.961	-0.904	-1.087	-2.104	-2.104	-4.844	-1.374
-1.499	-2.865	0.021	0.12	ENSG00000232300	NA	lincRNA	FAM215B	family with sequence similarity 215 member B	17	46558830	46562795	-	17	2	5	2	2	6	3	1	0	0	-0.075	-3.104	-1.534	-2.614	-2.662	-1.339	-2.068	-3.399	-4.984	-4.984	-2.018	-3.517
-1.282	-9.577	1.9e-05	0.00098	ENSG00000160439	112724	protein_coding	RDH13	retinol dehydrogenase 13	19	55039108	55071291	-	183	209	151	172	152	65	45	42	53	44	3.478	3.154	2.989	3.295	3.076	2.107	2.008	1.749	1.945	1.792	3.198	1.916
0.901	6.985	1.9e-05	0.00097	ENSG00000163602	23429	protein_coding	RYBP	RING1 and YY1 binding protein	3	72371825	72446621	-	356	765	577	602	653	1052	628	817	857	967	4.528	5.094	4.986	5.151	5.242	5.954	5.779	5.92	5.834	6.041	5.007	5.908
-0.965	-6.978	1.9e-05	0.00098	ENSG00000120158	10171	protein_coding	RCL1	RNA terminal phosphate cyclase like 1	9	4792869	4885917	+	220	306	229	251	266	122	59	101	108	77	3.763	3.717	3.595	3.853	3.911	2.97	2.391	3.013	2.937	2.604	3.767	2.802
-1.492	-2.219	0.048	0.21	ENSG00000254791	NA	sense_intronic	FAR1-IT1	FAR1 intronic transcript 1	11	13669327	13670149	+	3	1	4	6	2	0	2	0	1	2	-2.468	-3.874	-1.756	-1.228	-2.662	-4.984	-2.516	-4.984	-3.558	-2.614	-2.378	-3.87
-1.49	-2.987	0.018	0.11	ENSG00000265917	100500802	miRNA	MIR3685	microRNA 3685	12	95309923	95309984	+	7	3	3	7	7	3	3	0	2	2	-1.296	-2.516	-2.104	-1.048	-1.087	-2.274	-2.068	-4.984	-2.662	-2.614	-1.634	-3.125
-1.488	-3.45	0.0052	0.047	ENSG00000227308	105373886	lincRNA	LOC105373886	uncharacterized LOC105373886	2	219685381	219737937	+	0	4	2	1	1	0	0	0	0	0	-4.984	-2.104	-2.614	-3.558	-3.558	-4.984	-4.984	-4.984	-4.984	-4.984	-3.496	-4.984
-1.488	-3.429	0.0053	0.048	ENSG00000201785	692233	snoRNA	SNORD117	small nucleolar RNA, C/D box 117	6	31536374	31536449	-	1	0	4	1	1	0	0	0	0	0	-3.399	-4.984	-1.756	-3.558	-3.558	-4.984	-4.984	-4.984	-4.984	-4.984	-3.496	-4.984
-1.488	-2.591	0.032	0.16	ENSG00000279943	651430	TEC	FLJ38576	uncharacterized LOC651430	4	186189032	186191490	-	0	3	4	3	9	0	2	0	1	1	-4.984	-2.516	-1.756	-2.104	-0.776	-4.984	-2.516	-4.984	-3.558	-3.558	-2.503	-3.99
0.653	6.93	2e-05	0.001	ENSG00000145782	9140	protein_coding	ATG12	autophagy related 12	5	115828200	115841858	-	1783	1980	1442	1536	1722	2723	1731	2256	2168	2120	6.797	6.515	6.356	6.549	6.694	7.288	7.201	7.353	7.158	7.174	6.582	7.235
-2.643	-9.221	2e-05	0.00099	ENSG00000002587	9957	protein_coding	HS3ST1	heparan sulfate-glucosamine 3-sulfotransferase 1	4	11393150	11429765	-	59	53	26	30	35	7	3	5	5	4	1.73	1.226	0.594	0.84	1.049	-1.108	-2.068	-1.339	-1.534	-1.703	1.103	-1.541
-1.487	-3.186	0.0083	0.065	ENSG00000228606	100287049	antisense	LOC100287049	uncharacterized LOC100287049	1	160261744	160262778	+	0	1	2	1	4	0	0	0	0	0	-4.984	-3.874	-2.614	-3.558	-1.756	-4.984	-4.984	-4.984	-4.984	-4.984	-3.497	-4.984
-4.252	-9.096	2e-05	0.001	ENSG00000170961	3037	protein_coding	HAS2	hyaluronan synthase 2	8	121612116	121641390	-	240	140	112	101	107	7	8	10	1	3	3.886	2.562	2.546	2.521	2.544	-1.108	-0.688	-0.366	-3.558	-2.104	2.83	-1.422
-1.484	-3.564	0.0042	0.041	ENSG00000229431	NA	antisense	AL139289.1	novel transcript	1	43385113	43389155	+	2	1	2	1	1	0	0	0	0	1	-2.736	-3.874	-2.614	-3.558	-3.558	-4.984	-4.984	-4.984	-4.984	-3.558	-3.279	-4.763
-1.483	-2.664	0.03	0.15	ENSG00000206897	109616977	snoRNA	SNORA9B	small nucleolar RNA, H/ACA box 9B	12	123616708	123616840	+	3	2	2	2	1	0	2	0	2	0	-2.468	-3.104	-2.614	-2.614	-3.558	-4.984	-2.516	-4.984	-2.662	-4.984	-2.903	-4.387
-1.481	-3.177	0.0084	0.065	ENSG00000213698	NA	processed_pseudogene	AC240504.1	capping protein (actin filament) muscle Z-line, alpha 1 (CAPZA1) pseudogene	X	72727977	72728821	-	0	1	4	1	2	0	0	0	0	0	-4.984	-3.874	-1.756	-3.558	-2.662	-4.984	-4.984	-4.984	-4.984	-4.984	-3.503	-4.984
-1.481	-2.387	0.044	0.2	ENSG00000234753	101060264	antisense	FOXP4-AS1	FOXP4 antisense RNA 1	6	41494853	41548621	-	8	2	3	1	1	1	0	1	5	0	-1.087	-3.104	-2.104	-3.558	-3.558	-3.558	-4.984	-3.399	-1.534	-4.984	-2.648	-4.129
-1.479	-3.092	0.0098	0.073	ENSG00000236947	NA	lincRNA	AL139412.1	novel transcript	1	156446412	156456577	-	5	1	1	1	1	0	0	1	0	0	-1.756	-3.874	-3.558	-3.558	-3.558	-4.984	-4.984	-3.399	-4.984	-4.984	-3.257	-4.736
-1.478	-6.719	0.00017	0.0045	ENSG00000281398	724102	lincRNA	SNHG4	small nucleolar RNA host gene 4	5	139274102	139284899	+	280	204	181	154	175	55	32	49	55	60	4.14	3.123	3.269	3.139	3.281	1.854	1.5	1.979	1.995	2.256	3.402	1.924
3.223	6.961	2e-05	0.00099	ENSG00000080031	5794	protein_coding	PTPRH	protein tyrosine phosphatase, receptor type H	19	55181248	55209506	-	4	2	2	1	3	27	22	7	26	21	-2.068	-3.104	-2.614	-3.558	-2.104	0.821	0.88	-0.861	0.877	0.701	-2.656	0.567
-1.476	-2.562	0.035	0.17	ENSG00000261441	NA	antisense	AC124068.2	novel transcript, antisense to POLG	15	89335053	89336161	+	10	3	6	0	1	9	0	0	0	0	-0.81	-2.516	-1.296	-4.984	-3.558	-0.81	-4.984	-4.984	-4.984	-4.984	-2.739	-4.215
-1.475	-2.407	0.034	0.17	ENSG00000279742	NA	TEC	AP000974.1	TEC	11	85852557	85854943	-	0	1	1	5	3	1	0	0	0	0	-4.984	-3.874	-3.558	-1.432	-2.104	-3.558	-4.984	-4.984	-4.984	-4.984	-3.165	-4.64
-1.474	-3.645	0.0071	0.058	ENSG00000283897	NA	lincRNA	AC011416.3	novel transcript	5	127215159	127229809	-	2	2	4	9	4	0	1	1	3	1	-2.736	-3.104	-1.756	-0.717	-1.756	-4.984	-3.252	-3.399	-2.104	-3.558	-2.001	-3.475
-1.219	-6.932	2e-05	0.001	ENSG00000138771	57619	protein_coding	SHROOM3	shroom family member 3	4	76435100	76783253	+	371	812	717	655	608	229	119	183	242	254	4.588	5.188	5.32	5.27	5.136	3.858	3.403	3.825	4.059	4.218	5.108	3.89
-1.468	-3.769	0.0029	0.032	ENSG00000280073	NA	TEC	AL157996.1	TEC	14	69357010	69359308	+	1	0	2	2	1	0	0	0	0	0	-3.399	-4.984	-2.614	-2.614	-3.558	-4.984	-4.984	-4.984	-4.984	-4.984	-3.516	-4.984
-1.01	-9.515	2e-05	0.001	ENSG00000126814	57570	protein_coding	TRMT5	tRNA methyltransferase 5	14	60971451	60981358	-	494	842	610	659	725	258	188	257	279	272	4.987	5.247	5.073	5.279	5.404	4.009	4.053	4.302	4.26	4.32	5.2	4.19
-1.468	-2.198	0.049	0.21	ENSG00000261279	89838	transcribed_unprocessed_pseudogene	ULK4P1	ULK4 pseudogene 1	15	32406597	32434992	-	8	2	2	1	0	0	0	0	2	0	-1.087	-3.104	-2.614	-3.558	-4.984	-4.984	-4.984	-4.984	-2.662	-4.984	-3.239	-4.708
-0.852	-9.563	2e-05	0.001	ENSG00000174282	57659	protein_coding	ZBTB4	zinc finger and BTB domain containing 4	17	7459366	7484263	-	1634	2666	2145	1971	1895	987	797	818	1021	1040	6.687	6.978	6.971	6.907	6.85	5.856	6.11	5.923	6.1	6.147	6.88	6.027
2.511	9.614	2.1e-05	0.001	ENSG00000104899	268	protein_coding	AMH	anti-Mullerian hormone	19	2249309	2252073	+	11	6	12	6	6	47	26	48	53	20	-0.688	-1.592	-0.375	-1.228	-1.296	1.642	1.144	1.945	1.945	0.621	-1.033	1.478
-1.464	-3.337	0.011	0.08	ENSG00000240509	NA	processed_pseudogene	RPL34P18	ribosomal protein L34 pseudogene 18	8	93957338	93957691	-	26	10	14	3	5	8	4	6	2	0	0.557	-0.94	-0.188	-2.104	-1.534	-0.961	-1.703	-1.087	-2.662	-4.984	-0.882	-2.346
0.605	6.924	2.1e-05	0.001	ENSG00000117616	57035	protein_coding	RSRP1	arginine and serine rich protein 1	1	25242237	25338213	-	863	1397	895	1013	998	1569	986	1271	1330	1220	5.79	6.005	5.663	5.922	5.891	6.518	6.416	6.541	6.472	6.356	5.856	6.461
0.71	9.463	2.1e-05	0.001	ENSG00000090520	51726	protein_coding	DNAJB11	DnaJ heat shock protein family (Hsp40) member B11	3	186567403	186585800	+	1833	2913	2183	2061	2127	3624	2512	2806	3156	3155	6.828	7.108	7.003	6.981	7.037	7.692	7.719	7.662	7.715	7.727	6.993	7.703
0.644	6.921	2.1e-05	0.001	ENSG00000127080	64768	protein_coding	IPPK	inositol-pentakisphosphate 2-kinase	9	92613184	92670265	-	264	359	312	275	324	417	324	360	385	324	4.043	3.967	4.076	3.991	4.202	4.667	4.808	4.765	4.709	4.554	4.055	4.699
-1.459	-2.597	0.024	0.13	ENSG00000225808	NA	processed_pseudogene	DNAJC19P5	DnaJ heat shock protein family (Hsp40) member C19 pseudogene 5	2	177229191	177229506	-	0	2	2	4	1	1	0	0	0	0	-4.984	-3.104	-2.614	-1.727	-3.558	-3.558	-4.984	-4.984	-4.984	-4.984	-3.204	-4.663
-1.459	-2.496	0.029	0.15	ENSG00000260361	NA	sense_intronic	AC106028.3	novel transcript	15	92779757	92781492	-	0	6	3	1	1	0	0	0	0	1	-4.984	-1.592	-2.104	-3.558	-3.558	-4.984	-4.984	-4.984	-4.984	-3.558	-3.285	-4.744
-1.458	-3.026	0.011	0.078	ENSG00000185986	NA	transcribed_unprocessed_pseudogene	SDHAP3	succinate dehydrogenase complex flavoprotein subunit A pseudogene 3	5	1572222	1594620	-	26	28	11	14	11	5	4	6	1	11	0.557	0.376	-0.5	-0.159	-0.511	-1.592	-1.703	-1.087	-3.558	-0.252	-0.027	-1.485
-1.458	-2.195	0.05	0.21	ENSG00000256564	NA	antisense	AC007552.2	novel transcript	12	16567411	16573940	+	0	1	2	3	3	2	0	0	0	0	-4.984	-3.874	-2.614	-2.104	-2.104	-2.736	-4.984	-4.984	-4.984	-4.984	-3.12	-4.578
-1.337	-9.525	2.1e-05	0.001	ENSG00000164951	54704	protein_coding	PDP1	pyruvate dehyrogenase phosphatase catalytic subunit 1	8	93857807	93926066	+	1090	2369	1976	1872	1939	574	343	674	648	762	6.134	6.795	6.849	6.839	6.886	5.114	4.888	5.646	5.443	5.711	6.706	5.369
-0.834	-9.511	2.1e-05	0.001	ENSG00000153250	5937	protein_coding	RBMS1	RNA binding motif single stranded interacting protein 1	2	160272151	160493794	-	1495	1716	1592	1340	1493	813	554	669	685	764	6.568	6.315	6.508	6.33	6.486	5.591	5.579	5.636	5.518	5.716	6.441	5.607
0.576	6.902	2.1e-05	0.001	ENSG00000121749	64786	protein_coding	TBC1D15	TBC1 domain family member 15	12	71839707	71927248	+	872	1368	1164	1128	1145	1752	1024	1269	1448	1408	5.806	5.97	6.035	6.079	6.09	6.674	6.471	6.54	6.602	6.566	5.996	6.572
-1.185	-6.895	2.1e-05	0.0011	ENSG00000104228	23087	protein_coding	TRIM35	tripartite motif containing 35	8	27284887	27311319	-	219	487	327	341	331	127	60	105	134	111	3.755	4.41	4.15	4.309	4.238	3.023	2.422	3.074	3.261	3.081	4.179	2.994
-1.456	-4.287	0.0032	0.034	ENSG00000225416	NA	processed_pseudogene	AC104843.1	ribosomal protein L36a (RPL36A) pseudogene	7	152602213	152602892	-	11	1	5	1	2	4	0	2	0	0	-0.688	-3.874	-1.534	-3.558	-2.662	-1.93	-4.984	-2.565	-4.984	-4.984	-2.491	-3.947
0.686	6.924	2.1e-05	0.001	ENSG00000155975	137492	protein_coding	VPS37A	VPS37A, ESCRT-I subunit	8	17246571	17302427	+	737	1326	874	1037	1032	1587	1026	1178	1352	1361	5.559	5.927	5.622	5.966	5.939	6.542	6.474	6.435	6.499	6.506	5.806	6.492
-1.455	-3.747	0.003	0.033	ENSG00000208009	406919	miRNA	MIR130A	microRNA 130a	11	57641198	57641286	+	1	0	1	2	2	0	0	0	0	0	-3.399	-4.984	-3.558	-2.614	-2.662	-4.984	-4.984	-4.984	-4.984	-4.984	-3.529	-4.984
-1.455	-2.594	0.024	0.13	ENSG00000284737	NA	NA	NA	NA	NA	NA	NA	NA	0	2	4	2	1	1	0	0	0	0	-4.984	-3.104	-1.756	-2.614	-3.558	-3.558	-4.984	-4.984	-4.984	-4.984	-3.204	-4.66
-1.455	-2.231	0.047	0.2	ENSG00000199023	442907	miRNA	MIR339	microRNA 339	7	1022933	1023026	-	2	4	6	6	10	2	5	1	0	3	-2.736	-2.104	-1.296	-1.228	-0.648	-2.736	-1.339	-3.399	-4.984	-2.104	-1.55	-3.005
1.051	9.425	2.2e-05	0.0011	ENSG00000204673	84335	protein_coding	AKT1S1	AKT1 substrate 1	19	49869033	49878459	-	447	978	633	699	660	1301	903	1058	1179	1124	4.844	5.474	5.125	5.377	5.261	6.255	6.291	6.285	6.291	6.251	5.223	6.275
0.7	6.877	2.2e-05	0.0011	ENSG00000169684	1138	protein_coding	CHRNA5	cholinergic receptor nicotinic alpha 5 subunit	15	78565520	78595269	+	226	336	223	258	265	362	248	315	364	295	3.805	3.861	3.561	3.899	3.907	4.466	4.437	4.579	4.629	4.426	3.808	4.508
-1.453	-2.326	0.039	0.18	ENSG00000265666	101929693	antisense	RARA-AS1	RARA antisense RNA 1	17	40340867	40343136	-	11	5	5	1	3	0	1	1	4	1	-0.688	-1.829	-1.534	-3.558	-2.104	-4.984	-3.252	-3.399	-1.756	-3.558	-1.94	-3.393
-1.452	-5.151	0.00028	0.0062	ENSG00000268001	100505812	antisense	CARD8-AS1	CARD8 antisense RNA 1	19	48255675	48258199	+	43	72	61	46	59	20	5	15	15	20	1.266	1.623	1.709	1.413	1.73	0.39	-1.339	0.219	0.059	0.621	1.557	0.105
-1.163	-9.439	2.2e-05	0.0011	ENSG00000148384	56623	protein_coding	INPP5E	inositol polyphosphate-5-phosphatase E	9	136428619	136439823	-	178	276	250	228	240	74	62	66	88	74	3.434	3.564	3.727	3.703	3.755	2.284	2.466	2.412	2.658	2.543	3.637	2.473
-2.05	-8.941	2.2e-05	0.0011	ENSG00000185745	3434	protein_coding	IFIT1	interferon induced protein with tetratricopeptide repeats 1	10	89392546	89406486	+	191	158	149	98	134	32	25	22	31	16	3.532	2.741	2.965	2.477	2.905	1.07	1.079	0.796	1.136	0.299	2.933	0.882
0.962	9.246	2.2e-05	0.0011	ENSG00000140830	54957	protein_coding	TXNL4B	thioredoxin like 4B	16	72044289	72094431	-	238	287	225	207	219	427	270	319	384	309	3.875	3.618	3.575	3.56	3.612	4.698	4.557	4.598	4.702	4.493	3.649	4.611
-1.449	-2.892	0.014	0.093	ENSG00000273449	NA	lincRNA	AC093788.1	novel transcript	4	163529771	163530697	+	16	20	11	25	9	12	3	6	1	3	-0.159	-0.055	-0.5	0.601	-0.776	-0.366	-2.068	-1.087	-3.558	-2.104	-0.19	-1.64
2.106	9.39	2.2e-05	0.0011	ENSG00000173991	8557	protein_coding	TCAP	titin-cap	17	39664187	39666555	+	8	9	8	7	9	30	20	30	31	36	-1.087	-1.087	-0.904	-1.048	-0.776	0.976	0.732	1.26	1.136	1.484	-0.981	1.125
-1.119	-9.368	2.2e-05	0.0011	ENSG00000164338	84135	protein_coding	UTP15	UTP15, small subunit processome component	5	73565443	73583377	+	825	883	582	738	690	351	177	227	281	302	5.731	5.316	5.001	5.455	5.325	4.422	3.967	4.114	4.269	4.459	5.368	4.249
0.578	6.85	2.3e-05	0.0011	ENSG00000134255	10390	protein_coding	CEPT1	choline/ethanolamine phosphotransferase 1	1	111139627	111185102	+	497	662	520	554	565	755	567	660	658	648	4.994	4.873	4.84	5.038	5.03	5.488	5.616	5.612	5.464	5.486	4.954	5.532
-0.891	-9.396	2.3e-05	0.0011	ENSG00000168040	8772	protein_coding	FADD	Fas associated via death domain	11	70203163	70207390	+	1157	1597	1171	1057	899	616	426	501	507	450	6.219	6.202	6.041	5.994	5.727	5.207	5.21	5.229	5.103	4.995	6.039	5.148
-1.447	-2.987	0.018	0.11	ENSG00000255129	105369499	antisense	LOC105369499	uncharacterized LOC105369499	11	113278437	113314437	-	7	3	4	5	1	1	0	2	7	0	-1.296	-2.516	-1.756	-1.432	-3.558	-3.558	-4.984	-2.565	-1.069	-4.984	-2.181	-3.628
-1.447	-2.595	0.031	0.15	ENSG00000224424	100506637	antisense	PRKAR2A-AS1	PRKAR2A antisense RNA 1	3	48847572	48851981	+	5	8	2	2	0	1	0	1	1	0	-1.756	-1.272	-2.614	-2.614	-4.984	-3.558	-4.984	-3.399	-3.558	-4.984	-2.729	-4.176
3.175	9.533	2.3e-05	0.0011	ENSG00000204099	129807	protein_coding	NEU4	neuraminidase 4	2	241808825	241817413	+	0	0	0	0	1	4	6	2	5	7	-4.984	-4.984	-4.984	-4.984	-3.558	-1.93	-1.087	-2.565	-1.534	-0.904	-4.744	-1.57
-1.446	-3.581	0.0095	0.071	ENSG00000265451	NA	antisense	AC012447.1	novel transcript, antisense to CLASP1	2	121530422	121532705	+	1	3	1	1	2	1	0	0	0	1	-3.399	-2.516	-3.558	-3.558	-2.662	-3.558	-4.984	-4.984	-4.984	-3.558	-3.139	-4.585
-0.785	-6.842	2.3e-05	0.0011	ENSG00000040633	79142	protein_coding	PHF23	PHD finger protein 23	17	7235028	7239722	-	1152	1489	1092	1077	915	540	409	529	660	498	6.214	6.097	5.947	6.022	5.756	5.033	5.155	5.315	5.469	5.146	6.009	5.225
-1.108	-9.305	2.3e-05	0.0011	ENSG00000174840	201626	protein_coding	PDE12	phosphodiesterase 12	3	57556276	57566844	+	941	1576	1179	1259	1304	548	284	415	545	537	5.913	6.18	6.051	6.24	6.28	5.049	4.63	4.959	5.2	5.25	6.135	5.026
-1.711	-6.85	2.3e-05	0.0011	ENSG00000204514	730051	protein_coding	ZNF814	zinc finger protein 814	19	57848731	57889074	-	91	126	111	96	117	19	36	27	15	19	2.41	2.402	2.535	2.448	2.667	0.306	1.676	1.124	0.059	0.557	2.491	0.78
-1.293	-6.811	2.4e-05	0.0011	ENSG00000122644	10124	protein_coding	ARL4A	ADP ribosylation factor like GTPase 4A	7	12686856	12690934	+	778	635	498	449	466	181	128	182	180	180	5.646	4.813	4.773	4.72	4.748	3.547	3.5	3.818	3.655	3.755	4.948	3.654
-0.912	-9.302	2.4e-05	0.0011	ENSG00000204439	57827	protein_coding	C6orf47	chromosome 6 open reading frame 47	6	31658298	31660772	-	520	725	554	539	486	289	184	210	244	211	5.062	5.016	4.928	4.989	4.814	4.173	4.022	4.014	4.073	3.967	4.962	4.051
-1.363	-6.8	2.4e-05	0.0011	ENSG00000167065	150290	protein_coding	DUSP18	dual specificity phosphatase 18	22	30652051	30667890	-	122	105	101	90	92	30	32	20	33	24	2.847	2.144	2.401	2.359	2.355	0.976	1.5	0.673	1.226	0.889	2.418	1.055
-1.442	-2.903	0.026	0.14	ENSG00000258602	105370578	lincRNA	LINC01629	long intergenic non-protein coding RNA 1629	14	76959638	76965802	+	0	3	2	3	1	0	0	0	2	0	-4.984	-2.516	-2.614	-2.104	-3.558	-4.984	-4.984	-4.984	-2.662	-4.984	-3.289	-4.731
-1.442	-2.618	0.031	0.16	ENSG00000248428	NA	lincRNA	AC010395.1	novel transcript	5	110970951	111008899	-	2	12	2	2	7	0	8	0	3	1	-2.736	-0.717	-2.614	-2.614	-1.087	-4.984	-0.688	-4.984	-2.104	-3.558	-2.022	-3.464
-1.441	-3.074	0.016	0.1	ENSG00000272620	84740	antisense	AFAP1-AS1	AFAP1 antisense RNA 1	4	7754090	7778928	+	0	2	3	5	3	0	0	1	2	0	-4.984	-3.104	-2.104	-1.432	-2.104	-4.984	-4.984	-3.399	-2.662	-4.984	-2.841	-4.282
-1.44	-2.43	0.033	0.16	ENSG00000272079	NA	lincRNA	AC004233.3	novel transcript	16	3006120	3007388	+	12	8	8	10	5	3	3	7	0	3	-0.537	-1.272	-0.904	-0.59	-1.534	-2.274	-2.068	-0.861	-4.984	-2.104	-0.983	-2.423
-3.105	-6.799	2.4e-05	0.0011	ENSG00000164898	154791	protein_coding	FMC1	formation of mitochondrial complex V assembly factor 1 homolog	7	139339457	139346319	+	5	12	5	6	3	0	0	0	2	1	-1.756	-0.717	-1.534	-1.228	-2.104	-4.984	-4.984	-4.984	-2.662	-3.558	-1.415	-4.52
-1.439	-2.401	0.034	0.17	ENSG00000236098	NA	lincRNA	AC097059.2	novel transcript	1	94318479	94324569	-	1	5	2	1	1	4	0	0	0	1	-3.399	-1.829	-2.614	-3.558	-3.558	-1.93	-4.984	-4.984	-4.984	-3.558	-3.007	-4.446
-3.599	-6.819	2.4e-05	0.0011	ENSG00000176909	284358	protein_coding	MAMSTR	MEF2 activating motif and SAP domain containing transcriptional regulator	19	48712742	48719721	-	38	28	28	23	19	2	4	2	4	0	1.099	0.376	0.698	0.499	0.209	-2.736	-1.703	-2.565	-1.756	-4.984	0.6	-2.998
1.062	6.799	2.4e-05	0.0011	ENSG00000101574	64863	protein_coding	METTL4	methyltransferase like 4	18	2537525	2571509	-	210	515	365	399	419	739	444	554	589	677	3.686	4.494	4.303	4.532	4.587	5.455	5.27	5.381	5.317	5.546	4.334	5.395
3.886	6.8	2.4e-05	0.0011	ENSG00000260342	NA	protein_coding	AC138811.2	novel protein	16	18788063	18801519	-	0	3	0	2	4	24	18	13	20	10	-4.984	-2.516	-4.984	-2.614	-1.756	0.632	0.563	0.028	0.493	-0.375	-3.621	0.265
-1.435	-3.549	0.0043	0.041	ENSG00000275097	NA	3prime_overlapping_ncRNA	AC024940.6	novel transcript, overlapping 3'UTR of FAM60A	12	31280422	31280895	-	0	2	2	2	1	0	0	0	0	0	-4.984	-3.104	-2.614	-2.614	-3.558	-4.984	-4.984	-4.984	-4.984	-4.984	-3.549	-4.984
-1.636	-9.461	2.4e-05	0.0011	ENSG00000001167	4800	protein_coding	NFYA	nuclear transcription factor Y subunit alpha	6	41072945	41099976	+	738	1708	1278	1302	1335	355	182	339	352	372	5.563	6.306	6.174	6.285	6.316	4.438	4.004	4.681	4.583	4.739	6.137	4.501
2.963	6.805	2.4e-05	0.0011	ENSG00000085465	5016	protein_coding	OVGP1	oviductal glycoprotein 1	1	111414314	111427777	-	3	5	5	2	2	22	12	20	23	43	-2.468	-1.829	-1.534	-2.614	-2.662	0.507	-0.066	0.673	0.701	1.751	-2.197	0.766
-1.434	-2.715	0.02	0.11	ENSG00000175147	200197	antisense	TMEM51-AS1	TMEM51 antisense RNA 1	1	15111815	15153237	-	1	3	2	2	0	0	0	0	0	1	-3.399	-2.516	-2.614	-2.614	-4.984	-4.984	-4.984	-4.984	-4.984	-3.558	-3.244	-4.677
0.833	6.813	2.4e-05	0.0011	ENSG00000196182	83931	protein_coding	STK40	serine/threonine kinase 40	1	36339624	36385896	-	222	397	376	272	251	449	325	353	457	436	3.773	4.123	4.349	3.967	3.825	4.766	4.815	4.743	4.961	4.955	4.015	4.848
-2.74	-6.801	2.4e-05	0.0011	ENSG00000170577	10736	protein_coding	SIX2	SIX homeobox 2	2	45005161	45009430	-	2	6	4	5	2	0	0	0	0	1	-2.736	-1.592	-1.756	-1.432	-2.662	-4.984	-4.984	-4.984	-4.984	-3.558	-2.004	-4.745
-1.431	-4.274	0.0031	0.034	ENSG00000229419	26134	processed_pseudogene	RALGAPA1P1	Ral GTPase activating protein catalytic alpha subunit 1 pseudogene 1	9	105520128	105526359	+	4	7	8	3	21	2	1	3	1	5	-2.068	-1.432	-0.904	-2.104	0.34	-2.736	-3.252	-2.068	-3.558	-1.411	-1.197	-2.628
-2.526	-6.819	2.4e-05	0.0011	ENSG00000164362	7015	protein_coding	TERT	telomerase reverse transcriptase	5	1253147	1295069	-	18	33	29	24	26	4	6	3	4	1	0.01	0.591	0.749	0.56	0.632	-1.93	-1.087	-2.068	-1.756	-3.558	0.522	-2.004
-1.43	-5.305	0.00088	0.014	ENSG00000279672	NA	TEC	AP006621.5	TEC	11	779617	780755	+	16	21	16	19	12	4	4	5	7	5	-0.159	0.028	-0.017	0.253	-0.375	-1.93	-1.703	-1.339	-1.069	-1.411	-0.049	-1.479
-1.883	-6.812	2.4e-05	0.0011	ENSG00000171448	57684	protein_coding	ZBTB26	zinc finger and BTB domain containing 26	9	122915566	122931500	-	108	174	148	162	176	26	12	48	33	31	2.658	2.884	2.958	3.206	3.287	0.76	-0.066	1.945	1.226	1.248	3.013	1.129
-1.427	-2.881	0.02	0.12	ENSG00000213005	26255	processed_pseudogene	PTTG3P	pituitary tumor-transforming 3, pseudogene	8	66767400	66768005	-	2	3	4	1	3	2	1	0	0	2	-2.736	-2.516	-1.756	-3.558	-2.104	-2.736	-3.252	-4.984	-4.984	-2.614	-2.558	-3.985
-1.427	-2.595	0.024	0.13	ENSG00000260545	NA	antisense	AC026771.1	novel transcript, antisense to C16orf80	16	58116885	58119353	+	2	2	3	4	4	1	3	0	1	1	-2.736	-3.104	-2.104	-1.727	-1.756	-3.558	-2.068	-4.984	-3.558	-3.558	-2.31	-3.737
-1.427	-2.476	0.03	0.15	ENSG00000258623	NA	antisense	AL121820.1	novel transcript, antisense to RAD51L1	14	68683411	68685565	-	0	2	3	5	0	0	0	0	0	0	-4.984	-3.104	-2.104	-1.432	-4.984	-4.984	-4.984	-4.984	-4.984	-4.984	-3.557	-4.984
-0.727	-6.818	2.4e-05	0.0011	ENSG00000189180	7581	protein_coding	ZNF33A	zinc finger protein 33A	10	38010650	38065088	+	815	968	722	802	727	455	297	340	376	455	5.709	5.46	5.329	5.583	5.408	4.782	4.688	4.687	4.677	5.01	5.498	4.771
-1.333	-8.905	2.5e-05	0.0012	ENSG00000189369	23708	protein_coding	GSPT2	G1 to S phase transition 2	X	51743431	51746232	+	439	528	384	410	369	199	75	113	109	141	4.824	4.534	4.381	4.575	4.389	3.665	2.745	3.164	2.949	3.4	4.542	3.209
-0.656	-6.785	2.5e-05	0.0012	ENSG00000116679	10625	protein_coding	IVNS1ABP	influenza virus NS1A binding protein	1	185296388	185317329	-	2548	4044	3472	3185	3265	2101	1398	1603	1786	1920	7.24	7.617	7.693	7.647	7.672	6.93	6.899	6.87	6.894	7.005	7.576	6.92
-1.425	-2.573	0.034	0.16	ENSG00000236137	101929099	antisense	LOC101929099	uncharacterized LOC101929099	1	117025482	117059490	-	8	0	8	4	1	1	0	3	0	1	-1.087	-4.984	-0.904	-1.727	-3.558	-3.558	-4.984	-2.068	-4.984	-3.558	-2.381	-3.806
0.776	9.203	2.5e-05	0.0012	ENSG00000185246	55015	protein_coding	PRPF39	pre-mRNA processing factor 39	14	45084099	45116282	+	695	1047	825	863	812	1415	922	1074	1306	1172	5.474	5.579	5.543	5.682	5.577	6.372	6.322	6.305	6.438	6.298	5.572	6.348
-1.424	-3.018	0.018	0.11	ENSG00000213842	NA	processed_pseudogene	SUGT1P2	SUGT1 pseudogene 2	3	32752910	32753901	+	23	5	5	10	7	7	0	5	3	4	0.345	-1.829	-1.534	-0.59	-1.087	-1.108	-4.984	-1.339	-2.104	-1.703	-0.981	-2.405
-0.588	-6.776	2.5e-05	0.0012	ENSG00000137831	55075	protein_coding	UACA	uveal autoantigen with coiled-coil domains and ankyrin repeats	15	70654554	70763593	-	3589	4895	4150	3837	3805	2885	1645	2026	2351	2614	7.691	7.891	7.968	7.915	7.907	7.374	7.133	7.189	7.274	7.455	7.875	7.288
-1.421	-2.903	0.021	0.12	ENSG00000263916	NA	sense_intronic	AC100778.2	novel transcript, sense intronic to C18orf32	18	49484536	49486149	-	0	5	1	5	5	0	0	0	2	2	-4.984	-1.829	-3.558	-1.432	-1.534	-4.984	-4.984	-4.984	-2.662	-2.614	-2.732	-4.152
0.74	9.133	2.6e-05	0.0012	ENSG00000171497	5481	protein_coding	PPID	peptidylprolyl isomerase D	4	158709134	158723396	-	2361	2572	1922	2008	1821	3721	2394	2739	3124	2846	7.148	6.924	6.806	6.937	6.777	7.737	7.646	7.623	7.701	7.592	6.919	7.659
-2.749	-9.18	2.6e-05	0.0012	ENSG00000285943	152185	protein_coding	SPICE1	spindle and centriole associated protein 1	3	113361901	113515151	-	5	3	3	7	15	0	0	0	1	2	-1.756	-2.516	-2.104	-1.048	-0.092	-4.984	-4.984	-4.984	-3.558	-2.614	-1.517	-4.266
-0.906	-9.108	2.6e-05	0.0012	ENSG00000122779	8805	protein_coding	TRIM24	tripartite motif containing 24	7	138460334	138589993	+	863	921	860	748	740	440	272	305	373	349	5.79	5.387	5.599	5.477	5.438	4.737	4.568	4.539	4.666	4.654	5.539	4.633
-1.416	-2.473	0.03	0.15	ENSG00000212195	NA	snoRNA	RF00012	NA	17	58631641	58631836	-	4	2	0	0	5	0	0	0	0	0	-2.068	-3.104	-4.984	-4.984	-1.534	-4.984	-4.984	-4.984	-4.984	-4.984	-3.568	-4.984
-1.415	-4.733	0.0017	0.022	ENSG00000232611	NA	lincRNA	AL683813.1	novel transcript	X	136840931	136847797	-	35	21	16	15	14	14	4	6	6	2	0.976	0.028	-0.017	-0.075	-0.171	-0.142	-1.703	-1.087	-1.296	-2.614	0.138	-1.277
0.601	6.768	2.6e-05	0.0012	ENSG00000181472	57621	protein_coding	ZBTB2	zinc finger and BTB domain containing 2	6	151364117	151391548	-	374	537	456	409	407	594	484	455	542	480	4.602	4.562	4.639	4.57	4.542	5.162	5.392	5.088	5.194	5.089	4.583	5.184
1.867	6.735	2.7e-05	0.0012	ENSG00000164683	23462	protein_coding	HEY1	hes related family bHLH transcription factor with YRPW motif 1	8	79764010	79767863	-	6	17	13	22	13	46	37	42	36	35	-1.534	-0.252	-0.259	0.44	-0.265	1.602	1.718	1.749	1.358	1.44	-0.302	1.565
-2.758	-6.736	2.7e-05	0.0012	ENSG00000125571	27178	protein_coding	IL37	interleukin 37	2	112912971	112918882	+	8	1	5	2	2	0	0	0	0	0	-1.087	-3.874	-1.534	-2.614	-2.662	-4.984	-4.984	-4.984	-4.984	-4.984	-2.226	-4.984
-1.414	-2.8	0.017	0.1	ENSG00000273148	100270804	lincRNA	LOC100270804	uncharacterized LOC100270804	20	18794529	18796067	+	3	12	13	9	9	3	2	1	2	6	-2.468	-0.717	-0.259	-0.717	-0.776	-2.274	-2.516	-3.399	-2.662	-1.108	-0.898	-2.312
-1.414	-2.505	0.029	0.15	ENSG00000267399	NA	lincRNA	AC006305.2	novel transcript	18	56061109	56063078	-	3	1	2	3	0	0	0	0	0	1	-2.468	-3.874	-2.614	-2.104	-4.984	-4.984	-4.984	-4.984	-4.984	-3.558	-3.227	-4.641
-0.865	-9.072	2.7e-05	0.0012	ENSG00000103642	114294	protein_coding	LACTB	lactamase beta	15	63121800	63142061	+	1872	1829	1607	1463	1415	901	573	729	762	678	6.853	6.407	6.519	6.475	6.405	5.732	5.636	5.754	5.674	5.548	6.533	5.668
-1.023	-6.722	2.7e-05	0.0012	ENSG00000037897	4234	protein_coding	METTL1	methyltransferase like 1	12	57768471	57772793	-	162	199	132	154	164	55	41	57	73	51	3.277	3.089	2.797	3.139	3.184	1.854	1.865	2.203	2.402	2.012	3.097	2.075
-0.614	-6.728	2.7e-05	0.0012	ENSG00000275993	102724428	protein_coding	SIK1B	salt inducible kinase 1B (putative)	21	6111134	6123739	+	690	900	760	680	780	414	328	382	460	362	5.462	5.351	5.419	5.326	5.514	4.651	4.829	4.848	4.969	4.702	5.414	4.799
-1.41	-2.24	0.046	0.2	ENSG00000272033	NA	sense_intronic	AL136984.1	novel transcript, sense intronic to POU2F1	1	167379108	167381000	+	0	4	3	2	1	0	0	0	0	2	-4.984	-2.104	-2.104	-2.614	-3.558	-4.984	-4.984	-4.984	-4.984	-2.614	-3.287	-4.696
-3.31	-6.737	2.7e-05	0.0012	ENSG00000256029	284677	protein_coding	SNHG28	small nucleolar RNA host gene 28	1	159834474	159873053	-	3	4	11	5	7	0	0	0	3	0	-2.468	-2.104	-0.5	-1.432	-1.087	-4.984	-4.984	-4.984	-2.104	-4.984	-1.432	-4.742
-1.206	-8.981	2.7e-05	0.0012	ENSG00000162227	10629	protein_coding	TAF6L	TATA-box binding protein associated factor 6 like	11	62771303	62787342	+	180	222	179	154	156	67	51	42	60	50	3.451	3.253	3.255	3.139	3.113	2.14	2.179	1.749	2.113	1.982	3.244	2.037
-0.884	-6.728	2.7e-05	0.0012	ENSG00000139437	84260	protein_coding	TCHP	trichoplein keratin filament binding	12	109900264	109983841	+	1014	1683	1757	1382	1209	741	402	576	642	709	6.02	6.285	6.649	6.383	6.165	5.458	5.132	5.441	5.431	5.617	6.304	5.42
3.186	6.729	2.7e-05	0.0012	ENSG00000177414	148581	protein_coding	UBE2U	ubiquitin conjugating enzyme E2 U	1	64203627	64267368	+	0	1	0	0	0	9	8	2	3	1	-4.984	-3.874	-4.984	-4.984	-4.984	-0.81	-0.688	-2.565	-2.104	-3.558	-4.895	-1.709
-1.405	-3.046	0.019	0.11	ENSG00000272945	NA	sense_intronic	AL356299.2	novel transcript	20	34281632	34286466	-	1	1	4	1	2	2	0	1	0	0	-3.399	-3.874	-1.756	-3.558	-2.662	-2.736	-4.984	-3.399	-4.984	-4.984	-3.029	-4.434
-1.404	-2.535	0.027	0.14	ENSG00000277170	NA	sense_intronic	AC012676.3	novel transcript, sense intronic with DNAJA3	16	4426902	4427380	+	0	6	2	2	0	0	0	0	0	0	-4.984	-1.592	-2.614	-2.614	-4.984	-4.984	-4.984	-4.984	-4.984	-4.984	-3.58	-4.984
-1.403	-4.367	0.001	0.016	ENSG00000272734	NA	processed_transcript	ADIRF-AS1	ADIRF antisense RNA 1	10	86965345	86971311	-	59	122	114	85	86	28	13	11	46	29	1.73	2.359	2.58	2.278	2.26	0.877	0.059	-0.224	1.749	1.152	2.245	0.843
-1.403	-2.388	0.035	0.17	ENSG00000272606	NA	antisense	AC015982.1	novel transcript	2	55617909	55618373	+	6	8	2	3	5	3	0	3	1	3	-1.534	-1.272	-2.614	-2.104	-1.534	-2.274	-4.984	-2.068	-3.558	-2.104	-1.799	-3.201
-1.402	-3.047	0.017	0.1	ENSG00000260495	NA	antisense	AC009148.1	novel transcript, antisense to GAN	16	81310731	81313423	-	4	3	9	1	7	0	1	3	1	2	-2.068	-2.516	-0.73	-3.558	-1.087	-4.984	-3.252	-2.068	-3.558	-2.614	-1.915	-3.317
-1.402	-2.784	0.022	0.13	ENSG00000272844	NA	antisense	AC074044.1	novel transcript, antisense to GTPBP8	3	112990447	112991153	-	4	2	3	1	1	0	0	1	1	1	-2.068	-3.104	-2.104	-3.558	-3.558	-4.984	-4.984	-3.399	-3.558	-3.558	-2.834	-4.236
-1.402	-2.579	0.025	0.14	ENSG00000272498	NA	antisense	AC090948.2	novel transcript, antisense to RFTN1	3	16339308	16339871	+	3	4	3	0	0	0	0	0	0	0	-2.468	-2.104	-2.104	-4.984	-4.984	-4.984	-4.984	-4.984	-4.984	-4.984	-3.582	-4.984
-1.397	-2.915	0.02	0.12	ENSG00000224295	NA	unitary_pseudogene	OLFM5P	olfactomedin family member 5, pseudogene	11	5518441	5524955	-	6	2	6	3	2	1	0	5	3	0	-1.534	-3.104	-1.296	-2.104	-2.662	-3.558	-4.984	-1.339	-2.104	-4.984	-2.22	-3.617
-1.396	-4.339	0.0031	0.033	ENSG00000247095	100506211	lincRNA	MIR210HG	MIR210 host gene	11	565660	568457	-	18	12	2	16	10	7	3	1	3	3	0.01	-0.717	-2.614	0.01	-0.648	-1.108	-2.068	-3.399	-2.104	-2.104	-0.747	-2.143
-1.395	-2.594	0.024	0.13	ENSG00000272858	NA	sense_intronic	Z93930.3	novel transcript	22	28814914	28815662	+	0	3	0	3	3	0	0	0	0	0	-4.984	-2.516	-4.984	-2.104	-2.104	-4.984	-4.984	-4.984	-4.984	-4.984	-3.589	-4.984
-0.773	-6.712	2.8e-05	0.0012	ENSG00000112578	705	protein_coding	BYSL	bystin like	6	41921188	41933046	+	477	803	574	568	505	322	218	230	225	312	4.94	5.166	4.98	5.07	4.874	4.313	4.254	4.13	3.96	4.504	5.008	4.235
-1.394	-3.654	0.0036	0.037	ENSG00000251050	NA	processed_pseudogene	AC112184.1	ring-box 1 (RBX1) pseudogene	5	80019609	80019920	+	2	0	1	1	2	0	0	0	0	0	-2.736	-4.984	-3.558	-3.558	-2.662	-4.984	-4.984	-4.984	-4.984	-4.984	-3.589	-4.984
1.576	6.695	2.8e-05	0.0013	ENSG00000125650	5623	protein_coding	PSPN	persephin	19	6375148	6379058	-	22	17	24	26	19	40	51	52	41	53	0.284	-0.252	0.493	0.645	0.209	1.402	2.179	2.059	1.57	2.059	0.269	1.845
-2.009	-6.708	2.8e-05	0.0012	ENSG00000196659	150737	protein_coding	TTC30B	tetratricopeptide repeat domain 30B	2	177548998	177553014	-	73	147	89	104	108	11	9	27	20	25	2.062	2.636	2.205	2.562	2.562	-0.5	-0.511	1.124	0.493	0.964	2.421	0.411
-1.148	-9.143	2.8e-05	0.0012	ENSG00000157657	114991	protein_coding	ZNF618	zinc finger protein 618	9	113876282	114056591	+	548	781	733	675	673	255	142	213	272	312	5.141	5.126	5.353	5.316	5.289	3.994	3.664	4.037	4.224	4.504	5.245	4.097
1.306	6.679	2.9e-05	0.0013	ENSG00000150667	161835	protein_coding	FSIP1	fibrous sheath interacting protein 1	15	39588357	39782830	-	33	50	34	23	23	65	45	59	46	69	0.885	1.152	0.938	0.499	0.476	2.107	2.008	2.251	1.749	2.449	0.817	2.123
0.571	6.677	2.9e-05	0.0013	ENSG00000117226	2635	protein_coding	GBP3	guanylate binding protein 3	1	89006666	89022894	-	650	965	753	736	716	1221	694	790	892	975	5.382	5.453	5.401	5.451	5.378	6.17	5.92	5.872	5.892	6.054	5.413	5.984
1.221	9.155	2.9e-05	0.0013	ENSG00000143384	4170	protein_coding	MCL1	MCL1, BCL2 family apoptosis regulator	1	150574551	150579738	-	2132	4220	3709	3268	3447	7811	4764	6487	7225	7142	7.008	7.676	7.799	7.682	7.752	8.779	8.58	8.862	8.899	8.929	7.591	8.812
-1.39	-2.615	0.031	0.16	ENSG00000279133	NA	TEC	AC018628.1	TEC	17	62003700	62007518	-	15	4	4	5	0	4	3	0	1	0	-0.252	-2.104	-1.756	-1.432	-4.984	-1.93	-2.068	-4.984	-3.558	-4.984	-2.164	-3.554
-1.39	-2.436	0.032	0.16	ENSG00000265218	NA	antisense	AC103810.2	novel transcript, antisense to LRRC37A3	17	64892729	64910180	+	1	2	2	2	1	1	0	0	0	3	-3.399	-3.104	-2.614	-2.614	-3.558	-3.558	-4.984	-4.984	-4.984	-2.104	-3.08	-4.47
-1.388	-2.922	0.025	0.13	ENSG00000184612	NA	processed_pseudogene	RPL7P26	ribosomal protein L7 pseudogene 26	6	17530899	17531652	-	4	0	3	1	1	2	0	0	0	0	-2.068	-4.984	-2.104	-3.558	-3.558	-2.736	-4.984	-4.984	-4.984	-4.984	-3.3	-4.688
-1.091	-6.681	2.9e-05	0.0013	ENSG00000060491	11054	protein_coding	OGFR	opioid growth factor receptor	20	62804835	62814000	+	960	1200	988	776	631	310	312	279	429	314	5.941	5.773	5.801	5.534	5.192	4.26	4.756	4.42	4.869	4.513	5.654	4.563
-1.387	-5.156	0.0012	0.018	ENSG00000261971	NA	antisense	MMP25-AS1	MMP25 antisense RNA 1	16	3037403	3059370	-	34	37	37	36	21	8	11	8	17	5	0.938	0.76	1.049	1.099	0.34	-0.961	-0.204	-0.663	0.253	-1.411	0.841	-0.546
0.998	9.022	3e-05	0.0013	ENSG00000135334	55122	protein_coding	AKIRIN2	akirin 2	6	87675072	87702209	-	450	732	395	506	529	950	751	726	890	744	4.851	5.029	4.422	4.892	4.94	5.803	6.028	5.75	5.889	5.674	4.83	5.828
-1.387	-2.359	0.037	0.18	ENSG00000280277	NA	TEC	AL079342.3	TEC	6	88964527	88966587	+	8	0	1	2	0	0	0	0	0	0	-1.087	-4.984	-3.558	-2.614	-4.984	-4.984	-4.984	-4.984	-4.984	-4.984	-3.597	-4.984
-0.782	-9.018	3e-05	0.0013	ENSG00000094804	990	protein_coding	CDC6	cell division cycle 6	17	40287633	40304657	+	1921	3032	2464	2429	2346	1377	1001	1066	1212	1236	6.884	7.18	7.18	7.248	7.187	6.334	6.438	6.296	6.334	6.375	7.137	6.355
0.734	8.985	3e-05	0.0013	ENSG00000182831	29035	protein_coding	C16orf72	chromosome 16 open reading frame 72	16	9091648	9121640	+	940	1511	1226	1026	1175	1781	1278	1520	1705	1646	5.911	6.12	6.106	5.949	6.124	6.703	6.773	6.796	6.825	6.791	6.044	6.777
-1.383	-2.914	0.02	0.12	ENSG00000232480	728463	antisense	TGFB2-AS1	TGFB2 antisense RNA 1 (head to head)	1	218344196	218345678	-	6	1	4	5	2	3	0	0	4	1	-1.534	-3.874	-1.756	-1.432	-2.662	-2.274	-4.984	-4.984	-1.756	-3.558	-2.275	-3.659
0.869	8.983	3e-05	0.0013	ENSG00000244405	2119	protein_coding	ETV5	ETS variant 5	3	186046308	186110318	-	443	771	643	612	689	1071	695	870	990	940	4.834	5.106	5.154	5.179	5.324	5.985	5.922	5.994	6.051	5.997	5.122	5.991
-1.382	-3.4	0.011	0.076	ENSG00000227698	NA	sense_intronic	AP001619.1	novel transcript	21	41874756	41877613	-	7	1	2	2	1	2	0	2	0	0	-1.296	-3.874	-2.614	-2.614	-3.558	-2.736	-4.984	-2.565	-4.984	-4.984	-2.8	-4.182
-1.382	-3.202	0.015	0.098	ENSG00000230314	100506409	antisense	ELOVL2-AS1	ELOVL2 antisense RNA 1	6	11043524	11078226	+	5	14	10	9	7	1	5	1	3	5	-1.756	-0.511	-0.632	-0.717	-1.087	-3.558	-1.339	-3.399	-2.104	-1.411	-0.896	-2.278
0.942	9.101	3e-05	0.0013	ENSG00000170852	25948	protein_coding	KBTBD2	kelch repeat and BTB domain containing 2	7	32868172	32894131	-	824	1650	1399	1216	1275	2263	1555	1878	2130	2079	5.728	6.252	6.314	6.192	6.246	7.032	7.05	7.094	7.142	7.145	6.151	7.093
-1.382	-2.663	0.028	0.15	ENSG00000272744	NA	lincRNA	AC107214.2	novel transcript	4	183516894	183517527	+	5	4	4	1	2	2	0	1	1	2	-1.756	-2.104	-1.756	-3.558	-2.662	-2.736	-4.984	-3.399	-3.558	-2.614	-2.308	-3.689
-0.892	-6.651	3e-05	0.0013	ENSG00000168806	9836	protein_coding	LCMT2	leucine carboxyl methyltransferase 2	15	43323649	43330605	-	259	278	221	221	225	91	87	88	111	82	4.016	3.573	3.543	3.664	3.656	2.576	2.937	2.819	2.973	2.705	3.689	2.797
0.464	6.65	3e-05	0.0013	ENSG00000162889	9261	protein_coding	MAPKAPK2	mitogen-activated protein kinase-activated protein kinase 2	1	206684944	206734283	+	1396	2160	1665	1532	1600	2213	1517	1873	2016	1880	6.48	6.653	6.563	6.544	6.579	7.005	7.011	7.091	7.063	6.975	6.565	7.029
-1.379	-2.567	0.036	0.17	ENSG00000060303	NA	processed_pseudogene	RPS17P5	ribosomal protein S17 pseudogene 5	6	50857255	50857662	-	10	0	2	0	3	2	0	0	0	0	-0.81	-4.984	-2.614	-4.984	-2.104	-2.736	-4.984	-4.984	-4.984	-4.984	-3.165	-4.544
0.943	8.892	3e-05	0.0013	ENSG00000172766	79612	protein_coding	NAA16	N(alpha)-acetyltransferase 16, NatA auxiliary subunit	13	41311205	41377030	+	616	612	482	502	527	1039	609	778	895	881	5.31	4.756	4.721	4.883	4.932	5.936	5.734	5.849	5.895	5.915	4.922	5.865
-0.927	-6.646	3e-05	0.0013	ENSG00000184226	5101	protein_coding	PCDH9	protocadherin 9	13	66302834	67230445	-	111	138	104	115	104	40	34	47	43	42	2.705	2.532	2.436	2.705	2.512	1.402	1.585	1.907	1.65	1.712	2.575	1.649
-1.377	-3.197	0.013	0.088	ENSG00000228824	642345	lincRNA	MIR4500HG	MIR4500 host gene	13	87427214	87671259	-	3	4	1	3	1	0	1	1	1	0	-2.468	-2.104	-3.558	-2.104	-3.558	-4.984	-3.252	-3.399	-3.558	-4.984	-2.74	-4.116
-1.062	-8.986	3e-05	0.0013	ENSG00000244462	10137	protein_coding	RBM12	RNA binding motif protein 12	20	35648925	35664956	-	1669	2869	2338	2306	2386	1126	590	898	954	1066	6.714	7.082	7.111	7.153	7.215	6.052	5.684	6.04	5.995	6.184	7.058	5.996
-1.376	-4.374	0.001	0.015	ENSG00000279192	8123	TEC	PWAR5	Prader Willi/Angelman region RNA 5	15	24985053	24988232	+	28	23	20	36	26	5	12	9	7	7	0.667	0.145	0.269	1.099	0.632	-1.592	-0.066	-0.511	-1.069	-0.904	0.543	-0.833
-1.376	-3.701	0.0069	0.057	ENSG00000251396	100505532	lincRNA	LINC01301	long intergenic non-protein coding RNA 1301	8	60384588	60516795	-	2	4	1	4	1	0	2	0	2	0	-2.736	-2.104	-3.558	-1.727	-3.558	-4.984	-2.516	-4.984	-2.662	-4.984	-2.781	-4.156
-1.376	-2.676	0.021	0.12	ENSG00000248854	NA	processed_pseudogene	HNRNPH1P3	heterogeneous nuclear ribonucleoprotein H1 pseudogene 3	5	55838801	55840025	-	1	2	0	2	3	1	0	0	0	0	-3.399	-3.104	-4.984	-2.614	-2.104	-3.558	-4.984	-4.984	-4.984	-4.984	-3.423	-4.799
-1.223	-8.763	3e-05	0.0013	ENSG00000104611	63898	protein_coding	SH2D4A	SH2 domain containing 4A	8	19313617	19396218	+	3912	2870	2251	2276	2097	1105	833	824	910	912	7.804	7.083	7.051	7.136	7.016	6.024	6.173	5.932	5.923	5.955	7.222	5.999
1.821	6.652	3e-05	0.0013	ENSG00000181029	126003	protein_coding	TRAPPC5	trafficking protein particle complex 5	19	7680843	7687703	+	11	12	8	4	7	19	22	27	31	21	-0.688	-0.717	-0.904	-1.727	-1.087	0.306	0.88	1.124	1.136	0.701	-0.997	0.824
0.617	6.64	3e-05	0.0013	ENSG00000142188	757	protein_coding	TMEM50B	transmembrane protein 50B	21	33432485	33480011	-	333	509	404	383	410	635	339	482	505	471	4.426	4.478	4.456	4.473	4.551	5.242	4.874	5.169	5.097	5.062	4.477	5.093
-2.39	-9.522	3.1e-05	0.0013	ENSG00000165821	6297	protein_coding	SALL2	spalt like transcription factor 2	14	21521081	21537216	-	103	363	269	207	209	32	21	28	34	33	2.583	3.985	3.839	3.56	3.543	1.07	0.811	1.163	1.286	1.348	3.53	1.14
-1.373	-3.168	0.0086	0.066	ENSG00000267263	NA	sense_intronic	AC111170.2	novel transcript, sense intronic to SEPT9	17	77469068	77471045	+	2	1	3	1	0	0	0	0	0	0	-2.736	-3.874	-2.104	-3.558	-4.984	-4.984	-4.984	-4.984	-4.984	-4.984	-3.611	-4.984
-0.774	-8.966	3.1e-05	0.0013	ENSG00000188229	10383	protein_coding	TUBB4B	tubulin beta 4B class IVb	9	137241213	137243707	+	15320	18730	15920	13424	12662	9395	7895	7525	8081	6390	9.603	9.873	9.983	9.807	9.747	9.029	9.25	9.042	9.039	8.789	9.804	9.03
-1.371	-4.237	0.0034	0.035	ENSG00000274751	NA	antisense	AC120498.9	novel transcript, antisense to UBE2I	16	1305547	1309413	-	7	2	1	2	1	3	0	0	1	0	-1.296	-3.104	-3.558	-2.614	-3.558	-2.274	-4.984	-4.984	-3.558	-4.984	-2.849	-4.22
-1.371	-2.937	0.013	0.088	ENSG00000273248	NA	lincRNA	AC010997.5	novel transcript	10	75408973	75409326	-	6	1	0	1	1	0	0	0	0	0	-1.534	-3.874	-4.984	-3.558	-3.558	-4.984	-4.984	-4.984	-4.984	-4.984	-3.613	-4.984
-1.369	-2.22	0.047	0.21	ENSG00000261612	NA	processed_pseudogene	SUB1P3	SUB1 homolog, transcriptional regulator pseudogene 3	16	4562814	4563128	-	8	6	3	2	3	1	2	3	4	0	-1.087	-1.592	-2.104	-2.614	-2.104	-3.558	-2.516	-2.068	-1.756	-4.984	-1.882	-3.251
-2.524	-8.578	3.2e-05	0.0014	ENSG00000175906	379	protein_coding	ARL4D	ADP ribosylation factor like GTPase 4D	17	43398959	43401137	+	286	136	105	91	96	27	16	19	20	8	4.172	2.512	2.449	2.37	2.402	0.821	0.401	0.591	0.493	-0.717	2.809	0.284
1.366	9.019	3.2e-05	0.0014	ENSG00000172071	9451	protein_coding	EIF2AK3	eukaryotic translation initiation factor 2 alpha kinase 3	2	88556741	88627576	-	241	552	489	523	515	1025	624	895	986	1083	3.892	4.606	4.747	4.94	4.898	5.917	5.772	6.035	6.043	6.203	4.63	5.996
-3.282	-6.613	3.2e-05	0.0014	ENSG00000164116	2982	protein_coding	GUCY1A1	guanylate cyclase 1 soluble subunit alpha 1	4	155666711	155732349	+	8	5	5	5	6	0	0	0	0	5	-1.087	-1.829	-1.534	-1.432	-1.296	-4.984	-4.984	-4.984	-4.984	-1.411	-1.411	-4.693
2.448	6.597	3.2e-05	0.0014	ENSG00000285480	NA	protein_coding	AC021097.2	novel histone H2B-like protein	7	151207837	151210378	-	0	0	0	0	1	2	3	3	3	2	-4.984	-4.984	-4.984	-4.984	-3.558	-2.736	-2.068	-2.068	-2.104	-2.614	-4.776	-2.328
-1.365	-3.074	0.01	0.074	ENSG00000205041	NA	sense_intronic	AC118344.1	novel transcript, sense intronic to AKT2	19	40273489	40275479	-	16	10	18	8	9	2	1	5	5	7	-0.159	-0.94	0.137	-0.861	-0.776	-2.736	-3.252	-1.339	-1.534	-0.904	-0.478	-1.843
1.032	6.598	3.2e-05	0.0014	ENSG00000177426	7050	protein_coding	TGIF1	TGFB induced factor homeobox 1	18	3411608	3459978	+	192	451	345	378	327	615	493	487	468	509	3.541	4.309	4.221	4.457	4.217	5.202	5.417	5.185	4.995	5.178	4.162	5.194
-0.849	-8.858	3.3e-05	0.0014	ENSG00000181751	90355	protein_coding	C5orf30	chromosome 5 open reading frame 30	5	103258702	103278660	+	738	907	694	703	775	400	251	279	364	371	5.563	5.363	5.271	5.387	5.504	4.602	4.451	4.42	4.629	4.736	5.418	4.569
0.686	6.588	3.3e-05	0.0014	ENSG00000023318	23071	protein_coding	ERP44	endoplasmic reticulum protein 44	9	99979179	100099040	-	893	1227	934	986	1043	1587	1356	1129	1325	1253	5.842	5.81	5.722	5.885	5.955	6.542	6.86	6.38	6.464	6.397	5.842	6.529
-2.034	-6.58	3.3e-05	0.0014	ENSG00000185436	163702	protein_coding	IFNLR1	interferon lambda receptor 1	1	24154157	24187959	-	36	34	39	38	21	5	5	4	7	10	1.014	0.639	1.106	1.163	0.34	-1.592	-1.339	-1.674	-1.069	-0.375	0.845	-1.189
-3.463	-9.451	3.4e-05	0.0014	ENSG00000184675	139285	protein_coding	AMER1	APC membrane recruitment protein 1	X	64185117	64205744	-	20	112	79	99	97	4	2	5	7	7	0.145	2.243	2.058	2.492	2.412	-1.93	-2.516	-1.339	-1.069	-0.904	1.926	-1.537
-1.359	-2.853	0.024	0.13	ENSG00000261737	105378828	antisense	CLCA4-AS1	CLCA4 antisense RNA 1	1	86703502	86704462	-	15	5	14	7	7	7	0	3	6	5	-0.252	-1.829	-0.188	-1.048	-1.087	-1.108	-4.984	-2.068	-1.296	-1.411	-0.938	-2.297
-1.64	-8.842	3.4e-05	0.0014	ENSG00000125845	650	protein_coding	BMP2	bone morphogenetic protein 2	20	6767664	6780280	+	84	110	72	69	81	29	15	13	21	18	2.289	2.223	1.926	2.012	2.17	0.924	0.299	0.028	0.563	0.482	2.127	0.487
-1.974	-6.555	3.4e-05	0.0014	ENSG00000119714	8111	protein_coding	GPR68	G protein-coupled receptor 68	14	91232532	91253925	-	21	30	14	15	19	4	2	6	4	3	0.209	0.462	-0.188	-0.075	0.209	-1.93	-2.516	-1.087	-1.756	-2.104	0.121	-1.852
0.943	8.922	3.4e-05	0.0014	ENSG00000160888	9592	protein_coding	IER2	immediate early response 2	19	13150415	13154908	+	807	1066	945	772	706	1528	1359	1284	1389	1072	5.695	5.601	5.739	5.528	5.361	6.48	6.863	6.557	6.541	6.192	5.584	6.527
0.527	6.553	3.4e-05	0.0014	ENSG00000183955	387893	protein_coding	KMT5A	lysine methyltransferase 5A	12	123383773	123409358	+	1212	1584	1572	1450	1349	1994	1404	1570	1795	1749	6.288	6.185	6.49	6.461	6.334	6.86	6.909	6.84	6.907	6.874	6.351	6.878
-1.232	-8.935	3.4e-05	0.0014	ENSG00000144824	90102	protein_coding	PHLDB2	pleckstrin homology like domain family B member 2	3	111732497	111976517	+	973	2249	1901	1714	1786	626	410	561	581	758	5.963	6.714	6.788	6.708	6.748	5.222	5.159	5.401	5.295	5.703	6.591	5.359
-1.092	-8.741	3.4e-05	0.0014	ENSG00000180346	166815	protein_coding	TIGD2	tigger transposable element derived 2	4	89111500	89114899	+	208	333	277	272	264	101	64	74	111	101	3.667	3.85	3.884	3.967	3.9	2.72	2.521	2.582	2.973	2.963	3.855	2.763
-1.156	-6.541	3.5e-05	0.0015	ENSG00000173681	256643	protein_coding	BCLAF3	BCLAF1 and THRAP3 family member 3	X	19912860	19970298	-	193	267	169	211	230	95	36	72	66	69	3.547	3.514	3.171	3.585	3.69	2.64	1.676	2.541	2.243	2.449	3.503	2.347
-1.354	-3.221	0.016	0.1	ENSG00000277382	NA	antisense	AC005837.3	novel transcript, antisense to MXRA7	17	76709760	76710045	+	1	2	1	5	0	0	0	0	1	0	-3.399	-3.104	-3.558	-1.432	-4.984	-4.984	-4.984	-4.984	-3.558	-4.984	-3.368	-4.722
-0.757	-6.547	3.5e-05	0.0014	ENSG00000118412	9994	protein_coding	CASP8AP2	caspase 8 associated protein 2	6	89829894	89874436	+	1034	1329	1144	1192	1088	677	380	518	492	723	6.051	5.928	6.016	6.168	6.022	5.337	5.049	5.282	5.06	5.634	6.036	5.278
-1.353	-3.395	0.0057	0.05	ENSG00000234648	NA	processed_pseudogene	AL162151.2	pseudogene similar to part of ribosomal protein L3 (RPL3)	14	98973314	98973471	+	2	3	1	1	0	0	0	0	0	0	-2.736	-2.516	-3.558	-3.558	-4.984	-4.984	-4.984	-4.984	-4.984	-4.984	-3.631	-4.984
3.041	6.538	3.5e-05	0.0015	ENSG00000183397	100128569	protein_coding	C19orf71	chromosome 19 open reading frame 71	19	3539154	3544030	+	0	0	0	0	0	1	4	1	8	6	-4.984	-4.984	-4.984	-4.984	-4.984	-3.558	-1.703	-3.399	-0.861	-1.108	-4.984	-1.943
0.562	6.538	3.5e-05	0.0015	ENSG00000024526	55635	protein_coding	DEPDC1	DEP domain containing 1	1	68474152	68497221	-	2725	4001	2976	2931	3092	4700	2832	3570	4130	4363	7.336	7.599	7.461	7.517	7.595	8.084	7.875	8.021	8.11	8.224	7.503	8.065
-1.351	-3.817	0.0055	0.049	ENSG00000231341	NA	processed_pseudogene	VDAC1P6	voltage dependent anion channel 1 pseudogene 6	Y	5207215	5208069	-	4	2	2	3	2	1	0	1	1	1	-2.068	-3.104	-2.614	-2.104	-2.662	-3.558	-4.984	-3.399	-3.558	-3.558	-2.517	-3.868
0.648	6.547	3.5e-05	0.0014	ENSG00000072571	3161	protein_coding	HMMR	hyaluronan mediated motility receptor	5	163460203	163491945	+	3378	5174	3893	4161	4023	6878	4282	4818	5353	6283	7.611	7.969	7.888	8.042	7.985	8.61	8.432	8.453	8.483	8.754	7.901	8.549
-1.236	-8.717	3.5e-05	0.0015	ENSG00000165105	158158	protein_coding	RASEF	RAS and EF-hand domain containing	9	82979585	83063177	-	221	406	359	332	399	111	64	105	102	145	3.768	4.151	4.283	4.27	4.513	2.856	2.521	3.074	2.851	3.446	4.2	2.965
2.536	8.706	3.6e-05	0.0015	ENSG00000149564	90952	protein_coding	ESAM	endothelial cell adhesion molecule	11	124752583	124762290	-	2	6	4	3	4	19	27	16	14	24	-2.736	-1.592	-1.756	-2.104	-1.756	0.306	1.215	0.324	-0.046	0.889	-1.987	0.549
1.33	6.519	3.6e-05	0.0015	ENSG00000151014	25819	protein_coding	NOCT	nocturnin	4	139015789	139045939	+	104	251	143	175	217	435	177	324	351	347	2.599	3.431	2.908	3.319	3.602	4.723	3.967	4.621	4.579	4.649	3.19	4.519
-0.815	-6.519	3.6e-05	0.0015	ENSG00000131791	5565	protein_coding	PRKAB2	protein kinase AMP-activated non-catalytic subunit beta 2	1	147155106	147172550	-	291	557	449	434	409	204	136	155	183	215	4.197	4.619	4.618	4.666	4.547	3.698	3.595	3.605	3.68	3.996	4.534	3.719
-0.829	-6.513	3.6e-05	0.0015	ENSG00000074964	55160	protein_coding	ARHGEF10L	Rho guanine nucleotide exchange factor 10 like	1	17539835	17697874	+	331	385	387	281	312	142	139	141	147	126	4.419	4.075	4.395	4.027	4.15	3.205	3.63	3.47	3.392	3.249	4.214	3.385
-1.896	-6.527	3.6e-05	0.0015	ENSG00000159433	57519	protein_coding	STARD9	StAR related lipid transfer domain containing 9	15	42575659	42720981	+	104	282	236	240	236	56	23	27	50	48	2.599	3.595	3.641	3.783	3.728	1.879	0.938	1.124	1.869	1.915	3.492	1.596
-1.343	-3.852	0.0048	0.045	ENSG00000267774	NA	antisense	AC010776.2	novel transcript, antisense to CCBE1	18	59696459	59698111	+	13	25	8	14	22	6	7	5	4	3	-0.462	0.239	-0.904	-0.159	0.401	-1.339	-0.904	-1.339	-1.756	-2.104	-0.133	-1.476
-1.342	-2.213	0.048	0.21	ENSG00000278416	NA	unprocessed_pseudogene	PMS2P2	PMS1 homolog 2, mismatch repair system component pseudogene 2	7	75344015	75359550	-	16	10	12	9	8	5	6	0	9	3	-0.159	-0.94	-0.375	-0.717	-0.904	-1.592	-1.087	-4.984	-0.688	-2.104	-0.641	-1.983
0.952	6.53	3.6e-05	0.0015	ENSG00000166478	7702	protein_coding	ZNF143	zinc finger protein 143	11	9460319	9528524	+	196	464	359	360	358	638	403	475	496	500	3.571	4.344	4.283	4.391	4.344	5.25	5.136	5.148	5.069	5.151	4.198	5.151
-0.74	-6.531	3.6e-05	0.0015	ENSG00000171606	10782	protein_coding	ZNF274	zinc finger protein 274	19	58183029	58213562	+	212	336	261	242	250	128	77	97	137	117	3.701	3.861	3.79	3.797	3.818	3.031	2.787	2.963	3.291	3.151	3.794	3.055
-1.655	-8.622	3.7e-05	0.0015	ENSG00000107984	22943	protein_coding	DKK1	dickkopf WNT signaling pathway inhibitor 1	10	52314296	52318042	+	1056	840	579	647	687	203	203	137	178	178	6.08	5.243	4.991	5.251	5.319	3.694	4.15	3.431	3.641	3.739	5.384	3.729
-1.34	-2.758	0.028	0.15	ENSG00000256299	NA	lincRNA	AC073912.2	novel transcript	12	130810821	130812622	-	1	4	1	2	0	0	0	0	1	0	-3.399	-2.104	-3.558	-2.614	-4.984	-4.984	-4.984	-4.984	-3.558	-4.984	-3.487	-4.827
-1.338	-2.509	0.028	0.15	ENSG00000199237	NA	snRNA	RNU6-834P	RNA, U6 small nuclear 834, pseudogene	12	49593104	49593213	+	2	4	3	0	0	0	0	0	0	0	-2.736	-2.104	-2.104	-4.984	-4.984	-4.984	-4.984	-4.984	-4.984	-4.984	-3.645	-4.984
-1.091	-8.64	3.7e-05	0.0015	ENSG00000168116	57691	protein_coding	KIAA1586	KIAA1586	6	57046532	57055239	+	505	708	492	528	538	243	142	170	171	258	5.013	4.977	4.756	4.959	4.959	3.933	3.664	3.73	3.595	4.243	4.934	3.843
-1.365	-8.749	3.7e-05	0.0015	ENSG00000137269	55227	protein_coding	LRRC1	leucine rich repeat containing 1	6	53794497	53924121	+	224	158	202	140	164	64	28	51	47	56	3.788	2.741	3.407	3.003	3.184	2.083	1.286	2.037	1.783	2.134	3.229	1.864
-1.114	-8.713	3.7e-05	0.0015	ENSG00000082497	56256	protein_coding	SERTAD4	SERTA domain containing 4	1	210232799	210246631	+	326	517	435	403	474	178	88	139	162	172	4.388	4.499	4.572	4.547	4.773	3.522	2.958	3.448	3.522	3.689	4.557	3.444
1.127	6.508	3.7e-05	0.0015	ENSG00000181788	6478	protein_coding	SIAH2	siah E3 ubiquitin protein ligase 2	3	150741127	150763477	-	293	223	184	179	185	395	326	328	341	337	4.209	3.262	3.292	3.354	3.364	4.58	4.82	4.642	4.538	4.603	3.506	4.633
-0.669	-6.499	3.7e-05	0.0015	ENSG00000104142	57617	protein_coding	VPS18	VPS18, CORVET/HOPS core subunit	15	40894430	40903975	+	603	825	859	623	660	397	312	305	363	363	5.278	5.212	5.594	5.2	5.261	4.589	4.756	4.539	4.625	4.706	5.31	4.641
-1.334	-3.268	0.014	0.091	ENSG00000213867	NA	processed_pseudogene	AL049830.1	ribosomal protein L27 (RPL27) pseudogene	14	30821419	30821843	+	3	1	2	1	1	1	0	0	1	0	-2.468	-3.874	-2.614	-3.558	-3.558	-3.558	-4.984	-4.984	-3.558	-4.984	-3.211	-4.546
-1.334	-2.789	0.026	0.14	ENSG00000220924	NA	processed_pseudogene	OSTCP4	oligosaccharyltransferase complex subunit pseudogene 4	4	112685055	112685503	+	4	2	2	1	0	0	0	1	0	0	-2.068	-3.104	-2.614	-3.558	-4.984	-4.984	-4.984	-3.399	-4.984	-4.984	-3.425	-4.759
-1.136	-8.637	3.7e-05	0.0015	ENSG00000148143	58499	protein_coding	ZNF462	zinc finger protein 462	9	106863097	107013634	+	420	708	720	620	684	255	171	199	190	266	4.762	4.977	5.324	5.194	5.311	3.994	3.92	3.95	3.736	4.284	5.116	3.98
-1.333	-4.398	0.0023	0.027	ENSG00000269821	10984	antisense	KCNQ1OT1	KCNQ1 opposite strand/antisense transcript 1	11	2608328	2699994	-	102	63	47	50	72	22	22	23	13	15	2.575	1.44	1.38	1.528	1.995	0.507	0.88	0.872	-0.151	0.209	1.803	0.47
-1.333	-2.315	0.04	0.19	ENSG00000258520	NA	lincRNA	AL359317.1	novel transcript	14	69239166	69260567	-	3	2	3	0	2	0	0	0	1	1	-2.468	-3.104	-2.104	-4.984	-2.662	-4.984	-4.984	-4.984	-3.558	-3.558	-3.094	-4.427
-1.333	-2.388	0.043	0.19	ENSG00000182632	414194	transcribed_unprocessed_pseudogene	CCNYL2	cyclin Y-like 2 (pseudogene)	10	42408168	42475349	-	0	4	5	6	4	0	2	1	0	2	-4.984	-2.104	-1.534	-1.228	-1.756	-4.984	-2.516	-3.399	-4.984	-2.614	-2.429	-3.762
-1.333	-2.393	0.048	0.21	ENSG00000232233	102724699	lincRNA	LINC02043	long intergenic non-protein coding RNA 2043	3	186810880	186825521	-	7	7	6	4	3	4	2	2	0	4	-1.296	-1.432	-1.296	-1.727	-2.104	-1.93	-2.516	-2.565	-4.984	-1.703	-1.559	-2.891
-1.681	-8.761	3.8e-05	0.0015	ENSG00000099889	421	protein_coding	ARVCF	ARVCF, delta catenin family member	22	19969896	20016808	-	77	89	83	54	70	18	14	22	13	16	2.159	1.906	2.123	1.642	1.955	0.222	0.172	0.796	-0.151	0.299	1.958	0.276
-0.946	-6.481	3.8e-05	0.0015	ENSG00000167264	54920	protein_coding	DUS2	dihydrouridine synthase 2	16	67987746	68079320	+	224	282	200	186	201	73	87	83	79	72	3.788	3.595	3.392	3.408	3.479	2.266	2.937	2.738	2.521	2.511	3.534	2.588
-0.687	-6.457	3.9e-05	0.0016	ENSG00000141446	114799	protein_coding	ESCO1	establishment of sister chromatid cohesion N-acetyltransferase 1	18	21529281	21600884	-	411	503	429	475	447	234	188	184	214	238	4.722	4.459	4.55	4.8	4.685	3.877	4.053	3.832	3.891	4.124	4.641	3.955
-1.327	-3.042	0.017	0.1	ENSG00000243838	NA	processed_pseudogene	PSMC1P7	proteasome 26S subunit, ATPase 1 pseudogene 7	3	161328924	161330238	-	3	5	2	1	3	0	1	2	0	2	-2.468	-1.829	-2.614	-3.558	-2.104	-4.984	-3.252	-2.565	-4.984	-2.614	-2.539	-3.866
0.905	8.603	3.9e-05	0.0016	ENSG00000158615	84919	protein_coding	PPP1R15B	protein phosphatase 1 regulatory subunit 15B	1	204403387	204411791	-	456	838	697	571	725	1108	678	923	1023	1166	4.876	5.237	5.278	5.076	5.404	6.029	5.888	6.089	6.105	6.294	5.178	6.083
-1.325	-2.585	0.025	0.13	ENSG00000257624	NA	processed_pseudogene	AC004024.1	immediate early response 3 interacting protein 1 (IR3IP) pseudogene	12	112000739	112000985	-	1	0	3	1	2	0	0	0	1	0	-3.399	-4.984	-2.104	-3.558	-2.662	-4.984	-4.984	-4.984	-3.558	-4.984	-3.445	-4.77
-1.28	-8.623	3.9e-05	0.0016	ENSG00000196693	7582	protein_coding	ZNF33B	zinc finger protein 33B	10	42574185	42638568	-	550	536	491	474	439	182	107	123	159	200	5.147	4.56	4.753	4.799	4.652	3.554	3.234	3.266	3.499	3.9	4.783	3.503
-1.324	-3.435	0.0053	0.048	ENSG00000225518	105373113	lincRNA	LINC01703	long intergenic non-protein coding RNA 1703	1	226083639	226090292	+	2	1	1	1	1	0	0	0	1	0	-2.736	-3.874	-3.558	-3.558	-3.558	-4.984	-4.984	-4.984	-3.558	-4.984	-3.466	-4.791
-1.324	-2.799	0.026	0.14	ENSG00000265393	NA	antisense	AC084125.4	novel transcript, antisense to RECQL4	8	144512567	144513672	+	8	13	4	2	13	6	1	1	2	3	-1.087	-0.632	-1.756	-2.614	-0.265	-1.339	-3.252	-3.399	-2.662	-2.104	-1.155	-2.48
-1.597	-8.533	4e-05	0.0016	ENSG00000123689	50486	protein_coding	G0S2	G0/G1 switch 2	1	209675420	209676388	+	670	484	396	367	281	138	115	95	98	75	5.416	4.406	4.426	4.42	3.985	3.153	3.346	2.936	2.797	2.562	4.541	2.945
-1.322	-2.21	0.048	0.21	ENSG00000245975	101928725	lincRNA	LOC101928725	uncharacterized LOC101928725	15	58768072	58770974	-	3	6	6	3	10	2	1	3	5	0	-2.468	-1.592	-1.296	-2.104	-0.648	-2.736	-3.252	-2.068	-1.534	-4.984	-1.633	-2.955
-0.912	-6.449	4e-05	0.0016	ENSG00000128908	54617	protein_coding	INO80	INO80 complex subunit	15	40978880	41116354	-	545	1077	953	854	859	440	241	313	359	435	5.134	5.616	5.749	5.667	5.668	4.737	4.398	4.569	4.609	4.952	5.571	4.66
-1.127	-6.44	4e-05	0.0016	ENSG00000119684	27030	protein_coding	MLH3	mutL homolog 3	14	75013764	75051532	-	263	420	428	388	358	132	97	82	137	175	4.036	4.201	4.546	4.495	4.344	3.075	3.104	2.723	3.291	3.715	4.326	3.2
-1.32	-2.96	0.013	0.085	ENSG00000258640	NA	processed_pseudogene	RPL21P5	ribosomal protein L21 pseudogene 5	14	31111569	31112239	-	1	1	4	0	1	0	0	0	0	0	-3.399	-3.874	-1.756	-4.984	-3.558	-4.984	-4.984	-4.984	-4.984	-4.984	-3.664	-4.984
-1.318	-3.888	0.0058	0.05	ENSG00000238287	NA	antisense	AL603839.3	novel transcript	1	40493157	40508661	-	44	19	28	19	12	8	4	10	13	4	1.307	-0.12	0.698	0.253	-0.375	-0.961	-1.703	-0.366	-0.151	-1.703	0.393	-0.925
-1.318	-2.766	0.018	0.11	ENSG00000173727	NA	transcribed_unprocessed_pseudogene	AP000769.1	Finkel-Biskis-Reilly murine sarcoma virus (FBR-MuSV) ubiquitously expressed (FAU) pseudogene	11	65455258	65466720	+	11	5	4	2	6	1	1	2	4	1	-0.688	-1.829	-1.756	-2.614	-1.296	-3.558	-3.252	-2.565	-1.756	-3.558	-1.637	-2.955
-1.091	-6.424	4.1e-05	0.0016	ENSG00000158321	26053	protein_coding	AUTS2	AUTS2, activator of transcription and developmental regulator	7	69598296	70793495	+	195	278	214	194	183	56	56	95	68	74	3.564	3.573	3.488	3.473	3.347	1.879	2.302	2.936	2.284	2.543	3.49	2.399
2.814	6.426	4.1e-05	0.0016	ENSG00000146013	2676	protein_coding	GFRA3	GDNF family receptor alpha 3	5	138252379	138274671	-	0	0	0	0	0	4	6	5	1	1	-4.984	-4.984	-4.984	-4.984	-4.984	-1.93	-1.087	-1.339	-3.558	-3.558	-4.984	-2.17
-1.316	-3.425	0.0054	0.048	ENSG00000249741	NA	processed_pseudogene	AC093890.1	salvador homolog 1 (Drosophila) (SAV1) pseudogene	4	143911514	143912053	-	17	21	26	23	20	12	7	4	2	10	-0.075	0.028	0.594	0.499	0.284	-0.366	-0.904	-1.674	-2.662	-0.375	0.242	-1.074
-1.316	-3.193	0.015	0.095	ENSG00000271659	NA	antisense	AL161729.4	novel transcript, antisense to PTCH1	9	95514045	95514520	+	2	1	2	1	2	1	0	0	0	2	-2.736	-3.874	-2.614	-3.558	-2.662	-3.558	-4.984	-4.984	-4.984	-2.614	-3.11	-4.426
-1.316	-3.176	0.017	0.11	ENSG00000273001	NA	lincRNA	AL731533.2	novel transcript	10	3065424	3066001	-	2	0	1	3	1	0	0	0	1	0	-2.736	-4.984	-3.558	-2.104	-3.558	-4.984	-4.984	-4.984	-3.558	-4.984	-3.443	-4.759
0.808	8.563	4.1e-05	0.0016	ENSG00000140941	81631	protein_coding	MAP1LC3B	microtubule associated protein 1 light chain 3 beta	16	87383995	87404779	+	2200	2383	1703	1737	1659	3339	2653	2534	2783	2608	7.046	6.803	6.601	6.731	6.637	7.573	7.795	7.509	7.54	7.45	6.764	7.572
1.278	6.436	4.1e-05	0.0016	ENSG00000269028	100462981	protein_coding	MTRNR2L12	MT-RNR2 like 12	3	96617188	96618236	-	108	83	84	62	81	145	131	118	211	118	2.658	1.816	2.142	1.861	2.17	3.237	3.533	3.219	3.876	3.161	2.128	3.406
-1.003	-8.582	4.1e-05	0.0016	ENSG00000078269	8871	protein_coding	SYNJ2	synaptojanin 2	6	157981887	158099176	+	1625	2761	2621	2235	2268	1129	644	899	963	1153	6.68	7.024	7.273	7.11	7.131	6.056	5.815	6.042	6.008	6.278	7.047	6.043
-1.314	-2.99	0.02	0.12	ENSG00000237917	NA	unprocessed_pseudogene	PARP4P1	poly(ADP-ribose) polymerase family member 4 pseudogene 1	Y	26594851	26634652	-	3	1	5	0	1	0	0	1	0	0	-2.468	-3.874	-1.534	-4.984	-3.558	-4.984	-4.984	-3.399	-4.984	-4.984	-3.365	-4.68
-3.513	-6.43	4.1e-05	0.0016	ENSG00000275004	140883	protein_coding	ZNF280B	zinc finger protein 280B	22	22484421	22509154	-	27	95	62	72	61	2	6	1	2	11	0.617	1.991	1.724	2.071	1.781	-2.736	-1.087	-3.399	-2.662	-0.252	1.733	-1.78
-1.313	-2.522	0.028	0.15	ENSG00000246859	100505678	antisense	STARD4-AS1	STARD4 antisense RNA 1	5	111512226	111739726	+	39	18	12	17	20	7	6	14	1	7	1.133	-0.188	-0.375	0.096	0.284	-1.108	-1.087	0.137	-3.558	-0.904	0.211	-1.101
-1.312	-3.917	0.0022	0.027	ENSG00000204860	158228	antisense	FAM201A	family with sequence similarity 201 member A	9	38620474	38624990	+	34	34	22	36	38	10	8	17	13	4	0.938	0.639	0.39	1.099	1.161	-0.64	-0.688	0.411	-0.151	-1.703	0.826	-0.486
-1.312	-2.909	0.014	0.091	ENSG00000212588	677810	snoRNA	SNORA26	small nucleolar RNA, H/ACA box 26	4	52713249	52713370	+	1	2	1	1	1	0	0	0	0	2	-3.399	-3.104	-3.558	-3.558	-3.558	-4.984	-4.984	-4.984	-4.984	-2.614	-3.446	-4.758
1.078	8.526	4.1e-05	0.0016	ENSG00000160908	84124	protein_coding	ZNF394	zinc finger protein 394	7	99486519	99500324	-	278	254	220	194	182	473	313	344	373	283	4.13	3.445	3.534	3.473	3.339	4.839	4.761	4.706	4.666	4.372	3.589	4.667
-1.31	-4.151	0.0041	0.04	ENSG00000234882	NA	processed_pseudogene	EIF3EP1	eukaryotic translation initiation factor 3 subunit E pseudogene 1	6	73291962	73293277	+	28	19	17	19	8	7	4	9	5	4	0.667	-0.12	0.044	0.253	-0.904	-1.108	-1.703	-0.511	-1.534	-1.703	0.018	-1.292
-1.31	-2.576	0.033	0.16	ENSG00000269937	NA	antisense	AC093525.7	novel transcript, antisense to PDPK1	16	2561471	2565096	-	3	4	4	6	7	2	0	1	2	7	-2.468	-2.104	-1.756	-1.228	-1.087	-2.736	-4.984	-3.399	-2.662	-0.904	-1.775	-3.085
-1.309	-3.02	0.011	0.079	ENSG00000242759	100302640	lincRNA	LINC00882	long intergenic non-protein coding RNA 882	3	106836811	107240641	-	24	18	17	30	13	4	13	2	7	8	0.421	-0.188	0.044	0.84	-0.265	-1.93	0.059	-2.565	-1.069	-0.717	0.164	-1.145
-1.301	-6.418	4.2e-05	0.0016	ENSG00000133740	1875	protein_coding	E2F5	E2F transcription factor 5	8	85177225	85217158	+	134	152	120	147	129	58	28	30	29	51	2.994	2.682	2.656	3.074	2.833	1.919	1.286	1.26	1.018	2.012	2.848	1.546
-0.534	-6.417	4.2e-05	0.0016	ENSG00000148843	22984	protein_coding	PDCD11	programmed cell death 11	10	103396626	103446292	+	4056	4325	3843	3295	3214	2628	1625	1864	2356	2470	7.851	7.713	7.864	7.697	7.644	7.242	7.11	7.087	7.279	7.373	7.754	7.22
-1.307	-2.444	0.044	0.2	ENSG00000237357	NA	lincRNA	BX088651.4	novel transcript	9	42566679	42569353	-	12	7	8	10	5	5	0	3	7	5	-0.537	-1.432	-0.904	-0.59	-1.534	-1.592	-4.984	-2.068	-1.069	-1.411	-1.028	-2.335
-0.724	-8.556	4.2e-05	0.0016	ENSG00000178252	11180	protein_coding	WDR6	WD repeat domain 6	3	49007062	49015953	+	1438	2183	1886	1548	1615	923	665	906	862	918	6.517	6.669	6.771	6.559	6.594	5.763	5.862	6.06	5.842	5.965	6.623	5.899
-1.304	-5.625	0.00013	0.0037	ENSG00000267519	284454	antisense	LOC284454	uncharacterized LOC284454	19	13823880	13842928	-	482	342	362	272	241	97	77	95	121	99	4.954	3.888	4.293	3.967	3.761	2.66	2.787	2.936	3.106	2.937	4.184	2.881
-1.304	-2.613	0.034	0.16	ENSG00000277662	NA	sense_intronic	AL354696.1	novel transcript, sense intronic to MTRF1	13	41229180	41229676	-	6	9	6	4	5	3	5	2	0	3	-1.534	-1.087	-1.296	-1.727	-1.534	-2.274	-1.339	-2.565	-4.984	-2.104	-1.466	-2.77
-1.304	-2.359	0.047	0.2	ENSG00000250327	NA	processed_pseudogene	RPSAP70	ribosomal protein SA pseudogene 70	4	186157896	186158843	+	5	8	3	1	3	7	1	0	0	3	-1.756	-1.272	-2.104	-3.558	-2.104	-1.108	-3.252	-4.984	-4.984	-2.104	-2.214	-3.518
3.316	8.55	4.3e-05	0.0017	ENSG00000213199	9311	protein_coding	ASIC3	acid sensing ion channel subunit 3	7	151048292	151052756	+	4	9	1	6	6	28	39	41	59	37	-2.068	-1.087	-3.558	-1.228	-1.296	0.877	1.789	1.709	2.088	1.53	-1.701	1.615
-1.303	-2.546	0.027	0.14	ENSG00000232545	NA	sense_intronic	AC253536.3	novel transcript	22	24101689	24103354	+	0	3	2	1	2	0	0	0	1	0	-4.984	-2.516	-2.614	-3.558	-2.662	-4.984	-4.984	-4.984	-3.558	-4.984	-3.477	-4.781
-2.378	-8.195	4.3e-05	0.0017	ENSG00000121690	91614	protein_coding	DEPDC7	DEP domain containing 7	11	33015864	33033582	+	344	228	151	122	128	31	22	27	25	27	4.478	3.296	2.989	2.798	2.816	1.014	0.88	1.124	0.811	1.066	3.307	0.929
-1.302	-3.008	0.022	0.13	ENSG00000232035	NA	lincRNA	AL135790.1	novel transcript	9	10631750	10632203	-	5	1	0	1	2	1	0	0	0	0	-1.756	-3.874	-4.984	-3.558	-2.662	-3.558	-4.984	-4.984	-4.984	-4.984	-3.453	-4.755
-1.008	-6.404	4.3e-05	0.0017	ENSG00000175931	63893	protein_coding	UBE2O	ubiquitin conjugating enzyme E2 O	17	76389451	76453206	-	330	765	663	565	527	239	146	186	246	239	4.414	5.094	5.197	5.063	4.932	3.909	3.706	3.845	4.085	4.132	4.949	3.941
-1.301	-2.544	0.027	0.14	ENSG00000276867	NA	lincRNA	AC074050.4	novel transcript	16	31704728	31705260	+	4	0	2	2	0	0	0	0	0	0	-2.068	-4.984	-2.614	-2.614	-4.984	-4.984	-4.984	-4.984	-4.984	-4.984	-3.683	-4.984
-1.301	-2.607	0.032	0.16	ENSG00000213598	NA	processed_pseudogene	AL049873.1	ribosomal protein L31 (RPL31) pseudogene	14	58794654	58795029	+	9	3	3	4	2	2	4	1	2	0	-0.94	-2.516	-2.104	-1.727	-2.662	-2.736	-1.703	-3.399	-2.662	-4.984	-2.013	-3.314
-1.301	-2.51	0.036	0.17	ENSG00000243859	NA	processed_pseudogene	RPL5P17	ribosomal protein L5 pseudogene 17	5	85464434	85465310	+	5	1	4	2	2	0	0	2	3	1	-1.756	-3.874	-1.756	-2.614	-2.662	-4.984	-4.984	-2.565	-2.104	-3.558	-2.545	-3.846
-1.3	-2.729	0.019	0.11	ENSG00000233347	NA	processed_pseudogene	ERP29P1	endoplasmic reticulum lumenal protein 29 pseudogene 1	20	52110344	52111049	-	6	4	12	4	3	2	4	1	2	1	-1.534	-2.104	-0.375	-1.727	-2.104	-2.736	-1.703	-3.399	-2.662	-3.558	-1.54	-2.84
-1.3	-2.462	0.041	0.19	ENSG00000225218	NA	lincRNA	AP001628.1	novel transcript	21	42831040	42836477	-	1	1	3	5	1	0	0	0	3	2	-3.399	-3.874	-2.104	-1.432	-3.558	-4.984	-4.984	-4.984	-2.104	-2.614	-2.844	-4.144
0.834	8.555	4.4e-05	0.0017	ENSG00000165943	64112	protein_coding	MOAP1	modulator of apoptosis 1	14	93182196	93184928	-	528	709	515	524	512	966	676	823	778	684	5.088	4.98	4.823	4.944	4.893	5.82	5.884	5.93	5.703	5.565	4.946	5.781
-1.298	-7.112	1.6e-05	0.00088	ENSG00000271270	100507032	antisense	TMCC1-AS1	TMCC1 antisense RNA 1 (head to head)	3	129893811	129918575	+	73	84	86	59	58	26	14	18	24	22	2.062	1.823	2.172	1.783	1.708	0.76	0.172	0.499	0.76	0.776	1.914	0.616
-1.296	-2.737	0.033	0.16	ENSG00000285725	NA	processed_transcript	AC004967.2	novel transcript	7	97966377	97970404	-	23	15	21	11	2	7	9	3	2	2	0.345	-0.41	0.324	-0.5	-2.662	-1.108	-0.511	-2.068	-2.662	-2.614	-0.423	-1.719
-1.295	-4.996	0.0012	0.018	ENSG00000245060	729678	lincRNA	LINC00847	long intergenic non-protein coding RNA 847	5	180830957	180835726	+	72	41	44	57	62	25	18	10	19	12	2.037	0.889	1.286	1.721	1.795	0.696	0.563	-0.366	0.414	-0.12	1.55	0.255
-3.954	-6.38	4.4e-05	0.0017	ENSG00000189184	54510	protein_coding	PCDH18	protocadherin 18	4	137518918	137532494	-	65	170	142	119	138	9	0	5	16	7	1.896	2.844	2.899	2.751	2.946	-0.81	-4.984	-1.339	0.145	-0.904	2.674	-1.28
1.08	6.387	4.4e-05	0.0017	ENSG00000117862	51060	protein_coding	TXNDC12	thioredoxin domain containing 12	1	52020131	52056171	-	187	386	192	290	240	500	401	400	336	374	3.508	4.079	3.339	4.074	3.755	4.92	5.126	4.912	4.516	4.747	3.764	4.844
-1.291	-2.304	0.041	0.19	ENSG00000250961	NA	antisense	AC025470.2	novel transcript, antisense to ACTBL2	5	57395060	57533424	+	0	3	6	1	0	0	0	0	0	0	-4.984	-2.516	-1.296	-3.558	-4.984	-4.984	-4.984	-4.984	-4.984	-4.984	-3.693	-4.984
-1.226	-6.379	4.4e-05	0.0017	ENSG00000141569	201292	protein_coding	TRIM65	tripartite motif containing 65	17	75880335	75897003	-	333	321	266	212	217	87	84	78	100	60	4.426	3.791	3.819	3.593	3.602	2.514	2.891	2.655	2.823	2.256	3.856	2.63
-1.289	-2.542	0.027	0.14	ENSG00000278794	NA	misc_RNA	RF00017	NA	17	1101007	1101273	-	0	0	2	2	3	0	0	0	0	0	-4.984	-4.984	-2.614	-2.614	-2.104	-4.984	-4.984	-4.984	-4.984	-4.984	-3.695	-4.984
-3.873	-6.373	4.4e-05	0.0017	ENSG00000180884	126375	protein_coding	ZNF792	zinc finger protein 792	19	34956354	34964049	-	15	42	31	48	25	2	1	0	2	6	-0.252	0.938	0.84	1.467	0.579	-2.736	-3.252	-4.984	-2.662	-1.108	0.762	-3.111
1.137	8.493	4.5e-05	0.0017	ENSG00000196843	10865	protein_coding	ARID5A	AT-rich interaction domain 5A	2	96536743	96552638	+	139	226	251	181	176	328	283	300	390	254	3.052	3.286	3.737	3.368	3.287	4.339	4.625	4.518	4.732	4.218	3.351	4.488
-1.021	-8.369	4.5e-05	0.0017	ENSG00000181744	205428	protein_coding	DIPK2A	divergent protein kinase domain 2A	3	143971798	144048719	+	895	823	685	667	697	350	203	283	307	300	5.843	5.207	5.253	5.297	5.338	4.42	4.15	4.441	4.383	4.45	5.39	4.369
3.59	6.36	4.5e-05	0.0017	ENSG00000143107	163479	protein_coding	FNDC7	fibronectin type III domain containing 7	1	108712657	108742740	+	0	0	1	0	0	17	2	2	4	12	-4.984	-4.984	-3.558	-4.984	-4.984	0.141	-2.516	-2.565	-1.756	-0.12	-4.7	-1.11
-1.286	-3.947	0.0021	0.026	ENSG00000271009	NA	lincRNA	AC116667.1	novel transcript	16	73060245	73062316	+	17	22	12	20	8	7	5	4	3	6	-0.075	0.079	-0.375	0.324	-0.904	-1.108	-1.339	-1.674	-2.104	-1.108	-0.167	-1.453
-1.285	-2.721	0.029	0.15	ENSG00000271576	NA	lincRNA	AL359504.2	novel transcript	1	84076331	84077931	-	36	18	11	9	7	15	5	5	8	0	1.014	-0.188	-0.5	-0.717	-1.087	-0.055	-1.339	-1.339	-0.861	-4.984	-0.355	-1.639
-1.285	-2.22	0.048	0.21	ENSG00000184188	NA	processed_pseudogene	AC026410.1	actin, beta (ACTB) pseudogene	5	80299678	80302847	-	2	3	0	2	2	0	0	1	0	1	-2.736	-2.516	-4.984	-2.614	-2.662	-4.984	-4.984	-3.399	-4.984	-3.558	-3.107	-4.392
-1.284	-2.757	0.027	0.14	ENSG00000259083	NA	antisense	AL132639.3	novel transcript, antisense to PNN	14	39174885	39175880	-	2	1	1	1	3	0	1	0	0	1	-2.736	-3.874	-3.558	-3.558	-2.104	-4.984	-3.252	-4.984	-4.984	-3.558	-3.159	-4.443
0.939	6.371	4.5e-05	0.0017	ENSG00000213903	1241	protein_coding	LTB4R	leukotriene B4 receptor	14	24311450	24318036	+	77	82	80	55	63	114	98	79	105	80	2.159	1.795	2.071	1.671	1.819	2.885	3.115	2.672	2.891	2.658	1.906	2.845
1.374	6.37	4.5e-05	0.0017	ENSG00000204947	155054	protein_coding	ZNF425	zinc finger protein 425	7	149102784	149126346	-	21	63	41	54	44	97	75	73	77	73	0.209	1.44	1.183	1.642	1.348	2.66	2.745	2.562	2.488	2.522	1.218	2.592
0.804	8.475	4.5e-05	0.0017	ENSG00000196652	23660	protein_coding	ZKSCAN5	zinc finger with KRAB and SCAN domains 5	7	99504651	99534700	+	362	447	408	383	378	655	406	540	535	552	4.552	4.296	4.475	4.473	4.426	5.287	5.148	5.346	5.176	5.281	4.444	5.247
-1.282	-3.025	0.018	0.11	ENSG00000228843	NA	antisense	AL133410.2	novel transcript	9	35756712	35757940	-	3	0	2	3	1	1	0	0	1	0	-2.468	-4.984	-2.614	-2.104	-3.558	-3.558	-4.984	-4.984	-3.558	-4.984	-3.208	-4.49
1.237	8.659	4.6e-05	0.0017	ENSG00000148841	85450	protein_coding	ITPRIP	inositol 1,4,5-trisphosphate receptor interacting protein	10	104309698	104338448	-	380	1000	817	691	763	1529	1129	1282	1345	1457	4.624	5.502	5.531	5.356	5.482	6.481	6.601	6.555	6.489	6.62	5.312	6.549
-0.859	-6.35	4.6e-05	0.0017	ENSG00000185085	80789	protein_coding	INTS5	integrator complex subunit 5	11	62646848	62653302	-	139	209	214	152	182	89	53	57	78	64	3.052	3.154	3.488	3.119	3.339	2.543	2.229	2.203	2.502	2.346	3.232	2.373
-0.919	-6.336	4.7e-05	0.0018	ENSG00000166189	79803	protein_coding	HPS6	HPS6, biogenesis of lysosomal organelles complex 2 subunit 3	10	102065390	102068038	+	350	534	480	343	330	188	171	121	175	135	4.503	4.554	4.714	4.319	4.232	3.595	3.92	3.247	3.623	3.346	4.47	3.551
-1.28	-2.533	0.027	0.14	ENSG00000265479	441263	processed_transcript	DTX2P1-UPK3BP1-PMS2P11	DTX2P1-UPK3BP1-PMS2P11 readthrough, transcribed pseudogene	7	76959835	77043775	+	0	0	3	2	2	0	0	0	0	0	-4.984	-4.984	-2.104	-2.614	-2.662	-4.984	-4.984	-4.984	-4.984	-4.984	-3.703	-4.984
-1.279	-2.443	0.032	0.16	ENSG00000249839	NA	unprocessed_pseudogene	AC011330.1	histidine acid phosphatase domain containing 2A (HISPPD2A) pseudogene	15	43663654	43684339	-	0	2	3	1	2	0	0	0	1	0	-4.984	-3.104	-2.104	-3.558	-2.662	-4.984	-4.984	-4.984	-3.558	-4.984	-3.493	-4.772
-4.325	-6.341	4.7e-05	0.0018	ENSG00000106003	3955	protein_coding	LFNG	LFNG O-fucosylpeptide 3-beta-N-acetylglucosaminyltransferase	7	2512529	2529177	+	62	35	44	25	41	0	6	1	7	0	1.82	0.683	1.286	0.601	1.26	-4.984	-1.087	-3.399	-1.069	-4.984	1.009	-3.316
-1.886	-6.334	4.7e-05	0.0018	ENSG00000143674	84451	protein_coding	MAP3K21	mitogen-activated protein kinase kinase kinase 21	1	233327768	233385148	+	72	91	104	87	90	36	9	11	12	21	2.037	1.939	2.436	2.315	2.322	1.256	-0.511	-0.224	-0.252	0.701	2.207	0.321
-1.277	-2.58	0.033	0.16	ENSG00000275132	NA	misc_RNA	RN7SL663P	RNA, 7SL, cytoplasmic 663, pseudogene	19	38200234	38200532	+	1	3	6	7	6	2	0	1	4	3	-3.399	-2.516	-1.296	-1.048	-1.296	-2.736	-4.984	-3.399	-1.756	-2.104	-1.881	-3.158
-0.793	-8.432	4.7e-05	0.0018	ENSG00000152455	79723	protein_coding	SUV39H2	suppressor of variegation 3-9 homolog 2	10	14878820	14904315	+	739	855	808	696	721	445	249	326	369	353	5.565	5.267	5.513	5.369	5.391	4.754	4.442	4.63	4.646	4.666	5.421	4.628
-1.275	-3.294	0.0068	0.056	ENSG00000213188	NA	processed_pseudogene	YBX1P4	Y-box binding protein 1 pseudogene 4	7	152128879	152129686	+	3	2	1	1	0	0	0	0	0	0	-2.468	-3.104	-3.558	-3.558	-4.984	-4.984	-4.984	-4.984	-4.984	-4.984	-3.709	-4.984
-1.275	-3.334	0.011	0.078	ENSG00000229237	NA	processed_pseudogene	HMGN1P37	high mobility group nucleosome binding domain 1 pseudogene 37	X	154817099	154817401	-	7	8	1	8	5	4	1	0	6	1	-1.296	-1.272	-3.558	-0.861	-1.534	-1.93	-3.252	-4.984	-1.296	-3.558	-1.739	-3.014
-1.275	-2.361	0.037	0.18	ENSG00000223776	100287902	antisense	LGALS8-AS1	LGALS8 antisense RNA 1	1	236523052	236524508	-	5	4	0	1	0	0	0	0	0	0	-1.756	-2.104	-4.984	-3.558	-4.984	-4.984	-4.984	-4.984	-4.984	-4.984	-3.709	-4.984
-1.274	-4.041	0.0044	0.042	ENSG00000272416	NA	lincRNA	AC025175.1	novel transcript	5	53880293	53881051	-	2	1	1	3	1	1	0	0	1	0	-2.736	-3.874	-3.558	-2.104	-3.558	-3.558	-4.984	-4.984	-3.558	-4.984	-3.162	-4.436
-0.988	-6.326	4.8e-05	0.0018	ENSG00000160679	26097	protein_coding	CHTOP	chromatin target of PRMT1	1	153633982	153646306	+	2270	1939	1681	1330	1264	710	597	669	734	635	7.091	6.482	6.58	6.321	6.232	5.395	5.705	5.636	5.618	5.455	6.546	5.559
-1.272	-2.763	0.026	0.14	ENSG00000234718	NA	transcribed_processed_pseudogene	AC007161.1	ribosomal protein L23a (RPL23A) pseudogene	7	7738524	7742574	-	4	1	2	3	4	2	0	0	4	1	-2.068	-3.874	-2.614	-2.104	-1.756	-2.736	-4.984	-4.984	-1.756	-3.558	-2.526	-3.798
3.025	6.324	4.8e-05	0.0018	ENSG00000147647	1807	protein_coding	DPYS	dihydropyrimidinase	8	104330324	104467053	-	0	0	0	1	2	8	2	6	6	4	-4.984	-4.984	-4.984	-3.558	-2.662	-0.961	-2.516	-1.087	-1.296	-1.703	-4.483	-1.457
-1.271	-2.515	0.041	0.19	ENSG00000237529	NA	antisense	AL137847.2	novel transcript	9	83272280	83279499	+	0	1	1	4	3	0	0	0	0	2	-4.984	-3.874	-3.558	-1.727	-2.104	-4.984	-4.984	-4.984	-4.984	-2.614	-3.372	-4.643
-1.271	-2.246	0.045	0.2	ENSG00000240950	NA	processed_pseudogene	AC021074.1	ribosomal protein L8 (RPL8) pseudogene	3	142827096	142827728	-	5	1	2	1	0	0	0	0	0	1	-1.756	-3.874	-2.614	-3.558	-4.984	-4.984	-4.984	-4.984	-4.984	-3.558	-3.381	-4.651
-1.27	-2.514	0.036	0.17	ENSG00000260018	NA	antisense	AC040169.1	novel transcript, antisense to MBTPS1	16	84117051	84117571	+	4	5	1	2	3	1	3	1	1	0	-2.068	-1.829	-3.558	-2.614	-2.104	-3.558	-2.068	-3.399	-3.558	-4.984	-2.373	-3.643
-1.27	-2.268	0.044	0.2	ENSG00000280302	NA	TEC	AP005264.7	TEC	18	12279427	12282739	+	0	3	1	0	6	0	0	0	0	0	-4.984	-2.516	-3.558	-4.984	-1.296	-4.984	-4.984	-4.984	-4.984	-4.984	-3.714	-4.984
-2.166	-6.317	4.8e-05	0.0018	ENSG00000243364	1945	protein_coding	EFNA4	ephrin A4	1	155063731	155069553	+	45	60	57	58	54	6	20	9	5	7	1.343	1.38	1.625	1.751	1.62	-1.339	0.732	-0.511	-1.534	-0.904	1.531	-0.635
-1.269	-2.284	0.042	0.19	ENSG00000237307	NA	processed_pseudogene	SRRM1P3	serine/arginine repetitive matrix 1 pseudogene 3	X	136976417	136985705	-	12	3	5	1	2	1	3	1	1	1	-0.537	-2.516	-1.534	-3.558	-2.662	-3.558	-2.068	-3.399	-3.558	-3.558	-2.02	-3.289
1.134	6.322	4.8e-05	0.0018	ENSG00000165030	4783	protein_coding	NFIL3	nuclear factor, interleukin 3 regulated	9	91409045	91423862	-	97	188	199	215	181	358	246	234	271	277	2.496	3.013	3.382	3.619	3.331	4.449	4.426	4.155	4.218	4.345	3.182	4.316
1.637	6.313	4.8e-05	0.0018	ENSG00000182324	3770	protein_coding	KCNJ14	potassium voltage-gated channel subfamily J member 14	19	48455509	48466980	+	24	18	13	12	11	33	38	48	39	26	0.421	-0.188	-0.259	-0.366	-0.511	1.124	1.754	1.945	1.493	1.014	-0.166	1.471
-1.268	-2.674	0.031	0.15	ENSG00000283162	NA	transcribed_unprocessed_pseudogene	AL390726.6	STRA6-like (Stra6l) pseudogene	9	38433696	38543880	+	2	1	2	2	0	1	0	0	0	0	-2.736	-3.874	-2.614	-2.614	-4.984	-3.558	-4.984	-4.984	-4.984	-4.984	-3.558	-4.827
0.742	6.32	4.8e-05	0.0018	ENSG00000213390	84986	protein_coding	ARHGAP19	Rho GTPase activating protein 19	10	97222173	97292673	-	419	754	617	618	678	1029	544	764	920	850	4.756	5.07	5.088	5.19	5.298	5.923	5.555	5.823	5.938	5.863	5.083	5.825
-1.267	-2.728	0.026	0.14	ENSG00000254486	105376554	lincRNA	LINC02547	long intergenic non-protein coding RNA 2547	11	12030875	12061785	+	4	9	0	3	2	0	2	0	1	1	-2.068	-1.087	-4.984	-2.104	-2.662	-4.984	-2.516	-4.984	-3.558	-3.558	-2.631	-3.897
3.245	8.258	4.8e-05	0.0018	ENSG00000204396	80737	protein_coding	VWA7	von Willebrand factor A domain containing 7	6	31765590	31777294	-	0	2	1	4	0	5	11	14	15	6	-4.984	-3.104	-3.558	-1.727	-4.984	-1.592	-0.204	0.137	0.059	-1.108	-3.82	-0.575
-1.266	-2.457	0.031	0.16	ENSG00000272121	NA	lincRNA	AC006058.3	novel transcript	3	43998081	43999149	-	9	4	5	5	9	4	6	1	1	1	-0.94	-2.104	-1.534	-1.432	-0.776	-1.93	-1.087	-3.399	-3.558	-3.558	-1.389	-2.655
-1.091	-8.357	4.8e-05	0.0018	ENSG00000165655	84858	protein_coding	ZNF503	zinc finger protein 503	10	75397830	75401906	-	279	354	260	271	226	112	64	92	113	84	4.135	3.943	3.784	3.961	3.664	2.864	2.521	2.886	3	2.733	3.9	2.81
-1.265	-4.344	0.0033	0.035	ENSG00000264885	NA	sense_intronic	AC026271.3	novel transcript	17	18667629	18669461	-	20	64	56	80	64	18	14	13	20	17	0.145	1.448	1.602	2.198	1.84	0.222	0.172	0.028	0.493	0.396	1.514	0.248
-1.264	-5.418	0.00091	0.014	ENSG00000271851	NA	sense_intronic	AC087501.4	novel transcript, sense intronic to STX8	17	9553323	9555696	-	24	24	23	23	21	6	5	8	9	9	0.421	0.2	0.44	0.499	0.34	-1.339	-1.339	-0.663	-0.688	-0.524	0.38	-0.883
-1.264	-3.533	0.0083	0.065	ENSG00000237596	644135	antisense	LOC644135	uncharacterized LOC644135	6	135991936	136225751	-	9	7	5	23	9	4	1	4	6	3	-0.94	-1.432	-1.534	0.499	-0.776	-1.93	-3.252	-1.674	-1.296	-2.104	-0.798	-2.062
-1.155	-8.509	4.9e-05	0.0018	ENSG00000128335	23780	protein_coding	APOL2	apolipoprotein L2	22	36226203	36239954	-	924	1021	917	703	642	315	279	277	309	269	5.889	5.539	5.699	5.387	5.217	4.283	4.604	4.408	4.394	4.303	5.551	4.396
-1.262	-3.544	0.0043	0.042	ENSG00000279369	729683	TEC	LOC729683	uncharacterized LOC729683	17	63700847	63702670	+	10	24	12	10	15	6	3	6	7	2	-0.81	0.2	-0.375	-0.59	-0.092	-1.339	-2.068	-1.087	-1.069	-2.614	-0.321	-1.584
-0.823	-6.298	4.9e-05	0.0018	ENSG00000188158	4810	protein_coding	NHS	NHS actin remodeling regulator	X	17375420	17735994	+	191	348	281	242	246	132	69	94	112	120	3.532	3.915	3.909	3.797	3.794	3.075	2.627	2.92	2.987	3.185	3.793	2.97
1.486	8.356	5e-05	0.0018	ENSG00000128272	468	protein_coding	ATF4	activating transcription factor 4	22	39519695	39522685	+	6941	4221	3934	2780	2821	11137	9413	9279	10028	7010	8.528	7.677	7.9	7.443	7.451	9.299	9.505	9.388	9.375	8.911	7.81	9.296
2.277	8.371	5e-05	0.0018	ENSG00000179532	144132	protein_coding	DNHD1	dynein heavy chain domain 1	11	6497260	6593758	+	16	23	34	24	24	91	45	58	124	129	-0.159	0.145	0.938	0.56	0.517	2.576	2.008	2.227	3.149	3.282	0.414	2.691
-1.26	-2.615	0.031	0.16	ENSG00000214203	NA	processed_pseudogene	RPS4XP1	ribosomal protein S4X pseudogene 1	12	100009052	100009838	-	9	2	2	7	4	2	0	4	2	2	-0.94	-3.104	-2.614	-1.048	-1.756	-2.736	-4.984	-1.674	-2.662	-2.614	-1.89	-3.15
-1.259	-2.863	0.015	0.096	ENSG00000224839	NA	processed_pseudogene	RPL12P17	ribosomal protein L12 pseudogene 17	2	208057248	208057745	-	3	2	2	5	2	1	1	1	0	1	-2.468	-3.104	-2.614	-1.432	-2.662	-3.558	-3.252	-3.399	-4.984	-3.558	-2.478	-3.737
1.285	8.251	5e-05	0.0018	ENSG00000146278	10957	protein_coding	PNRC1	proline rich nuclear receptor coactivator 1	6	89080751	89085160	+	114	95	114	82	78	203	157	168	157	144	2.746	1.991	2.58	2.229	2.109	3.694	3.799	3.715	3.48	3.432	2.338	3.623
-1.258	-3.392	0.01	0.075	ENSG00000230635	NA	unprocessed_pseudogene	CYP4F60P	cytochrome P450 family 4 subfamily F member 60, pseudogene	9	42950566	42951630	+	14	6	7	2	3	6	2	4	0	1	-0.366	-1.592	-1.087	-2.614	-2.104	-1.339	-2.516	-1.674	-4.984	-3.558	-1.63	-2.887
-0.9	-8.249	5.1e-05	0.0019	ENSG00000135775	22796	protein_coding	COG2	component of oligomeric golgi complex 2	1	230642489	230693982	+	513	640	466	451	470	284	151	168	243	191	5.039	4.825	4.666	4.727	4.761	4.143	3.748	3.715	4.066	3.826	4.805	3.905
0.793	8.333	5.1e-05	0.0019	ENSG00000068745	51447	protein_coding	IP6K2	inositol hexakisphosphate kinase 2	3	48688003	48740353	-	681	886	638	631	547	1106	828	884	954	865	5.445	5.321	5.139	5.222	4.985	6.026	6.164	6.015	5.995	5.889	5.224	6.017
-1.335	-6.278	5.1e-05	0.0019	ENSG00000204576	80742	protein_coding	PRR3	proline rich 3	6	30556886	30563723	+	215	185	164	125	127	47	36	40	45	56	3.723	2.981	3.116	2.83	2.802	1.642	1.676	1.668	1.712	2.134	3.1	1.766
-1.256	-3.084	0.01	0.073	ENSG00000255334	NA	sense_intronic	AP000907.2	novel transcript	11	112015307	112016124	+	1	1	0	1	3	0	0	0	0	0	-3.399	-3.874	-4.984	-3.558	-2.104	-4.984	-4.984	-4.984	-4.984	-4.984	-3.728	-4.984
-1.256	-2.333	0.048	0.21	ENSG00000269235	101669766	antisense	ZNF350-AS1	ZNF350 antisense RNA 1	19	51949134	51981367	+	0	2	4	3	1	0	0	0	1	1	-4.984	-3.104	-1.756	-2.104	-3.558	-4.984	-4.984	-4.984	-3.558	-3.558	-3.254	-4.509
0.695	6.278	5.1e-05	0.0019	ENSG00000168994	221749	protein_coding	PXDC1	PX domain containing 1	6	3722614	3752026	-	694	1010	700	880	915	1386	765	1125	1186	1030	5.47	5.52	5.286	5.712	5.756	6.343	6.057	6.376	6.298	6.134	5.549	6.244
-0.807	-8.255	5.1e-05	0.0019	ENSG00000182010	219790	protein_coding	RTKN2	rhotekin 2	10	62183035	62268707	-	961	1429	1264	1137	1297	643	431	454	603	673	5.944	6.037	6.159	6.094	6.273	5.263	5.228	5.086	5.351	5.536	6.102	5.295
-1.254	-2.738	0.019	0.11	ENSG00000272764	NA	lincRNA	AL596094.1	novel transcript	10	5813985	5814441	+	30	17	11	16	13	8	8	6	1	7	0.754	-0.252	-0.5	0.01	-0.265	-0.961	-0.688	-1.087	-3.558	-0.904	-0.025	-1.279
-1.254	-2.925	0.024	0.13	ENSG00000280435	NA	TEC	AC006058.4	TEC	3	44115818	44117487	-	1	1	0	2	3	0	0	0	0	1	-3.399	-3.874	-4.984	-2.614	-2.104	-4.984	-4.984	-4.984	-4.984	-3.558	-3.506	-4.76
-1.254	-2.811	0.024	0.13	ENSG00000244184	101559451	antisense	LOC101559451	uncharacterized LOC101559451	17	4704230	4705529	+	13	2	4	1	4	2	0	2	1	3	-0.462	-3.104	-1.756	-3.558	-1.756	-2.736	-4.984	-2.565	-3.558	-2.104	-2.056	-3.31
-1.254	-2.325	0.039	0.18	ENSG00000277681	102466724	miRNA	MIR6739	microRNA 6739	1	201863373	201863447	+	0	4	4	0	1	0	0	0	0	0	-4.984	-2.104	-1.756	-4.984	-3.558	-4.984	-4.984	-4.984	-4.984	-4.984	-3.73	-4.984
-1.253	-2.46	0.031	0.16	ENSG00000207001	100033414	snoRNA	SNORD116-2	small nucleolar RNA, C/D box 116-2	15	25054210	25054304	+	0	3	2	3	0	0	0	0	0	0	-4.984	-2.516	-2.614	-2.104	-4.984	-4.984	-4.984	-4.984	-4.984	-4.984	-3.731	-4.984
-1.253	-2.387	0.044	0.2	ENSG00000223551	NA	processed_pseudogene	TMSB4XP4	TMSB4X pseudogene 4	9	128342153	128342770	+	6	3	1	2	4	4	1	0	3	0	-1.534	-2.516	-3.558	-2.614	-1.756	-1.93	-3.252	-4.984	-2.104	-4.984	-2.431	-3.684
-1.026	-6.275	5.1e-05	0.0019	ENSG00000114853	92999	protein_coding	ZBTB47	zinc finger and BTB domain containing 47	3	42653684	42665854	+	320	680	593	440	425	200	119	155	180	238	4.35	4.923	5.024	4.693	4.604	3.673	3.403	3.605	3.655	4.124	4.726	3.7
-1.25	-3.255	0.0073	0.059	ENSG00000277559	NA	lincRNA	AC018553.1	novel transcript	16	54290965	54292422	+	9	22	14	12	13	6	1	4	6	7	-0.94	0.079	-0.188	-0.366	-0.265	-1.339	-3.252	-1.674	-1.296	-0.904	-0.332	-1.582
0.75	8.345	5.1e-05	0.0019	ENSG00000019995	54764	protein_coding	ZRANB1	zinc finger RANBP2-type containing 1	10	124942123	124988189	+	1246	2232	1795	1563	1641	2708	1812	2154	2439	2676	6.328	6.705	6.681	6.572	6.621	7.281	7.265	7.29	7.342	7.492	6.584	7.335
-0.619	-6.27	5.2e-05	0.0019	ENSG00000118564	26234	protein_coding	FBXL5	F-box and leucine rich repeat protein 5	4	15604539	15681679	-	1138	1870	1448	1465	1484	1009	543	680	845	886	6.199	6.438	6.362	6.478	6.477	5.892	5.552	5.659	5.814	5.923	6.392	5.773
-1.247	-3.365	0.006	0.052	ENSG00000207973	693174	miRNA	MIR589	microRNA 589	7	5495819	5495917	-	1	3	0	1	1	0	0	0	0	0	-3.399	-2.516	-4.984	-3.558	-3.558	-4.984	-4.984	-4.984	-4.984	-4.984	-3.737	-4.984
-1.033	-6.261	5.2e-05	0.0019	ENSG00000112039	2178	protein_coding	FANCE	FA complementation group E	6	35452356	35467103	+	163	344	272	244	205	107	53	79	85	92	3.286	3.897	3.852	3.81	3.515	2.804	2.229	2.672	2.614	2.847	3.679	2.646
-1.243	-2.769	0.029	0.15	ENSG00000280331	NA	TEC	AC061999.1	TEC	11	36510361	36510537	+	0	2	1	2	3	0	0	0	0	2	-4.984	-3.104	-3.558	-2.614	-2.104	-4.984	-4.984	-4.984	-4.984	-2.614	-3.411	-4.654
-1.243	-2.313	0.04	0.19	ENSG00000228629	NA	antisense	AC092295.1	novel transcript, antisense to ZNF260	19	36528318	36535235	+	0	5	1	3	0	0	0	0	0	0	-4.984	-1.829	-3.558	-2.104	-4.984	-4.984	-4.984	-4.984	-4.984	-4.984	-3.741	-4.984
0.958	8.231	5.2e-05	0.0019	ENSG00000168685	3575	protein_coding	IL7R	interleukin 7 receptor	5	35852695	35879603	+	267	322	235	270	311	456	345	370	385	514	4.063	3.798	3.637	3.956	4.144	4.785	4.898	4.804	4.709	5.193	3.919	4.877
-1.241	-2.513	0.028	0.15	ENSG00000231064	NA	antisense	AC234582.1	novel transcript, antisense to THBS3	1	155195004	155205495	+	3	6	9	5	9	3	5	1	1	2	-2.468	-1.592	-0.73	-1.432	-0.776	-2.274	-1.339	-3.399	-3.558	-2.614	-1.369	-2.609
-1.24	-2.666	0.032	0.16	ENSG00000253785	NA	processed_pseudogene	AC008429.2	pyrophosphatase (inorganic) 1 (PPA1) pseudogene	5	172975511	172976374	+	2	2	2	1	1	3	1	0	0	0	-2.736	-3.104	-2.614	-3.558	-3.558	-2.274	-3.252	-4.984	-4.984	-4.984	-3.139	-4.38
1.641	6.268	5.2e-05	0.0019	ENSG00000074181	4854	protein_coding	NOTCH3	notch 3	19	15159038	15200981	-	5	5	5	4	5	17	12	8	17	13	-1.756	-1.829	-1.534	-1.727	-1.534	0.141	-0.066	-0.663	0.253	0.01	-1.681	-0.04
-1.239	-3.748	0.0074	0.06	ENSG00000247708	100507266	antisense	STX18-AS1	STX18 antisense RNA 1 (head to head)	4	4542131	4710938	+	17	11	23	16	12	9	2	4	9	4	-0.075	-0.828	0.44	0.01	-0.375	-0.81	-2.516	-1.674	-0.688	-1.703	-0.149	-1.388
2.917	8.316	5.3e-05	0.0019	ENSG00000092529	825	protein_coding	CAPN3	calpain 3	15	42359500	42412318	+	0	1	0	0	1	3	3	4	5	7	-4.984	-3.874	-4.984	-4.984	-3.558	-2.274	-2.068	-1.674	-1.534	-0.904	-4.584	-1.667
-1.237	-2.819	0.023	0.13	ENSG00000261056	NA	transcribed_processed_pseudogene	AC079416.1	thyroid hormone receptor interactor 13 (TRIP13) pseudogene	16	53298224	53299792	+	3	3	6	3	1	0	2	4	1	0	-2.468	-2.516	-1.296	-2.104	-3.558	-4.984	-2.516	-1.674	-3.558	-4.984	-2.45	-3.687
-1.055	-8.435	5.3e-05	0.0019	ENSG00000163006	165055	protein_coding	CCDC138	coiled-coil domain containing 138	2	108786757	108885477	+	343	453	376	378	368	173	83	124	145	162	4.474	4.316	4.349	4.457	4.385	3.484	2.879	3.278	3.369	3.607	4.396	3.341
-2.119	-7.871	5.3e-05	0.0019	ENSG00000126778	6495	protein_coding	SIX1	SIX homeobox 1	14	60643415	60658259	-	1349	781	563	587	584	143	86	148	152	113	6.437	5.126	4.953	5.122	5.077	3.218	2.92	3.542	3.435	3.105	5.36	3.241
-1.236	-2.442	0.042	0.19	ENSG00000214273	NA	processed_pseudogene	AGGF1P1	angiogenic factor with G-patch and FHA domains 1 pseudogene 1	4	190041342	190043414	+	2	7	4	9	15	3	1	0	6	7	-2.736	-1.432	-1.756	-0.717	-0.092	-2.274	-3.252	-4.984	-1.296	-0.904	-1.359	-2.594
-2.883	-6.234	5.4e-05	0.002	ENSG00000159388	7832	protein_coding	BTG2	BTG anti-proliferation factor 2	1	203305491	203309602	+	24	85	49	57	61	12	5	4	2	5	0.421	1.84	1.433	1.721	1.781	-0.366	-1.339	-1.674	-2.662	-1.411	1.455	-1.428
2.183	7.932	5.4e-05	0.002	ENSG00000263874	100505576	protein_coding	LINC00672	long intergenic non-protein coding RNA 672	17	38925168	38929384	+	8	11	4	9	6	44	20	28	30	21	-1.087	-0.828	-1.756	-0.717	-1.296	1.528	0.732	1.163	1.081	0.701	-1.109	1.074
-1.235	-2.363	0.046	0.2	ENSG00000283959	101927245	bidirectional_promoter_lncRNA	LOC101927245	vegetative cell wall protein gp1-like	8	102656464	102687118	+	2	8	2	1	1	0	1	2	2	0	-2.736	-1.272	-2.614	-3.558	-3.558	-4.984	-3.252	-2.565	-2.662	-4.984	-2.682	-3.917
-0.51	-6.22	5.5e-05	0.002	ENSG00000143401	81611	protein_coding	ANP32E	acidic nuclear phosphoprotein 32 family member E	1	150218417	150236156	-	9509	9160	8099	7261	6534	5828	3655	4452	4894	5643	8.954	8.827	8.959	8.923	8.763	8.379	8.217	8.328	8.342	8.597	8.885	8.375
0.951	8.291	5.5e-05	0.002	ENSG00000204516	4277	protein_coding	MICB	MHC class I polypeptide-related sequence B	6	31494881	31511124	+	191	368	294	313	308	464	364	385	444	461	3.532	4.004	3.978	4.186	4.129	4.812	4.986	4.861	4.92	5.032	3.971	4.922
-1.231	-5.891	0.00056	0.01	ENSG00000170629	349152	transcribed_unprocessed_pseudogene	DPY19L2P2	DPY19L2 pseudogene 2	7	103175133	103280410	-	76	212	161	151	193	43	29	60	42	53	2.136	3.173	3.088	3.106	3.418	1.5	1.344	2.274	1.613	2.059	3.007	1.776
-1.231	-4.147	0.0015	0.02	ENSG00000230309	NA	lincRNA	AL121718.1	novel transcript	6	78604467	78606036	-	17	22	12	12	14	8	5	3	8	3	-0.075	0.079	-0.375	-0.366	-0.171	-0.961	-1.339	-2.068	-0.861	-2.104	-0.164	-1.395
-1.229	-2.732	0.026	0.14	ENSG00000235847	NA	processed_pseudogene	LDHAP7	lactate dehydrogenase A pseudogene 7	2	84777259	84778223	-	6	18	7	5	5	4	4	1	1	5	-1.534	-0.188	-1.087	-1.432	-1.534	-1.93	-1.703	-3.399	-3.558	-1.411	-1.1	-2.33
0.436	6.222	5.5e-05	0.002	ENSG00000131051	9584	protein_coding	RBM39	RNA binding motif protein 39	20	35701347	35742312	-	6082	7560	5771	5922	5571	8974	5758	6690	7059	7503	8.373	8.556	8.432	8.58	8.488	8.97	8.839	8.914	8.859	9.026	8.486	8.923
0.55	6.213	5.6e-05	0.002	ENSG00000134108	55207	protein_coding	ARL8B	ADP ribosylation factor like GTPase 8B	3	5122220	5180912	+	1599	2548	1832	1978	2177	2938	2065	2414	2508	2441	6.658	6.906	6.718	6.912	7.074	7.396	7.444	7.447	7.385	7.355	6.855	7.405
-1.227	-2.364	0.048	0.21	ENSG00000199575	767577	snoRNA	SNORD114-1	small nucleolar RNA, C/D box 114-1	14	100949833	100949904	+	5	6	2	4	5	0	2	1	2	5	-1.756	-1.592	-2.614	-1.727	-1.534	-4.984	-2.516	-3.399	-2.662	-1.411	-1.839	-3.066
0.97	6.21	5.6e-05	0.002	ENSG00000162642	148423	protein_coding	C1orf52	chromosome 1 open reading frame 52	1	85249953	85259672	-	533	481	367	322	351	725	532	600	687	547	5.1	4.395	4.313	4.226	4.316	5.426	5.527	5.496	5.522	5.271	4.478	5.448
-2.177	-6.216	5.6e-05	0.002	ENSG00000166707	644353	protein_coding	ZCCHC18	zinc finger CCHC-type containing 18	X	104112131	104115846	+	19	46	40	42	27	9	3	6	7	4	0.069	1.04	1.152	1.292	0.678	-0.81	-2.068	-1.087	-1.069	-1.703	0.882	-1.295
-1.46	-6.208	5.6e-05	0.002	ENSG00000198182	84775	protein_coding	ZNF607	zinc finger protein 607	19	37696363	37719790	-	124	195	181	164	154	59	18	60	38	38	2.869	3.062	3.269	3.229	3.095	1.946	0.563	2.274	1.448	1.568	3.109	1.649
0.596	6.195	5.7e-05	0.002	ENSG00000119537	2531	protein_coding	KDSR	3-ketodihydrosphingosine reductase	18	63327726	63367510	-	982	1027	877	826	906	1267	991	1093	1166	1122	5.973	5.548	5.627	5.624	5.738	6.221	6.421	6.333	6.273	6.247	5.701	6.297
-1.45	-8.189	5.7e-05	0.002	ENSG00000116017	1820	protein_coding	ARID3A	AT-rich interaction domain 3A	19	925781	975934	+	73	89	103	87	76	23	14	23	31	21	2.062	1.906	2.425	2.315	2.076	0.563	0.172	0.872	1.136	0.701	2.157	0.707
3.982	8.337	5.7e-05	0.002	ENSG00000164344	3818	protein_coding	KLKB1	kallikrein B1	4	186208979	186258471	+	0	2	1	2	3	16	26	22	15	17	-4.984	-3.104	-3.558	-2.614	-2.104	0.036	1.144	0.796	0.059	0.396	-3.485	0.497
-1.582	-6.204	5.7e-05	0.002	ENSG00000160271	5900	protein_coding	RALGDS	ral guanine nucleotide dissociation stimulator	9	133097720	133149334	-	104	79	93	56	58	20	16	13	22	21	2.599	1.75	2.278	1.7	1.708	0.39	0.401	0.028	0.639	0.701	2.018	0.435
0.785	6.186	5.8e-05	0.002	ENSG00000258289	91612	protein_coding	CHURC1	churchill domain containing 1	14	64914361	64944591	+	498	584	387	463	415	713	616	565	585	655	4.997	4.693	4.395	4.766	4.572	5.401	5.751	5.414	5.307	5.498	4.687	5.472
0.808	6.192	5.8e-05	0.002	ENSG00000114988	81562	protein_coding	LMAN2L	lectin, mannose binding 2 like	2	96705929	96740064	-	284	461	461	372	394	548	556	473	578	476	4.16	4.336	4.652	4.438	4.493	5.049	5.585	5.138	5.286	5.076	4.418	5.226
-1.223	-2.638	0.022	0.13	ENSG00000267199	NA	antisense	AP001029.2	novel transcript, antisense SPIRE1	18	12438890	12448205	+	7	13	17	17	17	9	4	1	7	5	-1.296	-0.632	0.044	0.096	0.069	-0.81	-1.703	-3.399	-1.069	-1.411	-0.33	-1.553
-1.223	-2.302	0.041	0.19	ENSG00000162997	344405	transcribed_unitary_pseudogene	PRORSD1P	prolyl-tRNA synthetase associated domain containing 1, pseudogene	2	55282319	55284522	+	6	0	1	0	2	0	0	0	0	0	-1.534	-4.984	-3.558	-4.984	-2.662	-4.984	-4.984	-4.984	-4.984	-4.984	-3.761	-4.984
0.667	8.184	5.8e-05	0.002	ENSG00000092621	26227	protein_coding	PHGDH	phosphoglycerate dehydrogenase	1	119648411	119744226	+	1466	1971	1519	1400	1268	2433	1640	1892	2085	1901	6.542	6.508	6.431	6.401	6.236	7.124	7.127	7.104	7.114	6.991	6.425	7.092
-1.222	-2.59	0.041	0.19	ENSG00000259820	NA	lincRNA	AC083843.3	novel transcript	8	134792020	134798272	-	9	34	20	21	28	2	11	1	12	14	-0.94	0.639	0.269	0.39	0.712	-2.736	-0.204	-3.399	-0.252	0.12	0.273	-0.949
0.867	6.181	5.9e-05	0.0021	ENSG00000163703	78987	protein_coding	CRELD1	cysteine rich with EGF like domains 1	3	9933822	9945413	+	128	215	163	136	124	216	133	225	247	181	2.923	3.196	3.106	2.96	2.767	3.774	3.555	4.102	4.091	3.764	2.999	3.866
-1.221	-2.345	0.038	0.18	ENSG00000284709	NA	processed_pseudogene	KF456110.1	StAR related lipid transfer domain containing 5 (STARD5) pseudogene	15	81385390	81385774	+	5	2	0	2	0	0	0	0	0	0	-1.756	-3.104	-4.984	-2.614	-4.984	-4.984	-4.984	-4.984	-4.984	-4.984	-3.763	-4.984
-0.962	-8.091	5.9e-05	0.0021	ENSG00000010295	25900	protein_coding	IFFO1	intermediate filament family orphan 1	12	6538375	6556083	-	226	342	352	290	279	125	95	110	122	92	3.805	3.888	4.25	4.074	3.975	3.003	3.076	3.133	3.125	2.847	3.999	3.037
-1.22	-2.39	0.044	0.2	ENSG00000226002	NA	unprocessed_pseudogene	GTF2IP14	general transcription factor IIi pseudogene 14	7	65084103	65100232	+	4	8	0	3	2	0	1	0	1	2	-2.068	-1.272	-4.984	-2.104	-2.662	-4.984	-3.252	-4.984	-3.558	-2.614	-2.689	-3.909
0.731	8.126	6e-05	0.0021	ENSG00000122884	5033	protein_coding	P4HA1	prolyl 4-hydroxylase subunit alpha 1	10	73007217	73096974	-	1444	1902	1330	1524	1551	2665	1494	2033	2168	2386	6.524	6.456	6.236	6.536	6.532	7.262	6.997	7.194	7.158	7.319	6.457	7.188
-1.219	-3.296	0.0068	0.056	ENSG00000259612	NA	processed_pseudogene	EEF1A1P22	eukaryotic translation elongation factor 1 alpha 1 pseudogene 22	15	52937139	52938518	-	2	2	1	1	0	0	0	0	0	0	-2.736	-3.104	-3.558	-3.558	-4.984	-4.984	-4.984	-4.984	-4.984	-4.984	-3.765	-4.984
-2.453	-6.162	6e-05	0.0021	ENSG00000143842	9580	protein_coding	SOX13	SRY-box 13	1	204073115	204127743	+	71	160	151	130	103	14	3	20	19	25	2.014	2.764	2.989	2.894	2.497	-0.142	-2.068	0.673	0.414	0.964	2.659	0.206
-0.829	-8.126	6e-05	0.0021	ENSG00000160193	10785	protein_coding	WDR4	WD repeat domain 4	21	42843094	42879568	-	256	434	347	331	339	157	118	145	142	129	4	4.248	4.227	4.266	4.269	3.352	3.391	3.511	3.34	3.282	4.204	3.375
-1.214	-3.754	0.003	0.033	ENSG00000206417	NA	antisense	H1FX-AS1	H1FX antisense RNA 1	3	129315392	129326225	+	68	49	32	27	29	12	9	17	10	17	1.953	1.124	0.877	0.701	0.77	-0.366	-0.511	0.411	-0.524	0.396	1.114	-0.1
-1.214	-2.381	0.036	0.17	ENSG00000277883	NA	unprocessed_pseudogene	NLRP3P1	NLR family pyrin domain containing 3 pseudogene 1	X	107974078	107985008	+	0	0	3	1	3	0	0	0	0	0	-4.984	-4.984	-2.104	-3.558	-2.104	-4.984	-4.984	-4.984	-4.984	-4.984	-3.77	-4.984
-2.818	-8.703	6.1e-05	0.0021	ENSG00000166106	170689	protein_coding	ADAMTS15	ADAM metallopeptidase with thrombospondin type 1 motif 15	11	130448974	130476641	+	23	98	83	56	53	5	6	5	5	9	0.345	2.037	2.123	1.7	1.595	-1.592	-1.087	-1.339	-1.534	-0.524	1.605	-1.213
-0.875	-7.909	6.1e-05	0.0021	ENSG00000072422	9886	protein_coding	RHOBTB1	Rho related BTB domain containing 1	10	60869438	61001440	-	578	627	553	452	521	271	201	205	240	213	5.222	4.794	4.924	4.731	4.917	4.073	4.135	3.984	4.047	3.981	4.919	4.043
-1.365	-8.163	6.2e-05	0.0021	ENSG00000162377	65260	protein_coding	COA7	cytochrome c oxidase assembly factor 7 (putative)	1	52684451	52698366	-	609	1323	1091	998	982	331	177	264	375	370	5.294	5.924	5.945	5.899	5.865	4.353	3.967	4.344	4.674	4.731	5.792	4.428
-1.211	-2.953	0.013	0.086	ENSG00000283913	100288974	processed_transcript	BMS1P21	BMS1, ribosome biogenesis factor pseudogene 21	10	79904898	79951029	+	4	1	1	1	0	0	0	0	0	0	-2.068	-3.874	-3.558	-3.558	-4.984	-4.984	-4.984	-4.984	-4.984	-4.984	-3.773	-4.984
-1.149	-8.145	6.2e-05	0.0022	ENSG00000116580	54856	protein_coding	GON4L	gon-4 like	1	155749662	155859400	-	558	1176	1072	955	943	367	232	295	341	414	5.168	5.746	5.916	5.837	5.809	4.481	4.344	4.494	4.538	4.882	5.701	4.553
-1.209	-4.351	0.0031	0.033	ENSG00000246596	NA	transcribed_unprocessed_pseudogene	AC139795.1	SUMO interacting motifs containing 1 (SIMC1) pseudogene	5	177619059	177672209	-	11	42	42	59	41	9	6	12	21	14	-0.688	0.938	1.215	1.783	1.26	-0.81	-1.087	-0.102	0.563	0.12	0.959	-0.25
1.832	6.141	6.2e-05	0.0022	ENSG00000242028	25764	protein_coding	HYPK	huntingtin interacting protein K	15	43796142	43803043	+	13	41	20	20	20	76	27	68	71	54	-0.462	0.889	0.269	0.324	0.284	2.32	1.215	2.449	2.359	2.084	0.288	2.12
-0.756	-8.057	6.3e-05	0.0022	ENSG00000097046	8317	protein_coding	CDC7	cell division cycle 7	1	91500893	91525764	+	748	820	700	664	653	445	252	300	354	316	5.591	5.202	5.286	5.293	5.242	4.754	4.457	4.518	4.591	4.521	5.323	4.568
-2.093	-8.036	6.3e-05	0.0022	ENSG00000119922	3433	protein_coding	IFIT2	interferon induced protein with tetratricopeptide repeats 2	10	89283694	89309276	+	44	118	67	103	82	18	14	8	17	11	1.307	2.312	1.819	2.546	2.186	0.222	0.172	-0.663	0.253	-0.252	2.058	-0.035
0.723	6.123	6.4e-05	0.0022	ENSG00000164117	26269	protein_coding	FBXO8	F-box protein 8	4	174236658	174284264	-	228	284	202	171	205	314	234	244	296	232	3.816	3.604	3.407	3.287	3.515	4.278	4.355	4.224	4.333	4.081	3.532	4.255
1.141	8.101	6.4e-05	0.0022	ENSG00000163376	84541	protein_coding	KBTBD8	kelch repeat and BTB domain containing 8	3	66998307	67011210	+	136	213	201	232	230	348	182	390	357	390	3.015	3.18	3.399	3.73	3.69	4.412	4.004	4.878	4.602	4.802	3.407	4.548
-1.205	-2.976	0.012	0.083	ENSG00000175746	400360	lincRNA	C15orf54	chromosome 15 open reading frame 54 (putative)	15	39250684	39254845	+	0	1	3	1	1	0	0	0	0	0	-4.984	-3.874	-2.104	-3.558	-3.558	-4.984	-4.984	-4.984	-4.984	-4.984	-3.779	-4.984
-1.205	-2.9	0.021	0.12	ENSG00000247157	338817	lincRNA	LINC01252	long intergenic non-protein coding RNA 1252	12	11548030	11590369	+	3	3	8	1	6	1	1	1	0	5	-2.468	-2.516	-0.904	-3.558	-1.296	-3.558	-3.252	-3.399	-4.984	-1.411	-2.151	-3.356
3.304	6.123	6.4e-05	0.0022	ENSG00000104941	81492	protein_coding	RSPH6A	radial spoke head 6 homolog A	19	45795710	45815319	-	0	0	0	0	0	11	10	1	1	3	-4.984	-4.984	-4.984	-4.984	-4.984	-0.5	-0.366	-3.399	-3.558	-2.104	-4.984	-1.68
-1.202	-2.867	0.015	0.095	ENSG00000235100	NA	lincRNA	AL157400.3	novel transcript	10	89667181	89699671	-	13	11	9	6	8	1	5	2	7	3	-0.462	-0.828	-0.73	-1.228	-0.904	-3.558	-1.339	-2.565	-1.069	-2.104	-0.855	-2.057
-1.202	-2.402	0.044	0.2	ENSG00000260081	105373383	transcribed_processed_pseudogene	LOC105373383	uncharacterized LOC105373383	X	153599315	153613937	+	6	2	1	2	2	2	3	0	1	0	-1.534	-3.104	-3.558	-2.614	-2.662	-2.736	-2.068	-4.984	-3.558	-4.984	-2.717	-3.919
-3.649	-6.114	6.5e-05	0.0022	ENSG00000196440	100131755	protein_coding	ARMCX4	armadillo repeat containing X-linked 4	X	101418287	101533459	+	37	82	47	72	56	4	0	4	10	5	1.062	1.795	1.38	2.071	1.659	-1.93	-4.984	-1.674	-0.524	-1.411	1.631	-2.018
-2.837	-7.944	6.5e-05	0.0022	ENSG00000108691	6347	protein_coding	CCL2	C-C motif chemokine ligand 2	17	34255218	34257203	+	8	7	16	4	16	1	0	3	0	3	-1.087	-1.432	-0.017	-1.727	0.01	-3.558	-4.984	-2.068	-4.984	-2.104	-0.905	-3.743
0.952	8.013	6.5e-05	0.0022	ENSG00000174428	389524	protein_coding	GTF2IRD2B	GTF2I repeat domain containing 2B	7	75092573	75149817	+	105	155	94	94	105	167	130	143	145	155	2.614	2.714	2.295	2.415	2.521	3.434	3.522	3.491	3.369	3.544	2.519	3.471
-1.843	-8.204	6.5e-05	0.0022	ENSG00000125538	3553	protein_coding	IL1B	interleukin 1 beta	2	112829751	112836903	-	42	58	42	43	28	12	10	8	9	5	1.226	1.335	1.215	1.33	0.712	-0.366	-0.366	-0.663	-0.688	-1.411	1.162	-0.681
-1.198	-2.669	0.031	0.16	ENSG00000278177	NA	antisense	AL354811.1	novel transcript, antisense to GPC6	13	93226612	93227317	-	42	23	18	15	16	14	5	8	1	13	1.226	0.145	0.137	-0.075	0.01	-0.142	-1.339	-0.663	-3.558	0.01	0.327	-0.871
0.81	6.105	6.5e-05	0.0022	ENSG00000100625	51804	protein_coding	SIX4	SIX homeobox 4	14	60709528	60724348	-	340	556	464	439	396	642	372	548	711	772	4.459	4.617	4.662	4.689	4.5	5.26	5.019	5.366	5.57	5.728	4.587	5.397
-1.523	-6.106	6.5e-05	0.0022	ENSG00000112365	9841	protein_coding	ZBTB24	zinc finger and BTB domain containing 24	6	109462594	109483237	-	166	492	382	379	427	113	55	82	99	98	3.32	4.422	4.372	4.46	4.612	2.877	2.281	2.723	2.811	2.92	4.262	2.739
-0.581	-8.015	6.6e-05	0.0022	ENSG00000067334	30836	protein_coding	DNTTIP2	deoxynucleotidyltransferase terminal interacting protein 2	1	93866283	93879918	-	3973	4732	3713	3866	3500	2868	1844	2014	2302	2175	7.826	7.834	7.805	7.93	7.782	7.363	7.283	7.178	7.244	7.2	7.835	7.254
-1.191	-3.444	0.0052	0.047	ENSG00000261488	NA	antisense	TBILA	TGF-beta induced lncRNA	3	112133423	112135359	+	30	32	41	25	28	17	14	11	3	8	0.754	0.557	1.183	0.601	0.712	0.141	0.172	-0.224	-2.104	-0.717	0.776	-0.415
-1.191	-2.852	0.022	0.13	ENSG00000277715	NA	antisense	AC079174.2	novel transcript, antisense to CKAP4	12	106250759	106252786	+	20	9	4	1	5	5	1	3	1	2	0.145	-1.087	-1.756	-3.558	-1.534	-1.592	-3.252	-2.068	-3.558	-2.614	-1.42	-2.611
-1.19	-2.538	0.027	0.14	ENSG00000275056	NA	sense_intronic	AC020663.3	novel transcript, sense intronic to GLYR1	16	4839244	4840334	-	5	1	5	2	6	2	1	1	1	1	-1.756	-3.874	-1.534	-2.614	-1.296	-2.736	-3.252	-3.399	-3.558	-3.558	-2.106	-3.296
-1.19	-2.35	0.038	0.18	ENSG00000275695	NA	transcribed_unprocessed_pseudogene	UBE2Q2P6	ubiquitin conjugating enzyme E2 Q2 pseudogene 6	15	82445719	82454837	+	5	0	0	1	2	0	0	0	0	0	-1.756	-4.984	-4.984	-3.558	-2.662	-4.984	-4.984	-4.984	-4.984	-4.984	-3.794	-4.984
-1.187	-3.054	0.011	0.076	ENSG00000233006	553103	processed_transcript	MIR3936HG	MIR3936 host gene	5	132311285	132369916	-	27	22	19	16	16	8	1	7	11	9	0.617	0.079	0.2	0.01	0.01	-0.961	-3.252	-0.861	-0.385	-0.524	0.193	-0.995
-1.443	-7.878	6.6e-05	0.0022	ENSG00000142961	148932	protein_coding	MOB3C	MOB kinase activator 3C	1	46607715	46616891	-	72	108	83	65	69	25	25	17	16	20	2.037	2.187	2.123	1.922	1.945	0.696	1.079	0.411	0.145	0.621	2.046	0.602
-1.186	-3.594	0.004	0.039	ENSG00000267121	339192	antisense	LOC339192	uncharacterized LOC339192	17	45190931	45222222	-	14	18	14	15	11	4	2	9	6	5	-0.366	-0.188	-0.188	-0.075	-0.511	-1.93	-2.516	-0.511	-1.296	-1.411	-0.256	-1.442
-1.186	-3.828	0.0052	0.047	ENSG00000273888	145438	antisense	FRMD6-AS1	FRMD6 antisense RNA 1	14	51649516	51651744	-	84	39	40	36	38	15	11	15	21	15	2.289	0.816	1.152	1.099	1.161	-0.055	-0.204	0.219	0.563	0.209	1.335	0.15
-1.426	-7.99	6.6e-05	0.0022	ENSG00000167074	7008	protein_coding	TEF	TEF, PAR bZIP transcription factor	22	41367333	41399326	+	115	120	108	101	110	33	22	21	42	27	2.762	2.33	2.494	2.521	2.583	1.124	0.88	0.732	1.613	1.066	2.538	1.112
-2.14	-7.789	6.7e-05	0.0023	ENSG00000178150	163071	protein_coding	ZNF114	zinc finger protein 114	19	48270102	48287608	+	68	45	33	34	29	9	9	7	6	5	1.953	1.014	0.91	1.014	0.77	-0.81	-0.511	-0.861	-1.296	-1.411	1.146	-0.995
-1.183	-3.015	0.011	0.079	ENSG00000267419	NA	transcribed_unprocessed_pseudogene	AC011477.1	zinc finger protein 506 (ZNF506) pseudogene	19	19776602	19836073	+	12	7	5	5	9	2	3	1	4	4	-0.537	-1.432	-1.534	-1.432	-0.776	-2.736	-2.068	-3.399	-1.756	-1.703	-1.115	-2.299
-1.182	-2.333	0.039	0.18	ENSG00000254577	NA	sense_overlapping	AC087276.1	novel transcript, sense overlapping TTC17	11	43390283	43395495	+	0	0	2	1	4	0	0	0	0	0	-4.984	-4.984	-2.614	-3.558	-1.756	-4.984	-4.984	-4.984	-4.984	-4.984	-3.802	-4.984
-1.182	-2.299	0.041	0.19	ENSG00000224669	NA	processed_pseudogene	AC016769.2	glycine cleavage system protein H (aminomethyl carrier) (GCSH) pseudogene	7	64582733	64583207	+	1	3	4	0	0	0	0	0	0	0	-3.399	-2.516	-1.756	-4.984	-4.984	-4.984	-4.984	-4.984	-4.984	-4.984	-3.802	-4.984
-0.719	-6.082	6.8e-05	0.0023	ENSG00000170776	11214	protein_coding	AKAP13	A-kinase anchoring protein 13	15	85380571	85749358	+	1015	1388	1280	1083	1092	662	392	510	550	785	6.021	5.994	6.177	6.032	6.027	5.304	5.097	5.255	5.212	5.756	6.05	5.331
-1.18	-2.326	0.05	0.21	ENSG00000223803	NA	processed_pseudogene	RPS20P14	ribosomal protein S20 pseudogene 14	3	186900198	186900557	+	21	9	7	3	1	4	3	1	5	1	0.209	-1.087	-1.087	-2.104	-3.558	-1.93	-2.068	-3.399	-1.534	-3.558	-1.341	-2.521
2.867	6.077	6.8e-05	0.0023	ENSG00000168743	255743	protein_coding	NPNT	nephronectin	4	105894775	106004027	+	3	0	1	0	0	4	4	6	4	4	-2.468	-4.984	-3.558	-4.984	-4.984	-1.93	-1.703	-1.087	-1.756	-1.703	-4.497	-1.631
-1.179	-2.41	0.034	0.17	ENSG00000230769	NA	processed_pseudogene	Z98048.1	riboflavin kinase (RFK) pseudogene	22	40788777	40789267	-	1	2	3	1	0	1	0	0	0	0	-3.399	-3.104	-2.104	-3.558	-4.984	-3.558	-4.984	-4.984	-4.984	-4.984	-3.64	-4.819
0.512	6.075	6.8e-05	0.0023	ENSG00000167977	54442	protein_coding	KCTD5	potassium channel tetramerization domain containing 5	16	2682475	2709030	+	589	764	610	636	587	803	581	750	761	699	5.248	5.091	5.073	5.229	5.084	5.57	5.656	5.792	5.672	5.596	5.145	5.657
-1.177	-3.224	0.014	0.092	ENSG00000269889	NA	antisense	AC078802.1	novel transcript, antisense to ACTRT3	3	169769649	169772043	+	8	0	1	1	1	2	0	0	0	0	-1.087	-4.984	-3.558	-3.558	-3.558	-2.736	-4.984	-4.984	-4.984	-4.984	-3.35	-4.527
-1.177	-2.516	0.038	0.18	ENSG00000271828	NA	antisense	AC008937.3	novel transcript, antisense to MIER3	5	56927874	56929573	+	4	0	1	3	4	0	0	0	2	2	-2.068	-4.984	-3.558	-2.104	-1.756	-4.984	-4.984	-4.984	-2.662	-2.614	-2.957	-4.134
-1.177	-2.327	0.039	0.18	ENSG00000261970	NA	processed_pseudogene	AL391840.1	solute carrier family 19, member 3 (SLC19A3) pseudogene	6	79552794	79553160	+	0	0	4	1	2	0	0	0	0	0	-4.984	-4.984	-1.756	-3.558	-2.662	-4.984	-4.984	-4.984	-4.984	-4.984	-3.807	-4.984
-1.316	-8.012	6.9e-05	0.0023	ENSG00000182141	7562	protein_coding	ZNF708	zinc finger protein 708	19	21291160	21329425	-	124	247	223	263	225	55	34	70	73	69	2.869	3.41	3.561	3.924	3.656	1.854	1.585	2.494	2.402	2.449	3.492	2.175
-1.175	-2.915	0.019	0.11	ENSG00000267280	103689912	antisense	TBX2-AS1	TBX2 antisense RNA 1	17	61393456	61411555	-	10	12	16	19	12	7	5	2	10	2	-0.81	-0.717	-0.017	0.253	-0.375	-1.108	-1.339	-2.565	-0.524	-2.614	-0.324	-1.499
3.303	6.058	7e-05	0.0024	ENSG00000068976	5837	protein_coding	PYGM	glycogen phosphorylase, muscle associated	11	64746389	64760297	-	1	0	0	0	2	7	9	2	13	4	-3.399	-4.984	-4.984	-4.984	-2.662	-1.108	-0.511	-2.565	-0.151	-1.703	-4.437	-1.133
0.882	6.063	7e-05	0.0023	ENSG00000162600	115209	protein_coding	OMA1	OMA1 zinc metallopeptidase	1	58415384	58546802	-	187	184	129	172	166	244	194	210	213	258	3.508	2.972	2.766	3.295	3.2	3.936	4.091	4.014	3.885	4.243	3.151	4.032
-0.669	-6.058	7e-05	0.0024	ENSG00000165434	283209	protein_coding	PGM2L1	phosphoglucomutase 2 like 1	11	74330318	74398473	-	905	1011	1018	742	814	539	353	379	459	501	5.862	5.521	5.84	5.464	5.581	5.03	4.932	4.836	4.965	5.155	5.655	4.986
-1.172	-2.403	0.044	0.2	ENSG00000271874	NA	lincRNA	AC025754.2	novel transcript	5	34651457	34651888	-	4	1	1	1	1	0	0	1	1	0	-2.068	-3.874	-3.558	-3.558	-3.558	-4.984	-4.984	-3.399	-3.558	-4.984	-3.34	-4.511
-1.171	-5.02	0.00035	0.0073	ENSG00000279822	NA	TEC	AC016397.2	TEC	10	48443836	48445820	-	60	62	46	46	50	19	8	20	23	16	1.76	1.416	1.348	1.413	1.521	0.306	-0.688	0.673	0.701	0.299	1.493	0.322
-1.029	-7.897	7e-05	0.0024	ENSG00000148516	6935	protein_coding	ZEB1	zinc finger E-box binding homeobox 1	10	31318495	31529814	+	1244	2061	1864	1768	1705	836	441	601	708	910	6.325	6.577	6.746	6.758	6.678	5.631	5.262	5.499	5.565	5.95	6.619	5.589
-1.322	-7.782	7.1e-05	0.0024	ENSG00000189046	121642	protein_coding	ALKBH2	alkB homolog 2, alpha-ketoglutarate dependent dioxygenase	12	109088188	109093631	-	414	318	261	221	216	111	71	81	88	57	4.736	3.775	3.79	3.664	3.595	2.856	2.668	2.705	2.658	2.166	3.922	2.6
-0.901	-7.799	7.1e-05	0.0024	ENSG00000177200	80205	protein_coding	CHD9	chromodomain helicase DNA binding protein 9	16	53055033	53329150	+	1526	2148	1856	1736	1721	820	600	692	751	1108	6.598	6.643	6.739	6.73	6.692	5.608	5.711	5.684	5.651	6.226	6.68	5.78
-2.278	-6.046	7.1e-05	0.0024	ENSG00000152578	2893	protein_coding	GRIA4	glutamate ionotropic receptor AMPA type subunit 4	11	105609994	105982092	+	1	2	1	2	6	0	0	0	0	0	-3.399	-3.104	-3.558	-2.614	-1.296	-4.984	-4.984	-4.984	-4.984	-4.984	-2.706	-4.984
-0.645	-7.902	7.1e-05	0.0024	ENSG00000173145	64318	protein_coding	NOC3L	NOC3 like DNA replication regulator	10	94333226	94362959	-	2759	3500	2672	2652	2777	1907	1175	1363	1472	1809	7.353	7.399	7.3	7.38	7.433	6.791	6.66	6.641	6.623	6.92	7.373	6.728
-1.211	-7.788	7.1e-05	0.0024	ENSG00000137073	55833	protein_coding	UBAP2	ubiquitin associated protein 2	9	33921693	34048949	-	960	1567	1093	1309	1310	520	272	318	406	692	5.941	6.17	5.949	6.293	6.288	4.977	4.568	4.593	4.79	5.582	6.13	4.918
-1.165	-2.75	0.027	0.14	ENSG00000232568	NA	processed_pseudogene	RPL23AP35	ribosomal protein L23a pseudogene 35	2	186261419	186261919	-	3	6	0	5	1	0	2	0	2	0	-2.468	-1.592	-4.984	-1.432	-3.558	-4.984	-2.516	-4.984	-2.662	-4.984	-2.887	-4.052
2.137	6.037	7.2e-05	0.0024	ENSG00000240038	280	protein_coding	AMY2B	amylase, alpha 2B (pancreatic)	1	103553815	103579534	+	6	26	15	26	10	52	49	70	37	54	-1.534	0.291	-0.102	0.645	-0.648	1.783	2.125	2.494	1.402	2.084	-0.151	1.985
0.65	6.043	7.2e-05	0.0024	ENSG00000176142	55254	protein_coding	TMEM39A	transmembrane protein 39A	3	119429500	119468830	-	383	480	367	388	440	635	470	448	483	463	4.637	4.39	4.313	4.495	4.657	5.242	5.355	5.067	5.038	5.038	4.498	5.148
-1.164	-2.641	0.032	0.16	ENSG00000232794	NA	processed_pseudogene	HNRNPDP1	heterogeneous nuclear ribonucleoprotein D pseudogene 1	X	64044305	64045058	+	0	3	1	3	3	0	0	0	1	2	-4.984	-2.516	-3.558	-2.104	-2.104	-4.984	-4.984	-4.984	-3.558	-2.614	-3.182	-4.346
-1.287	-7.943	7.2e-05	0.0024	ENSG00000180626	84622	protein_coding	ZNF594	zinc finger protein 594	17	5179536	5191883	-	92	158	143	155	165	44	29	42	47	39	2.425	2.741	2.908	3.147	3.194	1.528	1.344	1.749	1.783	1.599	2.89	1.603
-1.163	-4.731	0.00056	0.01	ENSG00000204362	400743	lincRNA	LOC400743	uncharacterized LOC400743	1	17189783	17197617	+	48	78	72	73	85	34	22	19	14	24	1.44	1.724	1.926	2.088	2.243	1.163	0.88	0.591	-0.046	0.889	1.883	0.72
-0.542	-6.032	7.3e-05	0.0024	ENSG00000128059	5471	protein_coding	PPAT	phosphoribosyl pyrophosphate amidotransferase	4	56393362	56435615	-	907	1499	1243	1250	1246	810	524	664	704	688	5.865	6.109	6.131	6.231	6.213	5.585	5.502	5.622	5.557	5.575	6.111	5.569
-2.941	-6.034	7.3e-05	0.0024	ENSG00000043355	7546	protein_coding	ZIC2	Zic family member 2	13	99981772	99986773	+	5	6	3	3	9	0	0	2	0	1	-1.756	-1.592	-2.104	-2.104	-0.776	-4.984	-4.984	-2.565	-4.984	-3.558	-1.611	-4.552
2.936	6.019	7.4e-05	0.0024	ENSG00000158869	2207	protein_coding	FCER1G	Fc fragment of IgE receptor Ig	1	161215234	161220699	+	3	0	0	1	0	5	5	2	5	7	-2.468	-4.984	-4.984	-3.558	-4.984	-1.592	-1.339	-2.565	-1.534	-0.904	-4.483	-1.547
-1.162	-3.765	0.0061	0.052	ENSG00000235590	149775	antisense	GNAS-AS1	GNAS antisense RNA 1	20	58818919	58850903	-	10	17	8	9	6	3	7	3	3	2	-0.81	-0.252	-0.904	-0.717	-1.296	-2.274	-0.904	-2.068	-2.104	-2.614	-0.807	-1.969
3.358	6.021	7.4e-05	0.0024	ENSG00000112599	2979	protein_coding	GUCA1B	guanylate cyclase activator 1B	6	42184401	42194916	-	2	0	1	2	0	13	16	4	7	13	-2.736	-4.984	-3.558	-2.614	-4.984	-0.252	0.401	-1.674	-1.069	0.01	-3.865	-0.508
0.88	7.85	7.4e-05	0.0024	ENSG00000145050	7873	protein_coding	MANF	mesencephalic astrocyte derived neurotrophic factor	3	51385047	51389397	+	2584	2434	1593	1911	1884	3999	2851	2825	3444	2668	7.258	6.832	6.51	6.87	6.836	7.841	7.883	7.669	7.837	7.489	6.863	7.744
-0.856	-7.889	7.4e-05	0.0024	ENSG00000148296	6838	protein_coding	SURF6	surfeit 6	9	133328774	133336398	-	2217	2208	1865	1673	1395	994	712	752	894	790	7.056	6.684	6.747	6.672	6.384	5.869	5.954	5.798	5.894	5.766	6.711	5.855
-1.157	-3.921	0.0044	0.042	ENSG00000236859	254128	antisense	NIFK-AS1	NIFK antisense RNA 1	2	121649650	121728481	+	301	141	132	94	112	59	52	40	43	44	4.248	2.573	2.797	2.415	2.609	1.946	2.205	1.668	1.65	1.792	2.973	1.815
-1.152	-6.02	7.4e-05	0.0024	ENSG00000186272	7565	protein_coding	ZNF17	zinc finger protein 17	19	57411163	57421939	+	80	115	87	98	78	37	15	26	36	31	2.223	2.278	2.181	2.477	2.109	1.292	0.299	1.07	1.358	1.248	2.257	1.104
-1.156	-2.728	0.033	0.16	ENSG00000247363	100507250	lincRNA	LOC100507250	uncharacterized LOC100507250	12	68674371	68687755	-	3	1	0	1	2	1	0	0	0	0	-2.468	-3.874	-4.984	-3.558	-2.662	-3.558	-4.984	-4.984	-4.984	-4.984	-3.649	-4.805
-1.156	-2.544	0.034	0.17	ENSG00000271334	101926940	lincRNA	LINC02104	long intergenic non-protein coding RNA 2104	5	39520431	39524708	+	315	48	37	45	35	47	25	29	26	13	4.323	1.093	1.049	1.384	1.049	1.642	1.079	1.213	0.877	0.01	1.971	0.816
-1.156	-2.269	0.044	0.2	ENSG00000255007	101928919	antisense	LINC02489	long intergenic non-protein coding RNA 2489	11	46256355	46274547	-	2	3	1	0	1	0	0	0	1	0	-2.736	-2.516	-3.558	-4.984	-3.558	-4.984	-4.984	-4.984	-3.558	-4.984	-3.514	-4.67
-0.835	-6.001	7.6e-05	0.0025	ENSG00000172081	126308	protein_coding	MOB3A	MOB kinase activator 3A	19	2071038	2096673	-	194	382	273	277	311	139	79	120	120	115	3.554	4.063	3.86	4.002	4.144	3.169	2.819	3.234	3.093	3.129	3.93	3.095
-1.117	-5.996	7.7e-05	0.0025	ENSG00000111859	4739	protein_coding	NEDD9	neural precursor cell expressed, developmentally down-regulated 9	6	11183298	11382348	-	94	183	136	179	145	60	35	44	43	50	2.448	2.961	2.834	3.354	3.015	1.979	1.632	1.808	1.65	1.982	2.932	1.815
-2.259	-8.121	7.7e-05	0.0025	ENSG00000219607	648791	protein_coding	PPP1R3G	protein phosphatase 1 regulatory subunit 3G	6	5084581	5089487	+	37	35	39	40	26	6	6	8	5	3	1.062	0.683	1.106	1.226	0.632	-1.339	-1.087	-0.663	-1.534	-2.104	0.946	-1.313
0.54	5.986	7.8e-05	0.0025	ENSG00000168374	378	protein_coding	ARF4	ADP ribosylation factor 4	3	57571363	57598220	-	7847	6905	5785	5490	5923	9376	7172	8423	8311	6568	8.683	8.401	8.437	8.483	8.597	9.023	9.143	9.23	9.076	8.827	8.519	9.059
-0.567	-5.989	7.8e-05	0.0025	ENSG00000115368	84128	protein_coding	WDR75	WD repeat domain 75	2	189441433	189475565	+	1450	1597	1342	1234	1216	844	674	696	748	748	6.527	6.202	6.251	6.213	6.173	5.641	5.879	5.695	5.646	5.681	6.273	5.707
2.1	7.795	7.9e-05	0.0026	ENSG00000139351	50511	protein_coding	SYCP3	synaptonemal complex protein 3	12	101728648	101739472	-	2	7	3	3	5	10	17	12	15	22	-2.736	-1.432	-2.104	-2.104	-1.534	-0.64	0.493	-0.102	0.059	0.776	-1.979	0.121
0.673	7.807	7.9e-05	0.0026	ENSG00000104980	10469	protein_coding	TIMM44	translocase of inner mitochondrial membrane 44	19	7926718	7943920	-	813	1113	806	856	790	1312	976	1063	1194	1063	5.706	5.665	5.509	5.669	5.536	6.269	6.402	6.291	6.309	6.179	5.617	6.29
-1.151	-3.272	0.012	0.085	ENSG00000201003	NA	snoRNA	RF00418	NA	1	53771018	53771153	-	1	1	1	3	6	1	0	0	1	2	-3.399	-3.874	-3.558	-2.104	-1.296	-3.558	-4.984	-4.984	-3.558	-2.614	-2.816	-3.966
0.739	5.959	8.1e-05	0.0026	ENSG00000105993	10049	protein_coding	DNAJB6	DnaJ heat shock protein family (Hsp40) member B6	7	157335381	157417439	+	2278	4459	3610	3402	3377	5712	3605	4759	5077	4892	7.099	7.755	7.757	7.733	7.719	8.34	8.206	8.44	8.396	8.4	7.619	8.358
-1.992	-7.383	8.2e-05	0.0027	ENSG00000278619	79922	protein_coding	MRM1	mitochondrial rRNA methyltransferase 1	17	36601572	36608971	+	127	107	68	70	77	18	15	22	15	11	2.907	2.172	1.841	2.037	2.088	0.222	0.299	0.796	0.059	-0.252	2.223	0.231
2.636	5.941	8.3e-05	0.0027	ENSG00000188277	643338	protein_coding	C15orf62	chromosome 15 open reading frame 62	15	40770080	40772449	+	0	2	0	0	0	5	2	1	4	4	-4.984	-3.104	-4.984	-4.984	-4.984	-1.592	-2.516	-3.399	-1.756	-1.703	-4.787	-2.15
0.761	7.735	8.3e-05	0.0027	ENSG00000121486	81627	protein_coding	TRMT1L	tRNA methyltransferase 1 like	1	185118098	185157072	-	449	716	691	589	578	930	566	802	868	923	4.848	4.996	5.265	5.124	5.067	5.774	5.612	5.894	5.85	5.972	5.062	5.823
-1.149	-3.077	0.017	0.1	ENSG00000279425	NA	TEC	AC092279.2	TEC	19	24078481	24080669	+	9	8	7	10	3	6	1	2	3	2	-0.94	-1.272	-1.087	-0.59	-2.104	-1.339	-3.252	-2.565	-2.104	-2.614	-1.17	-2.319
1.957	5.946	8.3e-05	0.0027	ENSG00000178381	90637	protein_coding	ZFAND2A	zinc finger AN1-type containing 2A	7	1152071	1160759	-	598	298	202	216	206	991	1054	811	841	623	5.268	3.672	3.407	3.626	3.526	5.862	6.512	5.91	5.805	5.428	3.951	5.908
-1.147	-4.561	0.0031	0.033	ENSG00000252690	NA	processed_transcript	AC105339.2	TEC	15	82752884	82757208	+	43	33	41	38	46	16	8	17	19	9	1.266	0.591	1.183	1.163	1.411	0.036	-0.688	0.411	0.414	-0.524	1.129	-0.019
-1.22	-7.782	8.4e-05	0.0027	ENSG00000064012	841	protein_coding	CASP8	caspase 8	2	201233443	201287711	+	118	187	185	171	161	46	36	44	53	65	2.799	3.001	3.296	3.287	3.16	1.602	1.676	1.808	1.945	2.361	3.111	1.891
-1.07	-7.617	8.4e-05	0.0027	ENSG00000139263	121227	protein_coding	LRIG3	leucine rich repeats and immunoglobulin like domains 3	12	58872149	58920522	-	147	221	213	181	168	61	48	82	58	57	3.134	3.245	3.483	3.368	3.219	2.009	2.096	2.723	2.062	2.166	3.289	2.219
4.154	8.433	8.4e-05	0.0027	ENSG00000008516	64386	protein_coding	MMP25	matrix metallopeptidase 25	16	3046681	3060726	+	0	5	1	7	5	23	58	35	40	41	-4.984	-1.829	-3.558	-1.048	-1.534	0.563	2.361	1.481	1.53	1.678	-2.613	1.541
0.427	5.935	8.4e-05	0.0027	ENSG00000188554	4077	protein_coding	NBR1	NBR1, autophagy cargo receptor	17	43170481	43211689	+	2566	3643	2938	2736	2690	3968	2472	3227	3517	3361	7.247	7.449	7.44	7.424	7.38	7.828	7.695	7.857	7.868	7.825	7.389	7.816
-1.144	-7.743	8.4e-05	0.0027	ENSG00000178726	7056	protein_coding	THBD	thrombomodulin	20	23045633	23049741	-	167	214	208	156	189	54	55	65	49	69	3.334	3.187	3.452	3.154	3.392	1.822	2.281	2.389	1.84	2.449	3.303	2.159
-1.145	-3.129	0.0092	0.069	ENSG00000234537	100128076	unprocessed_pseudogene	LOC100128076	protein tyrosine phosphatase pseudogene	9	92132398	92138629	+	1	1	0	2	1	0	0	0	0	0	-3.399	-3.874	-4.984	-2.614	-3.558	-4.984	-4.984	-4.984	-4.984	-4.984	-3.839	-4.984
-1.145	-3.129	0.0092	0.069	ENSG00000213771	NA	processed_pseudogene	KRT8P37	keratin 8 pseudogene 37	10	8513687	8515106	-	1	1	0	2	1	0	0	0	0	0	-3.399	-3.874	-4.984	-2.614	-3.558	-4.984	-4.984	-4.984	-4.984	-4.984	-3.839	-4.984
1.019	5.932	8.4e-05	0.0027	ENSG00000165861	53349	protein_coding	ZFYVE1	zinc finger FYVE-type containing 1	14	72969451	73027212	-	113	290	234	221	237	387	246	274	337	362	2.736	3.636	3.632	3.664	3.736	4.554	4.426	4.395	4.52	4.702	3.503	4.522
1.083	8.044	8.5e-05	0.0027	ENSG00000156265	56911	protein_coding	MAP3K7CL	MAP3K7 C-terminal like	21	29077471	29175889	+	136	165	110	126	150	250	211	174	224	184	3.015	2.802	2.521	2.844	3.059	3.971	4.204	3.756	3.954	3.784	2.852	3.935
0.563	5.925	8.5e-05	0.0027	ENSG00000221823	5534	protein_coding	PPP3R1	protein phosphatase 3 regulatory subunit B, alpha	2	68178857	68256237	-	1222	1713	1251	1420	1521	2010	1637	1629	1705	1656	6.3	6.312	6.144	6.426	6.51	6.872	7.121	6.891	6.825	6.803	6.338	6.901
-1.142	-3.723	0.0032	0.034	ENSG00000260000	NA	antisense	AL133338.1	novel transcript, antisense to ASCC3	6	100881471	100882987	+	37	38	29	20	52	14	7	18	11	10	1.062	0.791	0.749	0.324	1.568	-0.142	-0.904	0.499	-0.385	-0.375	0.929	-0.213
-1.142	-2.447	0.04	0.18	ENSG00000253636	NA	antisense	AC022893.1	novel transcript	8	73052178	73063061	+	3	3	2	2	5	1	0	2	2	2	-2.468	-2.516	-2.614	-2.614	-1.534	-3.558	-4.984	-2.565	-2.662	-2.614	-2.358	-3.5
-1.141	-2.471	0.042	0.19	ENSG00000227606	NA	lincRNA	AC005392.1	novel transcript	19	43153279	43160862	+	0	1	3	1	4	0	0	0	0	3	-4.984	-3.874	-2.104	-3.558	-1.756	-4.984	-4.984	-4.984	-4.984	-2.104	-3.371	-4.512
-1.14	-2.419	0.033	0.16	ENSG00000253204	NA	processed_pseudogene	AC090281.1	sorting nexin 5 (SNX5) pseudogene	8	30921060	30921335	+	2	0	2	2	0	0	0	0	0	0	-2.736	-4.984	-2.614	-2.614	-4.984	-4.984	-4.984	-4.984	-4.984	-4.984	-3.844	-4.984
-1.701	-5.928	8.5e-05	0.0027	ENSG00000196172	148213	protein_coding	ZNF681	zinc finger protein 681	19	23739195	23758891	-	36	98	62	78	78	23	10	15	14	15	1.014	2.037	1.724	2.165	2.109	0.563	-0.366	0.219	-0.046	0.209	1.832	0.131
0.923	5.923	8.6e-05	0.0027	ENSG00000115641	2274	protein_coding	FHL2	four and a half LIM domains 2	2	105357712	105438513	-	3170	2987	2065	2260	2500	4516	4768	4111	4010	3201	7.54	7.148	6.914	7.125	7.281	8.019	8.584	8.219	8.054	7.749	7.202	8.124
-1.138	-2.524	0.037	0.18	ENSG00000272800	NA	lincRNA	AC021851.1	novel transcript	2	183214319	183215400	+	9	4	7	0	5	4	0	3	0	2	-0.94	-2.104	-1.087	-4.984	-1.534	-1.93	-4.984	-2.068	-4.984	-2.614	-2.222	-3.36
-0.913	-5.919	8.6e-05	0.0027	ENSG00000074590	9891	protein_coding	NUAK1	NUAK family kinase 1	12	106063340	106140033	-	182	343	287	282	253	146	83	90	82	107	3.467	3.892	3.946	4.031	3.839	3.247	2.879	2.857	2.565	3.037	3.836	2.924
-1.137	-3.145	0.0089	0.068	ENSG00000229587	NA	sense_intronic	AL158825.2	novel transcript	9	75009828	75016036	-	1	1	0	1	2	0	0	0	0	0	-3.399	-3.874	-4.984	-3.558	-2.662	-4.984	-4.984	-4.984	-4.984	-4.984	-3.847	-4.984
-1.137	-2.91	0.019	0.11	ENSG00000161149	113691	processed_transcript	TUBA3FP	tubulin alpha 3f pseudogene	22	21008193	21014292	-	33	20	6	9	9	9	2	5	6	5	0.885	-0.055	-1.296	-0.717	-0.776	-0.81	-2.516	-1.339	-1.296	-1.411	-0.317	-1.454
1.258	7.956	8.6e-05	0.0027	ENSG00000142528	25888	protein_coding	ZNF473	zinc finger protein 473	19	50025714	50053414	+	97	285	201	207	176	334	294	338	322	338	2.496	3.609	3.399	3.56	3.287	4.365	4.675	4.675	4.457	4.609	3.297	4.555
3.357	5.912	8.7e-05	0.0028	ENSG00000272899	100130705	protein_coding	ATP6V1FNB	ATP6V1F neighbor	7	128866308	128872044	+	2	0	1	7	7	25	30	24	29	20	-2.736	-4.984	-3.558	-1.048	-1.087	0.696	1.396	0.938	1.018	0.621	-2.47	0.887
-1.019	-7.671	8.8e-05	0.0028	ENSG00000145734	55814	protein_coding	BDP1	B double prime 1, subunit of RNA polymerase III transcription initiation factor IIIB	5	71455615	71567820	+	2563	3061	2813	2591	2538	1203	653	1016	1203	1637	7.245	7.197	7.371	7.344	7.301	6.144	5.833	6.23	6.321	6.784	7.292	6.272
0.776	7.652	8.8e-05	0.0028	ENSG00000102580	5611	protein_coding	DNAJC3	DnaJ heat shock protein family (Hsp40) member C3	13	95677139	95794989	+	1194	1900	1764	1642	1722	2701	1538	2267	2330	2976	6.266	6.455	6.657	6.642	6.694	7.277	7.028	7.36	7.26	7.659	6.544	7.32
-1.134	-2.829	0.024	0.13	ENSG00000240875	730091	lincRNA	LINC00886	long intergenic non-protein coding RNA 886	3	156747346	156817062	-	1	2	5	0	8	0	0	1	0	4	-3.399	-3.104	-1.534	-4.984	-0.904	-4.984	-4.984	-3.399	-4.984	-1.703	-2.875	-4.01
-1.164	-7.571	8.9e-05	0.0028	ENSG00000091844	26575	protein_coding	RGS17	regulator of G protein signaling 17	6	153004459	153131249	-	419	304	237	265	259	135	64	75	106	106	4.756	3.704	3.644	3.933	3.873	3.108	2.521	2.6	2.908	3.026	3.99	2.826
-1.343	-7.703	8.9e-05	0.0028	ENSG00000177732	6666	protein_coding	SOX12	SRY-box 12	20	325595	330224	+	553	567	902	504	569	215	134	163	225	179	5.158	4.646	5.674	4.887	5.045	3.767	3.567	3.67	3.96	3.746	5.088	3.745
-1.299	-7.516	9e-05	0.0028	ENSG00000273604	100170841	protein_coding	EPOP	elongin BC and polycomb repressive complex 2 associated protein	17	38671703	38675421	-	185	159	149	107	112	59	33	34	48	30	3.491	2.75	2.965	2.596	2.609	1.946	1.543	1.44	1.817	1.2	2.89	1.591
1.617	7.515	9e-05	0.0028	ENSG00000144445	151050	protein_coding	KANSL1L	KAT8 regulatory NSL complex subunit 1 like	2	210021423	210171383	-	78	169	190	124	184	379	184	256	400	465	2.179	2.834	3.33	2.819	3.357	4.528	4.022	4.295	4.77	5.046	2.932	4.549
-1.132	-2.368	0.037	0.17	ENSG00000255314	101928894	lincRNA	LOC101928894	uncharacterized LOC101928894	11	46123031	46177106	+	0	3	2	2	0	0	0	0	0	0	-4.984	-2.516	-2.614	-2.614	-4.984	-4.984	-4.984	-4.984	-4.984	-4.984	-3.852	-4.984
-1.055	-7.616	9.2e-05	0.0029	ENSG00000137962	9411	protein_coding	ARHGAP29	Rho GTPase activating protein 29	1	94148988	94275068	-	4086	7620	6270	6168	6548	2872	1681	2336	2512	3341	7.859	8.567	8.55	8.648	8.77	7.367	7.158	7.399	7.388	7.818	8.485	7.43
0.459	5.875	9.2e-05	0.0029	ENSG00000100811	7528	protein_coding	YY1	YY1 transcription factor	14	100238298	100282792	+	1476	2229	1975	1612	1674	2369	1617	1885	2166	2224	6.551	6.7	6.847	6.618	6.653	7.092	7.099	7.099	7.156	7.223	6.675	7.134
2.408	5.871	9.3e-05	0.0029	ENSG00000197599	645811	protein_coding	CCDC154	coiled-coil domain containing 154	16	1434383	1444556	-	9	5	4	3	4	20	25	10	40	22	-0.94	-1.829	-1.756	-2.104	-1.756	0.39	1.079	-0.366	1.53	0.776	-1.674	0.734
1.132	5.869	9.3e-05	0.0029	ENSG00000163472	84283	protein_coding	TMEM79	transmembrane protein 79	1	156282935	156293185	+	55	42	39	34	44	69	76	66	55	65	1.626	0.938	1.106	1.014	1.348	2.181	2.766	2.412	1.995	2.361	1.205	2.337
2.275	5.858	9.4e-05	0.0029	ENSG00000111254	10566	protein_coding	AKAP3	A-kinase anchoring protein 3	12	4615508	4649047	-	1	9	3	9	5	24	22	22	25	15	-3.399	-1.087	-2.104	-0.717	-1.534	0.632	0.88	0.796	0.811	0.209	-1.592	0.682
-0.961	-7.606	9.4e-05	0.0029	ENSG00000150347	84159	protein_coding	ARID5B	AT-rich interaction domain 5B	10	61901300	62096944	+	794	1595	1348	1285	1338	573	418	470	463	667	5.676	6.199	6.259	6.266	6.322	5.111	5.186	5.127	4.981	5.522	6.148	5.188
-1.13	-4.064	0.0043	0.041	ENSG00000278834	NA	antisense	AC073508.3	novel transcript, antisense to SMARCE1	17	40648300	40649718	+	54	52	42	41	46	25	11	7	26	13	1.599	1.208	1.215	1.26	1.411	0.696	-0.204	-0.861	0.877	0.01	1.347	0.218
-1.129	-3.01	0.019	0.11	ENSG00000239719	NA	processed_pseudogene	AC004890.1	ribosomal protein L36a (RPL36A) pseudogene	7	149191043	149191223	-	8	2	1	1	0	3	0	0	0	0	-1.087	-3.104	-3.558	-3.558	-4.984	-2.274	-4.984	-4.984	-4.984	-4.984	-3.339	-4.468
0.61	5.86	9.4e-05	0.0029	ENSG00000134531	2012	protein_coding	EMP1	epithelial membrane protein 1	12	13196716	13219939	+	861	1403	955	1079	1301	1651	1148	1355	1364	1389	5.788	6.011	5.751	6.026	6.277	6.598	6.623	6.634	6.518	6.548	5.973	6.583
-1.128	-2.946	0.021	0.12	ENSG00000270116	NA	sense_intronic	AP001429.1	novel transcript, sense intronic to TTC3	21	37100814	37101343	+	3	0	1	4	1	1	0	0	1	0	-2.468	-4.984	-3.558	-1.727	-3.558	-3.558	-4.984	-4.984	-3.558	-4.984	-3.293	-4.421
-1.128	-2.929	0.023	0.13	ENSG00000249493	NA	unprocessed_pseudogene	ANKRD20A18P	ankyrin repeat domain 20 family member A18, pseudogene	21	14064325	14069087	+	1	1	0	4	1	0	0	0	1	0	-3.399	-3.874	-4.984	-1.727	-3.558	-4.984	-4.984	-4.984	-3.558	-4.984	-3.581	-4.709
-1.023	-7.56	9.4e-05	0.0029	ENSG00000184517	162239	protein_coding	ZFP1	ZFP1 zinc finger protein	16	75148492	75172236	+	209	378	277	295	303	111	66	97	128	110	3.677	4.043	3.884	4.096	4.105	2.856	2.562	2.963	3.193	3.072	3.965	2.943
0.984	7.552	9.5e-05	0.003	ENSG00000111912	135112	protein_coding	NCOA7	nuclear receptor coactivator 7	6	125781161	125932030	+	577	981	787	826	840	1582	755	1235	1303	1672	5.219	5.479	5.474	5.624	5.633	6.535	6.035	6.497	6.434	6.817	5.488	6.471
-1.238	-7.643	9.5e-05	0.0029	ENSG00000118707	60436	protein_coding	TGIF2	TGFB induced factor homeobox 2	20	36573488	36593950	+	151	310	313	290	285	90	54	88	92	75	3.18	3.739	4.083	4.074	4.008	2.56	2.258	2.819	2.711	2.562	3.827	2.589
-1.126	-3.287	0.012	0.083	ENSG00000254531	90024	lincRNA	FLJ20021	uncharacterized LOC90024	4	101347780	101348883	+	62	27	29	23	20	13	6	13	19	6	1.82	0.324	0.749	0.499	0.284	-0.252	-1.087	0.028	0.414	-1.108	0.781	-0.345
-1.126	-2.224	0.047	0.21	ENSG00000213244	NA	unprocessed_pseudogene	HIST2H3DP1	histone cluster 2 H3 family member d pseudogene 1	1	121118195	121118610	-	0	5	1	2	0	0	0	0	0	0	-4.984	-1.829	-3.558	-2.614	-4.984	-4.984	-4.984	-4.984	-4.984	-4.984	-3.858	-4.984
-0.627	-5.843	9.6e-05	0.003	ENSG00000092470	79968	protein_coding	WDR76	WD repeat domain 76	15	43826963	43868419	+	1675	2708	1933	2243	2186	1450	765	1185	1192	1236	6.722	7.003	6.813	7.116	7.08	6.406	6.057	6.445	6.305	6.375	6.948	6.321
0.929	7.599	9.7e-05	0.003	ENSG00000167740	124936	protein_coding	CYB5D2	cytochrome b5 domain containing 2	17	4143168	4187310	+	98	152	99	84	91	158	118	135	132	146	2.514	2.682	2.375	2.256	2.337	3.359	3.391	3.409	3.238	3.456	2.442	3.371
-1.123	-2.362	0.037	0.17	ENSG00000201728	NA	rRNA_pseudogene	RNA5SP479	RNA, 5S ribosomal pseudogene 479	20	23380896	23381012	-	2	3	0	2	0	0	0	0	0	0	-2.736	-2.516	-4.984	-2.614	-4.984	-4.984	-4.984	-4.984	-4.984	-4.984	-3.861	-4.984
-2.542	-5.839	9.7e-05	0.003	ENSG00000234602	345643	protein_coding	MCIDAS	multiciliate differentiation and DNA synthesis associated cell cycle protein	5	55219614	55227315	-	70	110	116	79	132	36	13	5	5	10	1.997	2.223	2.608	2.179	2.881	1.256	0.059	-1.339	-1.534	-0.375	2.368	-0.173
-1.121	-3.399	0.01	0.074	ENSG00000213058	NA	processed_pseudogene	AL365357.1	ribosomal protein S14 (RPS14) pseudogene	1	178411616	178411972	+	31	11	8	5	4	8	5	4	2	2	0.801	-0.828	-0.904	-1.432	-1.756	-0.961	-1.339	-1.674	-2.662	-2.614	-0.776	-1.897
-1.64	-7.727	9.7e-05	0.003	ENSG00000124496	55809	protein_coding	TRERF1	transcriptional regulating factor 1	6	42224931	42452051	-	244	715	501	528	566	142	92	97	111	139	3.912	4.995	4.785	4.959	5.033	3.205	3.029	2.963	2.973	3.381	4.755	3.114
-0.624	-5.83	9.8e-05	0.003	ENSG00000157036	9941	protein_coding	EXOG	exo/endonuclease G	3	38496127	38542161	+	420	514	402	366	450	242	174	196	246	188	4.762	4.491	4.447	4.414	4.697	3.927	3.942	3.928	4.085	3.808	4.562	3.938
-0.749	-5.83	9.8e-05	0.003	ENSG00000085999	8438	protein_coding	RAD54L	RAD54 like	1	46247688	46278473	+	633	664	586	524	490	295	254	221	313	233	5.346	4.878	5.008	4.944	4.827	4.202	4.467	4.084	4.415	4.089	5.001	4.252
0.725	7.507	9.9e-05	0.003	ENSG00000132471	23558	protein_coding	WBP2	WW domain binding protein 2	17	75845699	75856507	-	703	1281	840	979	888	1385	1210	1125	1232	1231	5.49	5.876	5.562	5.874	5.708	6.342	6.698	6.376	6.356	6.368	5.703	6.427
-2.881	-5.824	9.9e-05	0.003	ENSG00000179922	147808	protein_coding	ZNF784	zinc finger protein 784	19	55620742	55624601	-	29	24	22	17	16	0	4	3	4	2	0.71	0.2	0.39	0.096	0.01	-4.984	-1.703	-2.068	-1.756	-2.614	0.25	-2.631
0.618	5.812	0.0001	0.0031	ENSG00000134440	4677	protein_coding	NARS	asparaginyl-tRNA synthetase	18	57600656	57622213	-	4184	6883	5102	5338	5176	8675	5422	6311	7154	7639	7.895	8.395	8.255	8.413	8.388	8.923	8.77	8.812	8.88	9.061	8.273	8.891
3.428	5.818	0.0001	0.0031	ENSG00000105655	51477	protein_coding	ISYNA1	inositol-3-phosphate synthase 1	19	18434388	18438301	-	4	1	1	3	6	23	47	14	36	15	-2.068	-3.874	-3.558	-2.104	-1.296	0.563	2.066	0.137	1.358	0.209	-2.546	0.882
-1.119	-2.416	0.044	0.2	ENSG00000260296	NA	sense_overlapping	AC095057.3	novel transcript, overlapping N4BP2	4	40166675	40167831	+	0	1	3	3	3	0	0	1	2	0	-4.984	-3.874	-2.104	-2.104	-2.104	-4.984	-4.984	-3.399	-2.662	-4.984	-3.163	-4.282
-1.924	-5.812	0.0001	0.0031	ENSG00000012211	4007	protein_coding	PRICKLE3	prickle planar cell polarity protein 3	X	49175264	49186528	-	9	15	12	15	12	3	1	2	3	4	-0.94	-0.41	-0.375	-0.075	-0.375	-2.274	-3.252	-2.565	-2.104	-1.703	-0.417	-2.34
-2.197	-7.154	0.0001	0.0031	ENSG00000235109	64288	protein_coding	ZSCAN31	zinc finger and SCAN domain containing 31	6	28324693	28356271	-	20	25	27	28	32	5	3	3	3	8	0.145	0.239	0.645	0.754	0.91	-1.592	-2.068	-2.068	-2.104	-0.717	0.543	-1.654
-1.118	-3.291	0.0069	0.057	ENSG00000262468	100507501	lincRNA	LINC01569	long intergenic non-protein coding RNA 1569	16	4243943	4253817	-	6	7	4	6	5	2	3	3	2	1	-1.534	-1.432	-1.756	-1.228	-1.534	-2.736	-2.068	-2.068	-2.662	-3.558	-1.494	-2.613
-1.118	-2.849	0.02	0.12	ENSG00000284602	NA	bidirectional_promoter_lncRNA	AL031432.4	novel transcript	1	25232586	25234775	+	15	13	7	11	14	10	2	5	4	2	-0.252	-0.632	-1.087	-0.5	-0.171	-0.64	-2.516	-1.339	-1.756	-2.614	-0.518	-1.636
3.208	7.314	0.0001	0.0031	ENSG00000223547	284391	protein_coding	ZNF844	zinc finger protein 844	19	12064699	12081565	+	0	1	2	0	0	1	7	18	9	4	-4.984	-3.874	-2.614	-4.984	-4.984	-3.558	-0.904	0.499	-0.688	-1.703	-4.316	-1.108
-0.579	-5.736	0.00011	0.0033	ENSG00000157500	26060	protein_coding	APPL1	adaptor protein, phosphotyrosine interacting with PH domain and leucine zipper 1	3	57227726	57278105	+	2348	3394	2577	2732	2565	1772	1028	1421	1552	1916	7.138	7.353	7.239	7.421	7.319	6.693	6.478	6.703	6.688	7	7.295	6.716
-3.184	-7.178	0.00011	0.0033	ENSG00000043591	153	protein_coding	ADRB1	adrenoceptor beta 1	10	114044056	114046908	+	7	10	3	9	8	0	2	0	2	0	-1.296	-0.94	-2.104	-0.717	-0.904	-4.984	-2.516	-4.984	-2.662	-4.984	-1.17	-4.354
-1.155	-5.764	0.00011	0.0033	ENSG00000162757	148304	protein_coding	C1orf74	chromosome 1 open reading frame 74	1	209779208	209784559	-	128	118	103	117	106	31	44	28	39	36	2.923	2.312	2.425	2.727	2.529	1.014	1.975	1.163	1.493	1.484	2.575	1.42
0.698	5.785	0.00011	0.0032	ENSG00000120885	1191	protein_coding	CLU	clusterin	8	27596917	27615031	-	265	420	260	342	293	515	306	390	397	329	4.052	4.201	3.784	4.314	4.054	4.96	4.731	4.878	4.756	4.574	4.084	4.783
-1.115	-4.077	0.0017	0.022	ENSG00000247137	100506282	processed_transcript	LOC100506282	uncharacterized LOC100506282	11	83184491	83193794	-	39	59	31	44	33	10	15	19	9	17	1.133	1.35	0.84	1.348	0.964	-0.64	0.299	0.591	-0.688	0.396	1.128	0.013
-1.115	-3.389	0.011	0.076	ENSG00000272449	NA	lincRNA	AL139246.5	novel transcript	1	2530064	2547460	+	25	8	6	4	12	8	2	4	1	6	0.487	-1.272	-1.296	-1.727	-0.375	-0.961	-2.516	-1.674	-3.558	-1.108	-0.833	-1.948
3.397	6.744	0.00011	0.0033	ENSG00000176919	733	protein_coding	C8G	complement C8 gamma chain	9	136945185	136946975	+	0	1	0	0	3	11	3	8	3	10	-4.984	-3.874	-4.984	-4.984	-2.104	-0.5	-2.068	-0.663	-2.104	-0.375	-4.408	-1.011
-1.113	-3.557	0.0043	0.041	ENSG00000271474	105377335	antisense	LOC105377335	uncharacterized LOC105377335	4	95549129	95552457	+	1	0	1	1	1	0	0	0	0	0	-3.399	-4.984	-3.558	-3.558	-3.558	-4.984	-4.984	-4.984	-4.984	-4.984	-3.871	-4.984
-1.113	-3.245	0.012	0.084	ENSG00000154608	NA	transcribed_unprocessed_pseudogene	CEP170P1	centrosomal protein 170 pseudogene 1	4	118467590	118554100	+	12	38	30	31	58	11	4	7	15	22	-0.537	0.791	0.794	0.88	1.708	-0.5	-1.703	-0.861	0.059	0.776	0.775	-0.339
-1.113	-2.929	0.021	0.12	ENSG00000279744	NA	TEC	AC132938.5	TEC	17	82462601	82464255	+	11	9	8	6	4	7	1	4	3	1	-0.688	-1.087	-0.904	-1.228	-1.756	-1.108	-3.252	-1.674	-2.104	-3.558	-1.137	-2.25
-1.113	-2.413	0.034	0.16	ENSG00000253555	NA	unprocessed_pseudogene	AC011978.1	TAR DNA binding protein (TARDBP) pseudogene	8	63136223	63138084	-	1	5	2	1	2	1	0	1	1	1	-3.399	-1.829	-2.614	-3.558	-2.662	-3.558	-4.984	-3.399	-3.558	-3.558	-2.781	-3.894
-1.113	-2.536	0.036	0.17	ENSG00000225783	440823	lincRNA	MIAT	myocardial infarction associated transcript	22	26646428	26676475	+	15	45	38	38	45	12	3	6	20	24	-0.252	1.014	1.07	1.163	1.384	-0.366	-2.068	-1.087	0.493	0.889	0.934	-0.179
-1.971	-5.778	0.00011	0.0032	ENSG00000168772	80319	protein_coding	CXXC4	CXXC finger protein 4	4	104468312	104494901	-	9	13	12	14	11	4	2	2	1	3	-0.94	-0.632	-0.375	-0.159	-0.511	-1.93	-2.516	-2.565	-3.558	-2.104	-0.537	-2.508
-2.335	-7.941	0.00011	0.0033	ENSG00000165617	51339	protein_coding	DACT1	dishevelled binding antagonist of beta catenin 1	14	58633967	58648321	+	54	135	147	118	114	17	15	10	23	13	1.599	2.497	2.945	2.741	2.629	0.141	0.299	-0.366	0.701	0.01	2.512	0.177
3.026	5.754	0.00011	0.0033	ENSG00000122877	1959	protein_coding	EGR2	early growth response 2	10	62811996	62919900	-	0	1	4	2	1	21	8	7	12	9	-4.984	-3.874	-1.756	-2.614	-3.558	0.446	-0.688	-0.861	-0.252	-0.524	-3.411	-0.385
-1.109	-7.425	0.00011	0.0033	ENSG00000186871	54821	protein_coding	ERCC6L	ERCC excision repair 6 like, spindle assembly checkpoint helicase	X	72204657	72239047	-	739	1435	1313	1202	1228	529	257	438	475	476	5.565	6.044	6.21	6.175	6.189	5.005	4.487	5.037	5.011	5.076	6.042	4.933
-1.11	-3.039	0.017	0.11	ENSG00000226007	NA	lincRNA	BX005266.2	novel transcript	9	62532337	62534724	+	4	3	1	1	1	1	1	0	1	0	-2.068	-2.516	-3.558	-3.558	-3.558	-3.558	-3.252	-4.984	-3.558	-4.984	-3.03	-4.14
-1.11	-2.785	0.03	0.15	ENSG00000236739	NA	processed_pseudogene	CLIC4P1	chloride intracellular channel 4 pseudogene 1	9	22747700	22748234	+	1	2	1	2	0	0	0	0	1	0	-3.399	-3.104	-3.558	-2.614	-4.984	-4.984	-4.984	-4.984	-3.558	-4.984	-3.682	-4.791
-0.525	-5.764	0.00011	0.0033	ENSG00000112029	26271	protein_coding	FBXO5	F-box protein 5	6	152970519	152983579	-	1586	1851	1387	1425	1528	992	636	878	929	984	6.645	6.423	6.305	6.434	6.516	5.864	5.798	6.006	5.953	6.069	6.465	5.939
-1.109	-2.563	0.026	0.14	ENSG00000272807	NA	antisense	AC007038.2	novel transcript, antisense to KANSL1L	2	210028417	210029156	+	27	23	22	7	16	7	3	4	15	7	0.617	0.145	0.39	-1.048	0.01	-1.108	-2.068	-1.674	0.059	-0.904	0.035	-1.074
-0.953	-7.434	0.00011	0.0032	ENSG00000135723	29109	protein_coding	FHOD1	formin homology 2 domain containing 1	16	67229387	67247658	-	745	742	667	517	498	297	223	246	270	207	5.584	5.048	5.208	4.924	4.854	4.211	4.285	4.235	4.211	3.942	5.127	4.174
-1.109	-2.293	0.042	0.19	ENSG00000250999	NA	antisense	AC136604.3	novel transcript	5	179657762	179664432	+	1	3	0	3	0	0	0	0	0	0	-3.399	-2.516	-4.984	-2.104	-4.984	-4.984	-4.984	-4.984	-4.984	-4.984	-3.875	-4.984
-0.626	-5.75	0.00011	0.0033	ENSG00000135821	2752	protein_coding	GLUL	glutamate-ammonia ligase	1	182381704	182392206	-	900	1726	1475	1269	1362	847	577	658	732	675	5.853	6.326	6.388	6.249	6.345	5.646	5.646	5.608	5.612	5.541	6.237	5.61
-0.987	-7.318	0.00011	0.0033	ENSG00000153976	9955	protein_coding	HS3ST3A1	heparan sulfate-glucosamine 3-sulfotransferase 3A1	17	13495689	13601927	-	728	622	435	471	419	305	132	197	212	182	5.54	4.782	4.572	4.791	4.587	4.242	3.543	3.935	3.881	3.77	4.86	3.874
0.787	5.769	0.00011	0.0032	ENSG00000105085	9441	protein_coding	MED26	mediator complex subunit 26	19	16574907	16629062	-	74	93	70	66	61	89	91	84	81	87	2.088	1.961	1.882	1.945	1.781	2.543	3.012	2.75	2.55	2.771	1.933	2.72
-1.107	-3.032	0.019	0.11	ENSG00000268584	NA	antisense	AC073389.1	novel transcript, antisense to USP54	10	73625996	73626790	+	14	11	8	6	10	8	2	4	1	5	-0.366	-0.828	-0.904	-1.228	-0.648	-0.961	-2.516	-1.674	-3.558	-1.411	-0.8	-1.906
0.495	5.766	0.00011	0.0032	ENSG00000125871	92667	protein_coding	MGME1	mitochondrial genome maintenance exonuclease 1	20	17968913	17991122	+	615	891	635	720	680	978	666	770	758	790	5.308	5.331	5.13	5.422	5.302	5.842	5.864	5.834	5.665	5.766	5.299	5.794
1.481	7.365	0.00011	0.0033	ENSG00000139597	90634	protein_coding	N4BP2L1	NEDD4 binding protein 2 like 1	13	32400723	32428311	-	18	18	12	22	14	47	32	30	39	31	0.01	-0.188	-0.375	0.44	-0.171	1.642	1.5	1.26	1.493	1.248	-0.05	1.431
-1.104	-2.63	0.032	0.16	ENSG00000227040	NA	processed_pseudogene	AC022483.1	thioredoxin domain containing 9 (TXNDC9) pseudogene	4	56760919	56761485	-	4	1	0	2	2	1	0	0	1	0	-2.068	-3.874	-4.984	-2.614	-2.662	-3.558	-4.984	-4.984	-3.558	-4.984	-3.355	-4.458
-1.104	-2.35	0.038	0.18	ENSG00000223984	NA	processed_pseudogene	HNRNPRP1	heterogeneous nuclear ribonucleoprotein R pseudogene 1	10	21624592	21626286	-	6	6	3	11	3	1	1	3	2	4	-1.534	-1.592	-2.104	-0.5	-2.104	-3.558	-3.252	-2.068	-2.662	-1.703	-1.535	-2.639
-1.104	-2.308	0.05	0.21	ENSG00000247199	102546294	antisense	LOC102546294	uncharacterized LOC102546294	5	148268307	148383783	-	3	2	6	3	4	1	0	1	5	3	-2.468	-3.104	-1.296	-2.104	-1.756	-3.558	-4.984	-3.399	-1.534	-2.104	-2.181	-3.285
2.706	5.773	0.00011	0.0032	ENSG00000170091	51617	protein_coding	NSG2	neuronal vesicle trafficking associated 2	5	174045604	174243501	+	0	0	0	0	0	3	2	1	1	9	-4.984	-4.984	-4.984	-4.984	-4.984	-2.274	-2.516	-3.399	-3.558	-0.524	-4.984	-2.278
-1.616	-5.762	0.00011	0.0033	ENSG00000185652	4908	protein_coding	NTF3	neurotrophin 3	12	5432112	5521536	+	31	36	23	19	27	5	6	7	5	11	0.801	0.712	0.44	0.253	0.678	-1.592	-1.087	-0.861	-1.534	-0.252	0.592	-1.024
0.723	5.77	0.00011	0.0032	ENSG00000164823	734	protein_coding	OSGIN2	oxidative stress induced growth inhibitor family member 2	8	89901849	89927888	+	517	969	771	773	805	1366	645	960	1025	1128	5.051	5.462	5.441	5.529	5.565	6.323	5.818	6.143	6.107	6.255	5.412	6.134
-0.735	-7.391	0.00011	0.0033	ENSG00000064933	5378	protein_coding	PMS1	PMS1 homolog 1, mismatch repair system component	2	189784085	189877629	+	892	1012	761	750	894	509	363	332	414	423	5.841	5.522	5.421	5.481	5.717	4.943	4.982	4.657	4.814	4.92	5.597	4.862
-1.797	-7.387	0.00011	0.0032	ENSG00000180332	386618	protein_coding	KCTD4	potassium channel tetramerization domain containing 4	13	45192853	45194717	-	96	83	74	65	90	32	7	12	21	17	2.486	1.816	1.975	1.922	2.322	1.07	-0.904	-0.102	0.563	0.396	2.107	0.31
-1.1	-2.669	0.029	0.15	ENSG00000279794	NA	TEC	AC024580.1	TEC	19	56149817	56150490	+	1	3	1	2	5	0	1	1	1	1	-3.399	-2.516	-3.558	-2.614	-1.534	-4.984	-3.252	-3.399	-3.558	-3.558	-2.687	-3.786
-1.097	-2.832	0.016	0.099	ENSG00000234336	100128081	antisense	JAZF1-AS1	JAZF1 antisense RNA 1	7	28180322	28243917	+	4	11	9	7	14	3	4	4	4	2	-2.068	-0.828	-0.73	-1.048	-0.171	-2.274	-1.703	-1.674	-1.756	-2.614	-0.897	-1.994
-1.096	-3.108	0.0096	0.071	ENSG00000275454	NA	antisense	AC105020.6	novel transcript, antisense to IMP3	15	75639760	75640976	+	2	1	0	1	1	0	0	0	0	0	-2.736	-3.874	-4.984	-3.558	-3.558	-4.984	-4.984	-4.984	-4.984	-4.984	-3.888	-4.984
-1.096	-3.108	0.0096	0.071	ENSG00000279599	NA	TEC	AC005514.1	TEC	19	3371395	3371602	+	2	1	0	1	1	0	0	0	0	0	-2.736	-3.874	-4.984	-3.558	-3.558	-4.984	-4.984	-4.984	-4.984	-4.984	-3.888	-4.984
-1.096	-3.037	0.011	0.077	ENSG00000284883	NA	unprocessed_pseudogene	AC021066.2	keratin protein pseudogene	12	52263948	52267461	+	0	1	2	1	1	0	0	0	0	0	-4.984	-3.874	-2.614	-3.558	-3.558	-4.984	-4.984	-4.984	-4.984	-4.984	-3.888	-4.984
0.77	7.435	0.00011	0.0032	ENSG00000106397	8985	protein_coding	PLOD3	procollagen-lysine,2-oxoglutarate 5-dioxygenase 3	7	101205977	101218420	-	718	1312	1151	918	905	1457	1384	1227	1413	1321	5.518	5.914	6.022	5.778	5.734	6.414	6.888	6.486	6.565	6.471	5.795	6.565
-1.047	-5.753	0.00011	0.0033	ENSG00000213516	494115	protein_coding	RBMXL1	RBMX like 1	1	88979456	88992960	-	174	335	249	259	241	108	45	79	85	115	3.402	3.855	3.717	3.904	3.761	2.819	2.008	2.672	2.614	3.129	3.731	2.683
-1.944	-5.758	0.00011	0.0033	ENSG00000162924	5966	protein_coding	REL	REL proto-oncogene, NF-kB subunit	2	60881521	60931610	+	70	93	87	85	72	24	5	9	12	30	1.997	1.961	2.181	2.278	1.995	0.632	-1.339	-0.511	-0.252	1.2	2.078	0.134
0.872	7.332	0.00011	0.0033	ENSG00000137876	51187	protein_coding	RSL24D1	ribosomal L24 domain containing 1	15	55180806	55197067	-	2900	2261	1800	1699	1661	4081	2374	3035	3419	2603	7.424	6.723	6.686	6.693	6.64	7.87	7.631	7.774	7.825	7.447	6.837	7.709
-0.71	-5.775	0.00011	0.0032	ENSG00000117597	27042	protein_coding	UTP25	UTP25, small subunit processor component	1	209828007	209857565	+	724	1203	966	1036	986	562	323	472	450	604	5.532	5.777	5.774	5.966	5.869	5.085	4.802	5.135	4.939	5.386	5.785	5.075
0.613	5.785	0.00011	0.0032	ENSG00000157954	26100	protein_coding	WIPI2	WD repeat domain, phosphoinositide interacting 2	7	5190188	5233826	+	528	753	591	539	634	835	664	747	823	600	5.088	5.068	5.019	4.989	5.199	5.629	5.861	5.787	5.779	5.373	5.072	5.685
-1.093	-2.305	0.041	0.19	ENSG00000199043	442904	miRNA	MIR335	microRNA 335	7	130496111	130496204	+	0	0	2	1	3	0	0	0	0	0	-4.984	-4.984	-2.614	-3.558	-2.104	-4.984	-4.984	-4.984	-4.984	-4.984	-3.891	-4.984
-1.093	-2.305	0.041	0.19	ENSG00000200150	NA	snoRNA	RF00181	NA	14	100956240	100956312	+	0	0	2	1	3	0	0	0	0	0	-4.984	-4.984	-2.614	-3.558	-2.104	-4.984	-4.984	-4.984	-4.984	-4.984	-3.891	-4.984
-1.093	-2.291	0.042	0.19	ENSG00000260924	100652736	antisense	LINC01311	long intergenic non-protein coding RNA 1311	22	19171395	19172839	+	5	20	14	18	13	11	2	7	4	3	-1.756	-0.055	-0.188	0.167	-0.265	-0.5	-2.516	-0.861	-1.756	-2.104	-0.386	-1.479
-1.128	-5.763	0.00011	0.0033	ENSG00000204519	90233	protein_coding	ZNF551	zinc finger protein 551	19	57681969	57717301	+	102	178	170	142	137	48	37	42	36	67	2.575	2.919	3.18	3.022	2.937	1.678	1.718	1.749	1.358	2.412	2.934	1.806
-1.302	-5.748	0.00011	0.0033	ENSG00000269343	100293516	protein_coding	ZNF587B	zinc finger protein 587B	19	57819741	57846238	+	131	181	147	114	144	32	20	52	56	46	2.961	2.946	2.945	2.695	3.004	1.07	0.732	2.059	2.014	1.861	2.91	1.608
-1.667	-7.447	0.00011	0.0032	ENSG00000187792	7621	protein_coding	ZNF70	zinc finger protein 70	22	23738678	23751092	-	70	179	139	124	97	33	27	19	32	20	1.997	2.925	2.864	2.819	2.412	1.124	1.215	0.591	1.172	0.621	2.625	0.959
0.391	5.693	0.00012	0.0035	ENSG00000170540	23204	protein_coding	ARL6IP1	ADP ribosylation factor like GTPase 6 interacting protein 1	16	18791667	18801678	-	4799	5152	4372	3988	4551	5799	4450	4980	5134	4957	8.076	7.963	8.038	7.98	8.183	8.368	8.485	8.498	8.421	8.425	8.047	8.439
1.01	7.096	0.00012	0.0035	ENSG00000178878	81575	protein_coding	APOLD1	apolipoprotein L domain containing 1	12	12725917	12829975	+	513	455	381	315	333	774	529	532	681	603	5.039	4.322	4.368	4.197	4.248	5.521	5.518	5.329	5.513	5.383	4.442	5.452
-1.091	-3.007	0.011	0.08	ENSG00000255710	NA	processed_pseudogene	AP003170.1	interferon stimulated exonuclease gene 20kDa-like 2 (ISG20L2) pseudogene	11	113820856	113821885	-	0	1	1	2	1	0	0	0	0	0	-4.984	-3.874	-3.558	-2.614	-3.558	-4.984	-4.984	-4.984	-4.984	-4.984	-3.893	-4.984
-1.09	-2.839	0.016	0.099	ENSG00000246898	100505865	lincRNA	LINC00920	long intergenic non-protein coding RNA 920	16	66408524	66412135	+	12	16	15	13	18	5	1	7	9	7	-0.537	-0.366	-0.102	-0.252	0.145	-1.592	-3.252	-0.861	-0.688	-0.904	-0.193	-1.283
-1.09	-2.635	0.023	0.13	ENSG00000273329	NA	lincRNA	AC078846.1	novel transcript	7	129604548	129611630	-	30	44	33	37	30	18	2	6	19	20	0.754	0.99	0.91	1.136	0.811	0.222	-2.516	-1.087	0.414	0.621	0.919	-0.171
2.579	7.884	0.00012	0.0034	ENSG00000162069	146439	protein_coding	BICDL2	BICD family like cargo adaptor 2	16	3027682	3036926	-	9	8	3	2	4	26	29	32	18	21	-0.94	-1.272	-2.104	-2.614	-1.756	0.76	1.344	1.348	0.324	0.701	-1.67	0.909
-0.958	-5.698	0.00012	0.0035	ENSG00000137656	84811	protein_coding	BUD13	BUD13 homolog	11	116748170	116772988	-	322	792	605	626	479	254	196	203	185	229	4.36	5.144	5.057	5.211	4.788	3.987	4.106	3.975	3.699	4.065	4.923	3.965
-0.806	-7.474	0.00012	0.0034	ENSG00000166004	85459	protein_coding	CEP295	centrosomal protein 295	11	93661639	93730358	+	882	1069	796	897	846	480	369	331	380	467	5.823	5.603	5.491	5.74	5.646	4.864	5.01	4.653	4.69	5.051	5.66	4.855
0.759	5.719	0.00012	0.0034	ENSG00000033100	54480	protein_coding	CHPF2	chondroitin polymerizing factor 2	7	151232489	151238827	+	464	876	915	702	757	1190	791	859	1171	996	4.902	5.304	5.695	5.385	5.471	6.127	6.1	5.98	6.282	6.087	5.357	6.116
-1.812	-7.736	0.00012	0.0035	ENSG00000167173	56905	protein_coding	C15orf39	chromosome 15 open reading frame 39	15	75195643	75212169	+	59	166	129	117	132	11	21	16	38	35	1.73	2.815	2.766	2.727	2.881	-0.5	0.811	0.324	1.448	1.44	2.592	0.779
-1.089	-2.413	0.034	0.16	ENSG00000231995	NA	processed_pseudogene	AL590399.4	pseudogene similar to part of ribosomal protein L7a (RPL7A)	9	62266319	62266919	+	1	2	0	1	2	1	0	0	0	0	-3.399	-3.104	-4.984	-3.558	-2.662	-3.558	-4.984	-4.984	-4.984	-4.984	-3.739	-4.828
-1.776	-5.703	0.00012	0.0035	ENSG00000173013	257236	protein_coding	CCDC96	coiled-coil domain containing 96	4	7040849	7042939	-	100	112	99	62	45	16	9	16	25	22	2.546	2.243	2.375	1.861	1.384	0.036	-0.511	0.324	0.811	0.776	2.095	0.319
-0.581	-5.695	0.00012	0.0035	ENSG00000117682	79947	protein_coding	DHDDS	dehydrodolichyl diphosphate synthase subunit	1	26432282	26471294	+	609	946	705	689	557	396	324	325	380	387	5.294	5.423	5.295	5.353	5.013	4.584	4.808	4.625	4.69	4.79	5.279	4.698
-1.088	-2.795	0.025	0.14	ENSG00000256448	NA	antisense	AP000763.3	novel transcript	11	73405297	73410682	+	2	5	6	4	5	0	2	3	2	3	-2.736	-1.829	-1.296	-1.727	-1.534	-4.984	-2.516	-2.068	-2.662	-2.104	-1.873	-2.961
-0.656	-7.235	0.00012	0.0035	ENSG00000130816	1786	protein_coding	DNMT1	DNA methyltransferase 1	19	10133345	10231286	-	8880	7837	6854	5828	5649	4564	2765	3428	3644	4218	8.868	8.594	8.692	8.556	8.508	8.04	7.845	7.955	7.921	8.167	8.644	7.988
-1.086	-2.299	0.041	0.19	ENSG00000261186	102723927	antisense	LINC01238	long intergenic non-protein coding RNA 1238	2	242087351	242088457	-	0	0	3	1	2	0	0	0	0	0	-4.984	-4.984	-2.104	-3.558	-2.662	-4.984	-4.984	-4.984	-4.984	-4.984	-3.898	-4.984
0.6	5.715	0.00012	0.0034	ENSG00000062194	65056	protein_coding	GPBP1	GC-rich promoter binding protein 1	5	57173948	57264679	+	773	1466	1249	1160	1138	1759	1205	1285	1460	1376	5.635	6.072	6.14	6.127	6.08	6.678	6.693	6.559	6.611	6.53	6.014	6.614
-1.1	-5.679	0.00012	0.0035	ENSG00000082516	25929	protein_coding	GEMIN5	gem nuclear organelle associated protein 5	5	154887416	154938209	-	371	1057	880	734	767	316	205	215	317	284	4.588	5.59	5.631	5.448	5.49	4.287	4.16	4.047	4.437	4.376	5.365	4.265
-0.783	-7.399	0.00012	0.0035	ENSG00000214367	79441	protein_coding	HAUS3	HAUS augmin like complex subunit 3	4	2227464	2242164	-	819	1142	996	925	896	506	273	443	506	493	5.719	5.7	5.811	5.795	5.723	4.935	4.575	5.053	5.1	5.132	5.75	4.966
0.827	7.344	0.00012	0.0035	ENSG00000130164	3949	protein_coding	LDLR	low density lipoprotein receptor	19	11089362	11133816	+	770	1566	1245	1274	1315	2023	1301	1618	2005	1924	5.629	6.169	6.133	6.253	6.294	6.882	6.796	6.884	7.057	7.009	6.101	6.927
-1.084	-2.3	0.041	0.19	ENSG00000279277	NA	TEC	AC012020.1	novel transcript	3	108036718	108038445	-	2	0	0	3	1	0	0	0	0	0	-2.736	-4.984	-4.984	-2.104	-3.558	-4.984	-4.984	-4.984	-4.984	-4.984	-3.9	-4.984
0.463	5.707	0.00012	0.0034	ENSG00000075413	4140	protein_coding	MARK3	microtubule affinity regulating kinase 3	14	103385392	103503831	+	904	1366	1208	1041	1109	1552	1010	1084	1405	1268	5.861	5.969	6.087	5.972	6.05	6.503	6.456	6.318	6.557	6.416	5.988	6.451
-0.674	-7.314	0.00012	0.0035	ENSG00000132603	51388	protein_coding	NIP7	NIP7, nucleolar pre-rRNA processing protein	16	69337996	69343111	+	965	1161	1000	895	916	614	354	481	554	477	5.953	5.727	5.816	5.736	5.759	5.2	4.939	5.166	5.226	5.081	5.798	5.124
-1.083	-4.499	0.0025	0.029	ENSG00000261008	101927957	lincRNA	LINC01572	long intergenic non-protein coding RNA 1572	16	72283301	72665009	-	19	35	19	24	25	10	9	5	10	10	0.069	0.683	0.2	0.56	0.579	-0.64	-0.511	-1.339	-0.524	-0.375	0.425	-0.657
-1.083	-2.383	0.046	0.2	ENSG00000231382	NA	unprocessed_pseudogene	NBPF21P	NBPF member 21, pseudogene	3	36616006	36637457	-	3	2	0	2	2	2	0	0	0	1	-2.468	-3.104	-4.984	-2.614	-2.662	-2.736	-4.984	-4.984	-4.984	-3.558	-3.316	-4.399
-1.061	-7.324	0.00012	0.0034	ENSG00000075391	9462	protein_coding	RASAL2	RAS protein activator like 2	1	178094141	178484147	+	925	2003	1823	1724	1988	727	459	521	700	871	5.891	6.536	6.706	6.721	6.928	5.432	5.32	5.293	5.548	5.9	6.563	5.502
-0.884	-7.314	0.00012	0.0034	ENSG00000165322	94134	protein_coding	ARHGAP12	Rho GTPase activating protein 12	10	31805404	31928876	-	581	1066	846	885	849	420	232	325	415	411	5.232	5.601	5.573	5.717	5.655	4.679	4.344	4.625	4.818	4.87	5.559	4.675
-1.063	-7.46	0.00012	0.0034	ENSG00000013503	55703	protein_coding	POLR3B	RNA polymerase III subunit B	12	106357658	106510198	+	260	561	447	449	455	172	121	140	145	170	4.022	4.63	4.612	4.72	4.712	3.477	3.425	3.46	3.369	3.675	4.547	3.483
-1.256	-7.295	0.00012	0.0036	ENSG00000142065	57677	protein_coding	ZFP14	ZFP14 zinc finger protein	19	36334453	36379199	-	76	89	87	67	59	28	17	20	26	21	2.136	1.906	2.181	1.97	1.73	0.877	0.493	0.673	0.877	0.701	1.988	0.732
-1.08	-3.582	0.0041	0.04	ENSG00000170161	728673	lincRNA	LOC728673	uncharacterized LOC728673	9	62897449	62900104	+	21	22	30	19	11	12	7	6	6	7	0.209	0.079	0.794	0.253	-0.511	-0.366	-0.904	-1.087	-1.296	-0.904	0.195	-0.885
2.099	5.7	0.00012	0.0035	ENSG00000189167	646799	protein_coding	ZAR1L	zygote arrest 1 like	13	32303700	32315344	-	0	1	0	0	0	3	2	1	3	1	-4.984	-3.874	-4.984	-4.984	-4.984	-2.274	-2.516	-3.399	-2.104	-3.558	-4.87	-2.77
-3.417	-5.662	0.00013	0.0036	ENSG00000135312	3351	protein_coding	HTR1B	5-hydroxytryptamine receptor 1B	6	77461753	77463773	-	2	27	13	24	10	1	0	1	1	2	-2.736	0.324	-0.259	0.56	-0.648	-3.558	-4.984	-3.399	-3.558	-2.614	-0.339	-3.757
-1.078	-2.969	0.019	0.11	ENSG00000271590	NA	lincRNA	AC108463.3	novel transcript	2	111210995	111212476	-	8	19	17	31	32	10	3	4	11	12	-1.087	-0.12	0.044	0.88	0.91	-0.64	-2.068	-1.674	-0.385	-0.12	0.182	-0.896
-1.078	-2.505	0.029	0.15	ENSG00000223403	100507257	lincRNA	MEG9	maternally expressed 9	14	101064151	101072937	+	13	59	47	48	30	12	20	13	6	16	-0.462	1.35	1.38	1.467	0.811	-0.366	0.732	0.028	-1.296	0.299	1.028	-0.051
1.319	5.642	0.00013	0.0037	ENSG00000151687	150709	protein_coding	ANKAR	ankyrin and armadillo repeat containing	2	189674290	189761193	+	20	36	21	36	23	45	34	62	46	57	0.145	0.712	0.324	1.099	0.476	1.566	1.585	2.322	1.749	2.166	0.57	1.889
1.262	7.061	0.00013	0.0036	ENSG00000186666	144233	protein_coding	BCDIN3D	BCDIN3 domain containing RNA methyltransferase	12	49836039	49843129	-	103	63	73	49	48	150	90	113	119	97	2.583	1.44	1.947	1.5	1.481	3.278	2.992	3.164	3.077	2.905	1.817	3.079
-1.075	-2.284	0.042	0.19	ENSG00000206778	NA	snRNA	RNU6-213P	RNA, U6 small nuclear 213, pseudogene	16	15877163	15877266	-	2	0	3	1	0	0	0	0	0	0	-2.736	-4.984	-2.104	-3.558	-4.984	-4.984	-4.984	-4.984	-4.984	-4.984	-3.909	-4.984
-1.784	-5.647	0.00013	0.0036	ENSG00000166979	59271	protein_coding	EVA1C	eva-1 homolog C	21	32412006	32515397	+	64	39	34	36	43	8	7	9	17	7	1.877	0.816	0.938	1.099	1.317	-0.961	-0.904	-0.511	0.253	-0.904	1.214	-0.57
3.111	7.209	0.00013	0.0036	ENSG00000125998	128876	protein_coding	FAM83C	family with sequence similarity 83 member C	20	35285731	35292401	-	0	3	0	0	0	10	12	1	3	4	-4.984	-2.516	-4.984	-4.984	-4.984	-0.64	-0.066	-3.399	-2.104	-1.703	-4.543	-1.431
-0.69	-5.66	0.00013	0.0036	ENSG00000204120	26058	protein_coding	GIGYF2	GRB10 interacting GYF protein 2	2	232697299	232860575	+	2680	3411	2964	2641	2344	1706	972	1231	1440	2016	7.311	7.363	7.454	7.373	7.186	6.64	6.394	6.492	6.594	7.093	7.337	6.648
-1.071	-3.22	0.0078	0.062	ENSG00000251774	NA	snRNA	RNU6-377P	RNA, U6 small nuclear 377, pseudogene	3	12514706	12514807	+	0	2	1	1	1	0	0	0	0	0	-4.984	-3.104	-3.558	-3.558	-3.558	-4.984	-4.984	-4.984	-4.984	-4.984	-3.913	-4.984
-1.071	-3.22	0.0078	0.062	ENSG00000282164	359809	sense_intronic	PEG13	paternally expressed 13	8	140094894	140100543	-	0	2	1	1	1	0	0	0	0	0	-4.984	-3.104	-3.558	-3.558	-3.558	-4.984	-4.984	-4.984	-4.984	-4.984	-3.913	-4.984
-2.229	-7.592	0.00013	0.0036	ENSG00000171357	541468	protein_coding	LURAP1	leucine rich adaptor protein 1	1	46203334	46221261	+	71	31	44	45	57	8	5	7	13	7	2.014	0.499	1.286	1.384	1.678	-0.961	-1.339	-0.861	-0.151	-0.904	1.389	-0.84
-0.675	-5.666	0.00013	0.0036	ENSG00000145388	57721	protein_coding	METTL14	methyltransferase like 14	4	118685368	118715433	+	575	1093	881	822	813	471	283	373	442	487	5.212	5.638	5.634	5.617	5.579	4.834	4.625	4.814	4.912	5.114	5.539	4.865
2.79	5.639	0.00013	0.0037	ENSG00000256206	NA	protein_coding	AC018523.2	novel transcript	11	14493783	14520344	-	0	0	0	1	0	1	1	7	4	5	-4.984	-4.984	-4.984	-3.558	-4.984	-3.558	-3.252	-0.861	-1.756	-1.411	-4.812	-2.022
0.627	5.67	0.00013	0.0036	ENSG00000170502	53343	protein_coding	NUDT9	nudix hydrolase 9	4	87422582	87459454	+	910	1006	732	799	831	1226	873	1060	1236	938	5.869	5.513	5.351	5.579	5.616	6.178	6.245	6.287	6.36	5.994	5.586	6.213
-1.068	-2.794	0.017	0.1	ENSG00000249087	148898	antisense	ZNF436-AS1	ZNF436 antisense RNA 1	1	23368997	23371839	+	26	30	12	19	18	11	9	11	2	7	0.557	0.462	-0.375	0.253	0.145	-0.5	-0.511	-0.224	-2.662	-0.904	0.227	-0.841
-1.068	-2.734	0.033	0.16	ENSG00000206975	NA	snRNA	RNU6-13P	RNA, U6 small nuclear 13, pseudogene	8	56917084	56917190	+	0	2	1	1	2	0	0	0	0	1	-4.984	-3.104	-3.558	-3.558	-2.662	-4.984	-4.984	-4.984	-4.984	-3.558	-3.724	-4.792
-1.068	-2.63	0.035	0.17	ENSG00000260809	NA	unprocessed_pseudogene	VPS35P1	VPS35, retromer complex component pseudogene 1	16	35090501	35104834	+	2	1	0	1	2	0	0	0	0	1	-2.736	-3.874	-4.984	-3.558	-2.662	-4.984	-4.984	-4.984	-4.984	-3.558	-3.698	-4.765
-2.016	-7.607	0.00013	0.0036	ENSG00000126464	57479	protein_coding	PRR12	proline rich 12	19	49591643	49626439	+	148	573	562	433	395	67	36	73	101	80	3.145	4.662	4.949	4.662	4.496	2.14	1.676	2.562	2.838	2.658	4.416	2.4
0.584	5.655	0.00013	0.0036	ENSG00000166024	27291	protein_coding	R3HCC1L	R3H domain and coiled-coil containing 1 like	10	98134624	98244897	+	459	897	612	659	709	949	623	747	798	808	4.886	5.343	5.079	5.279	5.366	5.801	5.769	5.787	5.743	5.794	5.195	5.779
0.81	7.242	0.00013	0.0036	ENSG00000166750	162394	protein_coding	SLFN5	schlafen family member 5	17	35243036	35273655	+	1078	2156	1606	1644	1763	2500	1699	2010	2505	3313	6.116	6.651	6.518	6.645	6.726	7.166	7.176	7.173	7.383	7.805	6.534	7.344
3.608	6.787	0.00013	0.0037	ENSG00000168477	7148	protein_coding	TNXB	tenascin XB	6	32041153	32115334	-	0	3	1	4	0	13	10	12	14	8	-4.984	-2.516	-3.558	-1.727	-4.984	-0.252	-0.366	-0.102	-0.046	-0.717	-3.864	-0.256
-1.066	-2.724	0.028	0.14	ENSG00000275601	NA	sense_intronic	AC011330.2	novel transcript, sense intronic to CATSPER2	15	43642389	43643023	-	10	1	6	1	3	2	0	2	1	2	-0.81	-3.874	-1.296	-3.558	-2.104	-2.736	-4.984	-2.565	-3.558	-2.614	-2.252	-3.318
-1.065	-2.881	0.026	0.14	ENSG00000279068	NA	processed_transcript	AC244517.6	novel transcript	5	141182409	141188582	+	1	0	2	1	1	0	0	1	0	0	-3.399	-4.984	-2.614	-3.558	-3.558	-4.984	-4.984	-3.399	-4.984	-4.984	-3.673	-4.739
-1.1	-7.153	0.00013	0.0037	ENSG00000185875	79896	protein_coding	THNSL1	threonine synthase like 1	10	25016658	25026664	+	230	343	284	278	297	119	55	75	110	130	3.83	3.892	3.927	4.008	4.08	2.938	2.281	2.6	2.961	3.294	3.948	2.848
-0.632	-5.639	0.00013	0.0037	ENSG00000140993	91151	protein_coding	TIGD7	tigger transposable element derived 7	16	3298832	3305729	-	254	379	289	295	298	196	97	132	145	146	3.99	4.048	3.956	4.096	4.085	3.649	3.104	3.375	3.369	3.456	4.035	3.403
-1.063	-2.605	0.037	0.17	ENSG00000200345	NA	snRNA	RNU6-485P	RNA, U6 small nuclear 485, pseudogene	12	7118785	7118891	+	2	1	1	2	0	0	0	0	1	0	-2.736	-3.874	-3.558	-2.614	-4.984	-4.984	-4.984	-4.984	-3.558	-4.984	-3.706	-4.769
-0.98	-7.188	0.00013	0.0036	ENSG00000198105	57209	protein_coding	ZNF248	zinc finger protein 248	10	37776526	37858106	-	199	364	268	276	297	106	68	94	107	132	3.594	3.99	3.831	3.997	4.08	2.79	2.603	2.92	2.923	3.318	3.902	2.922
-0.743	-7.179	0.00013	0.0037	ENSG00000121864	51193	protein_coding	ZNF639	zinc finger protein 639	3	179322991	179338583	+	402	626	555	547	531	266	185	214	312	237	4.694	4.792	4.931	5.014	4.946	4.052	4.029	4.043	4.41	4.117	4.876	4.133
-1.529	-7.241	0.00014	0.004	ENSG00000121671	1408	protein_coding	CRY2	cryptochrome circadian regulator 2	11	45847118	45883248	+	36	113	86	97	85	12	17	16	38	18	1.014	2.254	2.172	2.462	2.243	-0.366	0.493	0.324	1.448	0.482	2.038	0.51
-1.061	-2.569	0.033	0.16	ENSG00000275481	NA	lincRNA	AC025031.4	novel transcript	12	46388856	46392126	+	3	9	2	5	3	1	4	2	1	1	-2.468	-1.087	-2.614	-1.432	-2.104	-3.558	-1.703	-2.565	-3.558	-3.558	-1.914	-2.976
-0.786	-5.607	0.00014	0.0038	ENSG00000119946	26507	protein_coding	CNNM1	cyclin and CBS domain divalent metal cation transport mediator 1	10	99329099	99394330	+	134	154	134	112	117	49	53	55	52	49	2.994	2.705	2.816	2.666	2.667	1.709	2.229	2.141	1.922	1.948	2.769	1.982
-1.168	-7.195	0.00014	0.0038	ENSG00000120690	1997	protein_coding	ELF1	E74 like ETS transcription factor 1	13	40932028	41061440	-	310	561	484	467	516	173	76	156	180	194	4.296	4.63	4.727	4.78	4.902	3.484	2.766	3.613	3.655	3.851	4.671	3.503
2.47	5.595	0.00014	0.0039	ENSG00000010282	57467	protein_coding	HHATL	hedgehog acyltransferase like	3	42692663	42702827	-	0	0	0	0	0	2	8	1	2	1	-4.984	-4.984	-4.984	-4.984	-4.984	-2.736	-0.688	-3.399	-2.662	-3.558	-4.984	-2.513
0.479	5.618	0.00014	0.0038	ENSG00000213625	54741	protein_coding	LEPROT	leptin receptor overlapping transcript	1	65420587	65436007	+	766	1010	788	710	840	1008	762	937	919	982	5.621	5.52	5.477	5.401	5.633	5.89	6.052	6.109	5.936	6.066	5.531	6.01
-0.946	-7.064	0.00014	0.0038	ENSG00000120832	80298	protein_coding	MTERF2	mitochondrial transcription termination factor 2	12	106977291	106987166	-	274	275	220	219	197	121	60	83	89	88	4.108	3.56	3.534	3.649	3.447	2.958	2.422	2.738	2.67	2.787	3.663	2.717
-1.525	-5.578	0.00014	0.0039	ENSG00000107968	1326	protein_coding	MAP3K8	mitogen-activated protein kinase kinase kinase 8	10	30433937	30461833	+	41	61	79	49	39	15	9	9	15	20	1.203	1.396	2.058	1.5	1.2	-0.055	-0.511	-0.511	0.059	0.621	1.476	-0.049
-1.056	-2.202	0.049	0.21	ENSG00000277496	NA	antisense	AL357033.4	novel transcript, antisense to SLCO4A1	20	62648961	62650767	-	0	3	1	3	0	0	0	0	0	0	-4.984	-2.516	-3.558	-2.104	-4.984	-4.984	-4.984	-4.984	-4.984	-4.984	-3.928	-4.984
-1.139	-5.587	0.00014	0.0039	ENSG00000151623	4306	protein_coding	NR3C2	nuclear receptor subfamily 3 group C member 2	4	148078762	148444698	-	225	514	470	465	465	173	103	160	114	149	3.797	4.491	4.679	4.772	4.743	3.484	3.185	3.644	3.013	3.488	4.508	3.37
0.362	5.594	0.00014	0.0039	ENSG00000189266	55629	protein_coding	PNRC2	proline rich nuclear receptor coactivator 2	1	23956839	23963462	+	4136	4363	3688	3420	3463	4797	3569	3941	4329	4018	7.878	7.723	7.793	7.738	7.76	8.101	8.189	8.153	8.173	8.087	7.778	8.14
3.085	5.581	0.00014	0.0039	ENSG00000258674	NA	protein_coding	AC011448.1	readthrough between NDUFA13 and YJEFN3	19	19516227	19536076	+	0	4	5	1	2	22	8	13	15	20	-4.984	-2.104	-1.534	-3.558	-2.662	0.507	-0.688	0.028	0.059	0.621	-2.968	0.117
-0.927	-7.125	0.00014	0.0039	ENSG00000114993	6242	protein_coding	RTKN	rhotekin	2	74425836	74442422	-	138	206	202	198	169	69	53	70	71	68	3.04	3.134	3.407	3.503	3.232	2.181	2.229	2.494	2.359	2.429	3.264	2.337
-0.911	-7.189	0.00014	0.0039	ENSG00000166532	57494	protein_coding	RIMKLB	ribosomal modification protein rimK like family member B	12	8681600	8783095	+	249	393	384	348	393	164	95	139	152	133	3.948	4.106	4.381	4.341	4.488	3.405	3.076	3.448	3.435	3.326	4.255	3.344
-1.992	-5.603	0.00014	0.0038	ENSG00000132481	91107	protein_coding	AC087289.1	tripartite motif containing 47	17	75874161	75878575	-	23	43	30	35	35	8	13	4	3	5	0.345	0.964	0.794	1.066	1.049	-0.961	0.059	-1.674	-2.104	-1.411	0.856	-1.136
-1.053	-3.168	0.014	0.094	ENSG00000279561	NA	TEC	AL845472.2	TEC	9	41269916	41273997	-	7	1	2	3	6	4	0	1	1	2	-1.296	-3.874	-2.614	-2.104	-1.296	-1.93	-4.984	-3.399	-3.558	-2.614	-2.244	-3.298
-1.053	-2.503	0.029	0.15	ENSG00000182648	100506380	lincRNA	LINC01006	long intergenic non-protein coding RNA 1006	7	156472196	156640654	-	53	30	24	21	35	12	2	16	17	14	1.57	0.462	0.493	0.39	1.049	-0.366	-2.516	0.324	0.253	0.12	0.838	-0.216
-1.048	-7.23	0.00014	0.0038	ENSG00000135912	9654	protein_coding	TTLL4	tubulin tyrosine ligase like 4	2	218710845	218755416	+	188	386	315	299	312	109	96	88	92	128	3.515	4.079	4.091	4.118	4.15	2.83	3.088	2.819	2.711	3.277	3.996	2.948
-3.332	-5.578	0.00014	0.0039	ENSG00000036672	9099	protein_coding	USP2	ubiquitin specific peptidase 2	11	119355215	119381726	-	11	33	30	22	18	4	0	1	2	5	-0.688	0.591	0.794	0.44	0.145	-1.93	-4.984	-3.399	-2.662	-1.411	0.244	-3.088
0.712	7.109	0.00014	0.0039	ENSG00000006194	10127	protein_coding	ZNF263	zinc finger protein 263	16	3263800	3301401	+	334	627	515	410	415	703	475	567	617	524	4.431	4.794	4.823	4.575	4.572	5.382	5.372	5.418	5.382	5.217	4.643	5.355
-1.052	-3.228	0.0077	0.061	ENSG00000200087	26768	snoRNA	SNORA73B	small nucleolar RNA, H/ACA box 73B	1	28508559	28508762	+	30	30	14	27	27	7	14	12	10	5	0.754	0.462	-0.188	0.701	0.678	-1.108	0.172	-0.102	-0.524	-1.411	0.475	-0.577
-1.052	-2.442	0.032	0.16	ENSG00000269930	NA	lincRNA	AC091057.3	novel transcript	15	30616958	30617749	+	6	11	3	9	9	2	3	6	2	2	-1.534	-0.828	-2.104	-0.717	-0.776	-2.736	-2.068	-1.087	-2.662	-2.614	-1.175	-2.227
-1.573	-7.115	0.00014	0.0039	ENSG00000198346	126017	protein_coding	ZNF813	zinc finger protein 813	19	53467735	53496255	+	62	115	95	91	100	23	18	12	28	30	1.82	2.278	2.315	2.37	2.459	0.563	0.563	-0.102	0.97	1.2	2.258	0.685
-0.42	-5.56	0.00015	0.004	ENSG00000164045	993	protein_coding	CDC25A	cell division cycle 25A	3	48157146	48188402	-	908	1300	1048	999	1022	803	499	557	698	622	5.867	5.896	5.884	5.901	5.923	5.57	5.434	5.39	5.543	5.427	5.894	5.475
-0.969	-5.544	0.00015	0.0041	ENSG00000168887	388969	protein_coding	C2orf68	chromosome 2 open reading frame 68	2	85606654	85612066	-	246	219	176	183	216	69	70	84	80	69	3.93	3.23	3.231	3.381	3.595	2.181	2.65	2.75	2.539	2.449	3.47	2.501
-1.325	-7.287	0.00015	0.004	ENSG00000188549	388115	protein_coding	CCDC9B	coiled-coil domain containing 9B	15	40331452	40340967	-	1747	4692	3958	3408	3006	1219	817	964	1277	1238	6.773	7.826	7.914	7.736	7.552	6.167	6.144	6.147	6.405	6.379	7.574	6.25
-1.048	-2.482	0.045	0.2	ENSG00000226853	NA	lincRNA	AC010894.2	novel transcript	2	174487389	174488386	+	2	1	1	1	1	1	0	0	2	0	-2.736	-3.874	-3.558	-3.558	-3.558	-3.558	-4.984	-4.984	-2.662	-4.984	-3.45	-4.498
0.916	5.563	0.00015	0.004	ENSG00000162852	163882	protein_coding	CNST	consortin, connexin sorting protein	1	246566444	246668584	+	290	720	536	545	554	951	520	679	789	964	4.191	5.005	4.889	5.009	5.004	5.804	5.487	5.656	5.726	6.036	4.831	5.747
-1.046	-2.285	0.042	0.19	ENSG00000251023	NA	sense_intronic	AC114980.1	novel transcript	5	93860669	93863825	-	3	0	1	1	1	0	0	0	0	1	-2.468	-4.984	-3.558	-3.558	-3.558	-4.984	-4.984	-4.984	-4.984	-3.558	-3.742	-4.788
-1.046	-2.285	0.042	0.19	ENSG00000233108	NA	antisense	AC006042.2	novel transcript	7	7958183	7969903	-	3	0	1	1	1	0	0	0	0	1	-2.468	-4.984	-3.558	-3.558	-3.558	-4.984	-4.984	-4.984	-4.984	-3.558	-3.742	-4.788
-1.045	-2.575	0.025	0.14	ENSG00000235530	NA	antisense	AC087294.1	novel transcript, antisense to TMEM11	17	21214331	21230035	+	5	15	8	14	14	7	2	5	5	3	-1.756	-0.41	-0.904	-0.159	-0.171	-1.108	-2.516	-1.339	-1.534	-2.104	-0.644	-1.689
-1.045	-2.506	0.036	0.17	ENSG00000260708	NA	antisense	AL118516.1	novel transcript, antisense to TBC1D22A	22	46761894	46762563	-	176	80	67	69	60	33	54	26	27	15	3.42	1.764	1.819	2.012	1.754	1.124	2.258	1.07	0.924	0.209	2.212	1.167
-3.662	-6.575	0.00015	0.0041	ENSG00000186564	2306	protein_coding	FOXD2	forkhead box D2	1	47436017	47440691	+	23	13	8	15	5	2	0	0	1	3	0.345	-0.632	-0.904	-0.075	-1.534	-2.736	-4.984	-4.984	-3.558	-2.104	-0.494	-4.156
2.933	7.04	0.00015	0.004	ENSG00000167588	2819	protein_coding	GPD1	glycerol-3-phosphate dehydrogenase 1	12	50103819	50111319	+	0	0	1	2	0	7	2	5	7	4	-4.984	-4.984	-3.558	-2.614	-4.984	-1.108	-2.516	-1.339	-1.069	-1.703	-4.441	-1.508
0.494	5.546	0.00015	0.0041	ENSG00000115204	4358	protein_coding	MPV17	mitochondrial inner membrane protein MPV17	2	27309492	27325680	-	243	328	257	249	254	301	254	262	297	270	3.905	3.825	3.77	3.842	3.845	4.224	4.467	4.328	4.337	4.309	3.837	4.331
-1.043	-2.579	0.041	0.19	ENSG00000214210	NA	processed_pseudogene	AC084017.1	neugrin, neurite outgrowth associated (NGRN) pseudogene	3	164001606	164002465	-	3	2	0	1	1	2	0	0	0	0	-2.468	-3.104	-4.984	-3.558	-3.558	-2.736	-4.984	-4.984	-4.984	-4.984	-3.651	-4.695
-1.042	-3.468	0.005	0.046	ENSG00000080947	114819	transcribed_unprocessed_pseudogene	CROCCP3	ciliary rootlet coiled-coil, rootletin pseudogene 3	1	16467436	16499257	-	26	69	76	48	53	18	19	12	17	27	0.557	1.561	2.002	1.467	1.595	0.222	0.645	-0.102	0.253	1.066	1.488	0.445
-0.483	-5.536	0.00015	0.0041	ENSG00000130935	25926	protein_coding	NOL11	nucleolar protein 11	17	67717833	67744531	+	2440	2937	2075	2502	2326	1817	1092	1475	1448	1471	7.191	7.12	6.921	7.292	7.175	6.726	6.562	6.752	6.602	6.64	7.14	6.657
-1.105	-6.859	0.00015	0.0041	ENSG00000205808	403313	protein_coding	PLPP6	phospholipid phosphatase 6	9	4662315	4665258	+	143	143	117	132	139	59	41	40	46	34	3.095	2.587	2.62	2.918	2.958	1.946	1.865	1.668	1.749	1.39	2.834	1.729
-1.039	-2.785	0.017	0.1	ENSG00000280063	NA	TEC	AC012676.5	tec	16	4346694	4348648	-	96	50	43	42	31	10	23	21	18	20	2.486	1.152	1.253	1.292	0.861	-0.64	0.938	0.732	0.324	0.621	1.404	0.365
-3.916	-6.443	0.00015	0.004	ENSG00000254535	132430	protein_coding	PABPC4L	poly(A) binding protein cytoplasmic 4 like	4	134196333	134201748	-	15	21	20	16	36	5	0	0	2	4	-0.252	0.028	0.269	0.01	1.081	-1.592	-4.984	-4.984	-2.662	-1.703	0.271	-3.645
1.062	7.078	0.00015	0.004	ENSG00000005486	57414	protein_coding	RHBDD2	rhomboid domain containing 2	7	75842602	75888926	+	56	158	93	77	116	137	147	131	140	138	1.654	2.741	2.278	2.15	2.656	3.138	3.715	3.365	3.322	3.373	2.319	3.381
0.733	7.043	0.00015	0.0041	ENSG00000255529	81488	protein_coding	POLR2M	RNA polymerase II subunit M	15	57706629	57782762	+	315	472	433	394	371	512	386	469	655	521	4.323	4.368	4.564	4.514	4.395	4.952	5.074	5.124	5.457	5.21	4.433	5.165
-1.043	-5.564	0.00015	0.004	ENSG00000163935	51460	protein_coding	SFMBT1	Scm like with four mbt domains 1	3	52903572	53046750	-	230	431	305	327	368	173	71	92	99	154	3.83	4.238	4.043	4.248	4.385	3.484	2.668	2.886	2.811	3.534	4.153	3.11
-1.085	-5.572	0.00015	0.004	ENSG00000137834	4091	protein_coding	SMAD6	SMAD family member 6	15	66702228	66782848	+	106	223	182	182	158	74	31	50	64	58	2.627	3.262	3.277	3.374	3.13	2.284	1.448	2.007	2.205	2.2	3.143	2.058
0.608	5.543	0.00015	0.0041	ENSG00000104691	7993	protein_coding	UBXN8	UBX domain protein 8	8	30732247	30767006	+	219	278	230	265	263	359	258	243	295	268	3.755	3.573	3.605	3.933	3.892	4.452	4.493	4.217	4.328	4.296	3.75	4.358
0.757	5.564	0.00015	0.004	ENSG00000131015	80328	protein_coding	ULBP2	UL16 binding protein 2	6	149942000	149949235	+	128	139	117	112	111	159	155	138	129	135	2.923	2.546	2.62	2.666	2.599	3.369	3.783	3.438	3.204	3.346	2.668	3.425
-1.346	-7.235	0.00015	0.004	ENSG00000135763	9816	protein_coding	URB2	URB2 ribosome biogenesis homolog	1	229626234	229660199	+	215	544	420	395	396	116	73	95	114	154	3.723	4.581	4.518	4.519	4.5	2.912	2.701	2.936	3.013	3.534	4.381	3.035
-0.693	-5.562	0.00015	0.004	ENSG00000119596	56252	protein_coding	YLPM1	YLP motif containing 1	14	74763366	74859435	+	3073	5231	4893	3826	3836	2586	1659	1918	2135	2587	7.494	7.981	8.198	7.911	7.918	7.215	7.145	7.115	7.145	7.436	7.905	7.212
-2.168	-5.533	0.00015	0.0041	ENSG00000131127	7700	protein_coding	ZNF141	zinc finger protein 141	4	337814	384864	+	91	300	219	204	245	43	10	28	32	53	2.41	3.684	3.528	3.544	3.79	1.5	-0.366	1.163	1.172	2.059	3.421	1.253
3.349	5.496	0.00016	0.0043	ENSG00000118514	64577	protein_coding	ALDH8A1	aldehyde dehydrogenase 8 family member A1	6	134917390	134950122	-	0	2	0	2	4	7	16	14	8	7	-4.984	-3.104	-4.984	-2.614	-1.756	-1.108	0.401	0.137	-0.861	-0.904	-3.811	-0.461
-1.031	-2.811	0.016	0.1	ENSG00000198744	NA	unprocessed_pseudogene	MTCO3P12	MT-CO3 pseudogene 12	1	634376	634922	+	16	21	18	18	21	9	2	4	11	12	-0.159	0.028	0.137	0.167	0.34	-0.81	-2.516	-1.674	-0.385	-0.12	0.119	-0.912
-0.643	-5.498	0.00016	0.0043	ENSG00000163516	55139	protein_coding	ANKZF1	ankyrin repeat and zinc finger domain containing 1	2	219229757	219236669	+	293	559	410	365	326	233	154	180	166	178	4.209	4.625	4.483	4.41	4.212	3.874	3.774	3.805	3.554	3.739	4.394	3.751
-1.407	-6.855	0.00016	0.0043	ENSG00000101442	79913	protein_coding	ACTR5	ARP5 actin related protein 5 homolog	20	38748442	38772520	+	171	121	160	98	140	51	36	29	34	33	3.373	2.34	3.079	2.477	2.97	1.756	1.676	1.213	1.286	1.348	2.855	1.449
-1.03	-2.483	0.04	0.18	ENSG00000228053	NA	processed_pseudogene	AL158823.1	ribosomal protein L21 (RPL21) pseudogene	9	110024881	110025358	-	0	3	2	2	1	0	1	0	1	0	-4.984	-2.516	-2.614	-2.614	-3.558	-4.984	-3.252	-4.984	-3.558	-4.984	-3.4	-4.43
-0.619	-5.521	0.00016	0.0042	ENSG00000009954	9031	protein_coding	BAZ1B	bromodomain adjacent to zinc finger domain 1B	7	73440398	73522278	-	13588	9733	9158	7984	7334	6074	4010	4635	5089	6331	9.388	8.931	9.165	9.064	8.918	8.432	8.348	8.406	8.401	8.776	9.093	8.474
1.088	5.511	0.00016	0.0042	ENSG00000115998	54980	protein_coding	C2orf42	chromosome 2 open reading frame 42	2	70149880	70248615	-	45	100	63	74	97	126	101	133	95	99	1.343	2.069	1.744	2.109	2.412	3.013	3.159	3.384	2.75	2.937	1.959	3.046
-3.13	-5.506	0.00016	0.0043	ENSG00000164400	1437	protein_coding	CSF2	colony stimulating factor 2	5	132073790	132076170	+	14	3	6	7	7	1	2	0	0	0	-0.366	-2.516	-1.296	-1.048	-1.087	-3.558	-2.516	-4.984	-4.984	-4.984	-1.272	-4.402
-1.372	-7.094	0.00016	0.0043	ENSG00000158163	199221	protein_coding	DZIP1L	DAZ interacting zinc finger protein 1 like	3	138061990	138115818	-	161	395	360	279	272	90	50	83	82	86	3.266	4.113	4.287	4.016	3.94	2.56	2.151	2.738	2.565	2.761	3.941	2.569
1.306	5.501	0.00016	0.0043	ENSG00000129646	84074	protein_coding	QRICH2	glutamine rich 2	17	76274049	76307998	-	33	94	76	70	53	124	68	97	114	157	0.885	1.975	2.002	2.037	1.595	2.99	2.603	2.963	3.013	3.564	1.738	3.044
3.1	7.602	0.00016	0.0043	ENSG00000135077	84868	protein_coding	HAVCR2	hepatitis A virus cellular receptor 2	5	157085832	157142869	-	0	2	0	0	0	5	6	7	2	2	-4.984	-3.104	-4.984	-4.984	-4.984	-1.592	-1.087	-0.861	-2.662	-2.614	-4.768	-1.668
1.034	5.508	0.00016	0.0043	ENSG00000132196	51478	protein_coding	HSD17B7	hydroxysteroid 17-beta dehydrogenase 7	1	162790702	162812817	+	225	203	151	144	187	285	326	240	289	228	3.797	3.117	2.989	3.041	3.378	4.15	4.82	4.197	4.301	4.059	3.269	4.303
2.686	5.5	0.00016	0.0043	ENSG00000167476	126306	protein_coding	JSRP1	junctional sarcoplasmic reticulum protein 1	19	2252252	2269759	-	4	1	2	0	1	9	5	6	8	9	-2.068	-3.874	-2.614	-4.984	-3.558	-0.81	-1.339	-1.087	-0.861	-0.524	-3.582	-0.896
-0.764	-6.97	0.00016	0.0042	ENSG00000118058	4297	protein_coding	KMT2A	lysine methyltransferase 2A	11	118436464	118526832	+	1078	1650	1365	1346	1474	810	424	578	658	874	6.116	6.252	6.278	6.337	6.467	5.585	5.204	5.446	5.464	5.906	6.291	5.527
-1.024	-2.352	0.047	0.2	ENSG00000271133	101927811	antisense	LOC101927811	uncharacterized LOC101927811	7	20328299	20331747	-	6	4	1	1	3	2	1	0	2	1	-1.534	-2.104	-3.558	-3.558	-2.104	-2.736	-3.252	-4.984	-2.662	-3.558	-2.529	-3.554
-0.816	-7.05	0.00016	0.0043	ENSG00000173214	91749	protein_coding	MFSD4B	major facilitator superfamily domain containing 4B	6	111259348	111271167	+	218	284	289	253	244	126	81	92	120	106	3.748	3.604	3.956	3.87	3.783	3.013	2.847	2.886	3.093	3.026	3.792	2.976
-0.688	-5.516	0.00016	0.0042	ENSG00000135372	55226	protein_coding	NAT10	N-acetyltransferase 10	11	34105602	34147670	+	812	1676	1282	1319	1173	744	457	521	692	683	5.703	6.28	6.179	6.308	6.122	5.464	5.315	5.293	5.532	5.562	6.124	5.436
-1.023	-3.807	0.0061	0.052	ENSG00000273066	NA	processed_transcript	AL355987.4	novel transcript	9	136799223	136810042	+	32	14	16	15	24	9	5	8	8	9	0.845	-0.511	-0.017	-0.075	0.517	-0.81	-1.339	-0.663	-0.861	-0.524	0.17	-0.853
-1.022	-2.774	0.026	0.14	ENSG00000272277	NA	antisense	AL031963.3	novel transcript, antisense to RIPK1	6	3068045	3068894	-	8	8	8	2	3	5	1	3	1	2	-1.087	-1.272	-0.904	-2.614	-2.104	-1.592	-3.252	-2.068	-3.558	-2.614	-1.568	-2.59
1.257	5.499	0.00016	0.0043	ENSG00000049769	89801	protein_coding	PPP1R3F	protein phosphatase 1 regulatory subunit 3F	X	49269843	49301461	+	70	47	82	34	49	94	85	71	114	107	1.997	1.07	2.107	1.014	1.498	2.627	2.905	2.519	3.013	3.037	1.554	2.811
-1.28	-7.061	0.00016	0.0043	ENSG00000125630	84172	protein_coding	POLR1B	RNA polymerase I subunit B	2	112541915	112577150	+	332	925	762	672	808	240	140	208	218	265	4.422	5.392	5.423	5.308	5.57	3.917	3.641	4.002	3.915	4.278	5.237	3.957
-1.678	-6.696	0.00016	0.0042	ENSG00000138083	6496	protein_coding	SIX3	SIX homeobox 3	2	44941898	44946077	+	696	414	354	328	348	104	95	98	87	87	5.477	4.182	4.26	4.254	4.304	2.763	3.076	2.978	2.643	2.771	4.51	2.832
1.233	7.228	0.00016	0.0043	ENSG00000188766	399473	protein_coding	SPRED3	sprouty related EVH1 domain containing 3	19	38388421	38399587	+	79	288	161	162	186	266	240	268	359	294	2.202	3.626	3.088	3.206	3.372	4.052	4.391	4.367	4.609	4.421	3.137	4.369
3.002	6.977	0.00016	0.0042	ENSG00000196900	389320	protein_coding	TEX43	testis expressed 43	5	126631722	126636287	+	2	2	0	0	0	19	23	4	2	1	-2.736	-3.104	-4.984	-4.984	-4.984	0.306	0.938	-1.674	-2.662	-3.558	-4.095	-1.093
-1.052	-6.832	0.00016	0.0042	ENSG00000132950	9205	protein_coding	ZMYM5	zinc finger MYM-type containing 5	13	19823482	19863636	-	215	238	169	152	161	74	52	52	78	59	3.723	3.353	3.171	3.119	3.16	2.284	2.205	2.059	2.502	2.225	3.312	2.26
3.062	5.462	0.00017	0.0045	ENSG00000131480	314	protein_coding	AOC2	amine oxidase, copper containing 2	17	42844600	42850707	+	0	6	17	6	8	57	25	38	52	50	-4.984	-1.592	0.044	-1.228	-0.904	1.904	1.079	1.599	1.922	1.982	-1.343	1.719
[truncated: 26,682 more rows]
